# Supplementary material for: Global proteomics dataset of miR-126 overexpression in acute myeloid leukemia
Source: Data Brief. 2016 Aug 24;9:57–61. doi: 10.1016/j.dib.2016.07.035 (PMC5021708; doi:10.1016/j.dib.2016.07.035)
Supplement: Supplementary file 1 — Supplementary material [file mmc1.zip]

Archive with 3 entries (3 files):
- coi_disclosure_DickJohn.pdf
- coi_disclosure_LechmanEric.pdf
- coi_disclosure_SchoofErwin.pdf
