# Supplementary material for: Global proteomics dataset of miR-126 overexpression in acute myeloid leukemia
Source: Data Brief. 2016 Aug 24;9:57–61. doi: 10.1016/j.dib.2016.07.035 (PMC5021708; doi:10.1016/j.dib.2016.07.035)
Supplement: Supplementary file 2 — Supplementary material [file mmc2.zip]

Archive with 7 entries (6 files):
- limma_analysis.R
- __MACOSX/
- __MACOSX/._limma_analysis.R
- limma_ratios.txt
- __MACOSX/._limma_ratios.txt
- limma_ratios_TopTable.xls
- __MACOSX/._limma_ratios_TopTable.xls
