# Supplementary material for: Global proteomics dataset of miR-126 overexpression in acute myeloid leukemia
Source: Data Brief. 2016 Aug 24;9:57–61. doi: 10.1016/j.dib.2016.07.035 (PMC5021708; doi:10.1016/j.dib.2016.07.035)
Supplement: Supplementary file 2 — Supplementary material [file mmc2.zip › limma_analysis.R]

require(limma)
data<-read.table("limma_ratios.txt",header=T,sep="\t")
fit<-lmFit(data)
fit2<-eBayes(fit)
tab<-topTable(fit2,coef=1,adjust="BH",n=1000000)
write.table(tab,"limma_ratios_TopTable.xls",sep="\t")
