# Supplementary material for: Global proteomics dataset of miR-126 overexpression in acute myeloid leukemia
Source: Data Brief. 2016 Aug 24;9:57–61. doi: 10.1016/j.dib.2016.07.035 (PMC5021708; doi:10.1016/j.dib.2016.07.035)
Supplement: Supplementary file 2 — Supplementary material [file mmc2.zip › limma_ratios.txt]

Log2FC Rep1_I	Log2FC Rep1_II	Log2FC Rep2_I	Log2FC Rep2_II	Log2FC Rep3_I	Log2FC Rep3_II
-0.153359755	-0.102841125	0.187424714	-0.142089501	0.403681469	0.251078826
0.421638807	-0.112685697	-0.002555861	0.238298306	0.23532234	0.746262238
NA	NA	NA	NA	NA	NA
-1.544974418	-1.570259458	-3.326194766	-2.599336422	0.620206921	0.543598833
0.330969074	-0.137229242	-0.097572533	-0.105071577	0.188854691	0.45256093
-0.057492046	-0.06863559	0.097001795	-0.00012798	0.06875468	-0.06876997
0.158530835	-0.183052282	0.019248121	-0.100531039	-0.235558532	-0.13464175
NA	NA	NA	NA	NA	NA
NA	NA	NA	NA	0.007055682	-0.345809709
NA	NA	NA	NA	NA	NA
NA	NA	NA	NA	NA	-1.326477152
-0.775965032	-0.641216072	0.477933447	0.66110773	0.675184336	0.580427854
0.303124147	-0.014022236	-0.326890833	NA	0.694884657	0.325895717
-0.360500681	-0.195490128	0.214360265	0.135290312	0.157389189	0.09678992
-0.226817941	-0.270585755	0.608826129	0.739782682	-0.129375519	-0.479899333
0.918157026	-0.288435324	0.586189674	-0.22599455	-0.194686861	-0.279955186
-0.069015298	-0.108156917	0.182736926	-0.135643259	0.208898874	0.129545305
-0.065411258	-0.080141188	0.485651822	-0.037421643	0.275588724	-0.136500591
NA	NA	NA	NA	NA	NA
0.626645219	0.190531178	0.46552727	0.573422571	-0.176199771	-0.947740119
NA	NA	NA	NA	NA	NA
0.031739638	-0.209770502	-0.905369253	-1.001586832	-0.575428189	-0.021174153
0.005187224	-0.04038004	0.057512015	0.362737188	-0.020243073	-0.173987335
NA	NA	NA	NA	NA	NA
NA	NA	NA	NA	NA	NA
-0.555274264	0.176399597	-1.038501431	NA	-0.16811017	NA
-0.182083672	0.545323559	0.058875148	0.074538327	NA	0.624420544
NA	NA	NA	NA	NA	NA
NA	NA	NA	NA	NA	NA
0.449965003	0.526380112	-0.436203747	-0.510030053	-0.083483838	0.132240502
-0.363859914	-0.001561282	1.001148623	1.030167123	0.258034688	0.348233101
0.209738621	0.020600702	0.082819873	0.380166418	-0.491991796	-0.020907164
0.042687361	-0.451414354	0.114181325	-0.16526647	0.085979213	0.106356965
NA	NA	NA	NA	0.19620957	NA
0.034132336	-0.560354936	0.635707044	0.702304432	-0.757936503	-0.694095591
NA	NA	NA	NA	NA	NA
0.010558168	0.012417489	0.390184389	0.287288616	0.090936805	-0.228814899
-0.023258745	-0.153741817	-0.100257041	-0.549416524	-0.198918927	0.064509626
NA	0.272388425	0.47132332	NA	0.372175174	NA
0.084810901	-0.048492896	0.021469313	0.195005638	0.048782373	0.24028178
-0.023663569	0.257834408	0.136265134	-0.291322485	-0.047659014	0.030321581
0.081638814	-0.267583411	NA	NA	NA	NA
-0.055427388	0.049687471	0.958043819	0.178380696	0.361448505	-0.273290316
-3.469754588	NA	NA	-0.614468579	-0.733558055	NA
0.026073442	0.26800389	-0.045315252	-0.002592249	0.074621475	0.045260473
-0.264010767	0.275006324	0.166842623	-0.218887493	0.471003383	0.277295848
0.738215887	0.802095558	0.370888353	0.695331565	0.323232467	0.495163162
NA	NA	NA	NA	-0.117461487	NA
NA	NA	NA	NA	NA	NA
-0.187053923	-0.237978533	-0.328819913	-0.138890015	0.541685147	0.681348433
-0.326917502	-0.187382261	-0.20628694	0.011477665	-0.148271537	-0.032486899
-0.264024588	-0.019055153	0.180584132	1.097382527	0.014614871	0.22819277
-0.009401668	-0.656084185	0.403738118	0.039613585	0.168293916	-0.212579261
-1.274236714	-0.336281041	1.132118435	0.511790197	NA	NA
-1.115752164	-1.734672005	-1.912747497	NA	NA	NA
-0.0809927	0.093007053	-0.07369371	0.117799463	0.236802864	0.109535552
0.185571467	0.13684134	0.154904543	0.455478658	0.238636935	0.28850159
-0.328745414	-0.298630208	-0.756885268	-0.978634703	-0.049318839	-0.172787882
-0.000189326	0.0304048	-0.489625444	-0.396344345	NA	NA
0.252589741	0.094508156	0.246808067	NA	0.157030259	-0.05556793
0.409650381	0.079001633	0.316161212	0.153138579	-0.076516688	-0.212453084
-0.352342467	-0.313538675	-0.049014289	0.102529929	-0.046888841	-0.47846547
2.29814237	2.591761619	-0.637843478	-1.131954558	1.478778498	1.203801266
-0.211417626	-0.380807822	-0.001277896	-0.034300943	-0.294260049	-0.07808187
0.208168104	0.040953971	-0.400879078	-0.268532139	-0.181796628	-0.16133442
0.076169091	-0.303756263	0.491771315	0.208216381	0.297765964	0.133086806
-0.396055498	NA	NA	NA	0.009587434	NA
-0.205226326	-0.754494476	0.131298864	NA	0.090190645	NA
NA	NA	NA	NA	NA	NA
0.021215293	0.256606309	-0.048367624	0.215123879	-0.251385891	0.173974067
-0.765669412	-0.595233129	-2.697725637	-2.790918715	-0.282606856	-0.270854182
-0.144847693	-0.308085554	-0.649788675	-0.48310417	-0.165114795	0.00945564
0.216935872	-0.00704258	-0.114687132	0.053171261	-0.544018424	-0.355755305
0.335489608	0.442254674	-0.154143548	-1.019279783	-0.202946809	0.05567561
-0.247818145	0.045592355	-0.182106436	-0.213194843	-0.070874667	0.003535153
0.548601962	0.314393052	-0.032606066	0.009350229	-0.213509879	0.117999294
NA	NA	NA	NA	NA	NA
0.702123007	0.599592302	NA	1.187638019	0.062761679	-0.203926578
-0.799618556	-0.53196891	0.267880561	0.859689848	-0.044572517	-0.276533146
-0.079479448	-0.111800634	0.326469058	NA	-0.362462202	0.183312052
0.214312353	0.136447797	-0.414157232	0.308390255	0.085686893	0.193595486
NA	NA	NA	NA	NA	NA
NA	NA	NA	NA	NA	NA
NA	-0.328696593	-1.031743715	-0.44006237	NA	NA
-0.036789382	0.36624375	0.231366386	-0.206164383	-0.350583972	0.422377867
-0.250870579	NA	0.010980269	NA	0.203692028	-0.20849885
NA	NA	NA	NA	NA	NA
0.121961993	NA	NA	NA	0.571213836	0.371506399
-0.224636447	-0.115254919	0.97956822	0.578480476	-0.121849144	-0.162614099
0.483092548	0.245769265	-0.068720699	-0.103688181	-0.482130386	-0.178575019
NA	NA	NA	NA	NA	NA
NA	NA	NA	NA	NA	NA
0.18851019	0.319136371	1.584245135	1.472451432	-0.251579352	-0.30236822
-0.423535316	-0.360168533	-0.670265048	-0.317812818	-0.185341224	0.020145622
0.226077249	0.021778084	0.380750731	0.227591791	-0.097418473	0.005677603
0.216347338	0.048375857	0.092500978	NA	0.212975406	0.030070788
0.227980503	-0.391415091	-0.39111178	NA	0.272907178	0.510600846
NA	NA	NA	NA	NA	NA
NA	NA	NA	NA	NA	NA
0.545439955	0.086053132	-0.616949735	-0.708108717	-0.393399404	-1.128926406
-0.297978551	-0.210968342	-0.193008	-0.564538264	0.521275002	0.208274518
-1.796029985	-1.660732285	-1.087134127	-1.338930709	-0.532373052	NA
-0.051231099	-0.116451893	-0.083082758	0.14205199	0.301302973	0.20470048
NA	NA	NA	NA	NA	NA
0.102004894	0.038793942	0.446884888	0.139122739	-0.300850728	-0.150755267
0.308624872	0.158424831	-0.097797546	-0.013178999	-0.091741349	-0.345421471
-0.306706958	0.077470029	0.537824182	0.187954293	0.182938613	0.004672934
0.015595454	NA	NA	NA	0.349193578	-0.417221344
0.371068233	0.191882378	-0.372131542	0.303108712	0.267771941	0.337520177
0.225987852	0.047744796	-0.455727946	-0.875467213	-0.422660364	-0.174450977
NA	0.048032874	0.311169271	NA	NA	NA
-0.105342955	-0.086554697	-0.038512243	0.170135012	-0.020302288	0.029667551
-0.029793574	NA	-0.729898086	-0.924852173	1.100138066	0.490907665
-0.072532252	-0.62409104	0.12337	0.264788369	-0.452285209	-0.051622564
-0.188588924	-0.794736019	-0.194954722	-0.064527754	0.623219698	-1.109946933
0.041974036	0.097096261	-0.390307668	0.134678156	-0.288870304	-1.397674384
-0.003959453	0.42403786	-0.091424447	-0.227238299	0.154944797	-0.07356435
-0.677382727	0.068511701	-1.439206944	-0.999650238	-0.213541552	-0.530603744
0.309994483	-0.213076546	0.478086283	0.538121393	0.313696006	-0.191569445
-0.434168821	-0.100657009	-0.561134004	0.046452848	0.580084007	0.210520268
0.316005472	-0.158846646	1.955250831	0.264901217	1.318845754	0.810624507
NA	NA	NA	NA	NA	NA
NA	NA	-0.922299732	NA	0.200329766	0.6073565
0.168423109	0.275449875	-0.073631741	-0.009734578	-0.072319076	0.125519843
-0.054207622	0.165999173	-0.262649453	-0.063795081	-0.003404837	0.295505936
0.378130273	-0.046240432	0.097936266	-0.109808087	0.190766886	0.053178011
0.249959104	-0.076107936	-0.28102604	-0.177336559	-0.132668024	-0.031760114
0.002299116	-0.039767813	0.081640458	-0.080783607	0.217379772	0.557299827
-0.413930801	0.292546676	-0.101146207	0.212858299	-0.329903456	-0.073331531
0.728092261	NA	NA	0.310228565	0.129474597	NA
-0.165859057	-0.153056025	-0.071160329	-0.672759356	-0.181798298	-0.09418753
-0.157316721	-0.759199384	-1.873248278	-2.020790739	0.280975713	1.112353664
-0.064730663	-0.078780296	0.333293548	-0.345051663	-0.046358324	-0.146235834
NA	NA	NA	NA	NA	NA
-0.277910866	-0.109261408	0.025750897	0.083260511	2.001532414	0.752661442
NA	NA	NA	NA	NA	NA
-0.226999018	-0.63775102	-0.710629143	-1.353797458	0.498936686	0.282734678
-0.340559283	-0.050903969	-0.396297582	0.043935589	-0.316111327	0.589574097
0.187230586	0.144095569	0.013202744	-0.101677648	-0.111570988	-0.268481114
0.007537465	0.164571378	0.212943456	0.106648034	-0.271418706	0.397580012
NA	NA	NA	NA	NA	NA
NA	NA	NA	NA	NA	NA
-0.434942762	-0.605327141	-1.28224789	-1.270971623	-0.655858257	-0.521603431
NA	NA	NA	0.043163013	NA	NA
NA	NA	NA	NA	NA	NA
0.36505977	0.11930492	-0.041173972	-0.218073406	0.157771219	0.232913894
NA	NA	NA	NA	NA	NA
-0.132072298	NA	-6.028458486	NA	-0.418887698	NA
0.289022965	0.107452177	-0.175559007	-0.316537574	-0.025913015	-0.259546474
0.572977079	0.293551035	-0.004793896	-0.377887826	0.013479944	0.174501322
0.636770623	0.496791267	0.461858139	-0.074459394	-0.519756628	-0.373833692
0.386514646	0.156907899	-0.193465266	-0.048595271	0.22230465	0.362608625
0.089244306	-0.282473331	0.344449878	0.154676053	0.349786222	0.957910103
NA	NA	NA	NA	NA	NA
0.519621262	1.383562108	-1.388485466	-1.226243481	0.728211629	1.302818195
0.025746275	-0.295740825	-0.077042397	-0.093607197	-0.004521141	0.042373259
-0.719774887	-0.407040701	0.261957816	NA	1.642176651	0.80044056
0.078883106	0.423941023	-0.360030535	-0.179359167	0.072846382	-0.156051002
NA	NA	NA	NA	NA	NA
0.246238242	-0.054208094	0.273607522	0.961723013	0.348597416	0.461306501
-0.995525413	-0.497840208	NA	NA	-1.20108657	-0.610621643
0.180908457	NA	-1.108750213	NA	NA	NA
-0.032209741	0.055909635	-0.511031127	0.262566833	0.920515753	0.327938344
NA	NA	NA	NA	NA	NA
NA	-0.139036796	-1.00421545	-0.29582844	-0.702193105	-0.121757272
NA	NA	NA	NA	NA	NA
NA	NA	NA	NA	NA	NA
0.520307368	0.367115896	0.675156493	1.136472926	-0.31929772	-0.550334723
0.476121877	-0.292802324	-0.576121221	-0.890618534	-0.492332044	-0.478056928
-0.214807028	0.12118308	0.07422874	-0.00073224	0.086497398	0.238309886
-0.560065991	-0.117099403	-0.362735868	-0.323470119	0.0448771	0.109965799
-0.210399216	0.064711003	0.046771072	0.272729504	-0.058416907	-0.032053447
-0.049215399	0.041651363	-0.087805852	-0.132334455	0.333089466	0.356559499
NA	0.051212494	NA	NA	NA	NA
-0.671039317	-0.795759052	-1.311534012	-1.325239612	0.23925735	-0.011736545
-0.169250957	-0.247341108	-0.152715463	-0.402059546	-0.120348711	-0.147211587
0.208209981	-0.147662423	0.188088724	-0.190610325	0.038161196	0.11061251
0.183925428	0.155062571	0.223978777	-0.091407061	-0.178826499	-0.388653366
0.794781514	NA	0.321457022	NA	NA	NA
-0.26565872	-0.385331695	-0.011434816	0.394365407	-0.284688528	-0.495687962
-0.484573564	0.275579162	-0.392905187	NA	NA	NA
NA	NA	NA	NA	NA	NA
-0.164053	-0.591426621	-0.212787648	0.042984294	-0.534771657	-0.581127903
0.155484386	-0.109805489	-0.183461607	-0.04560463	0.200195976	0.066917291
-0.603382826	-0.6288515	0.124654155	0.132303123	-0.181372964	0.077886663
-0.243191963	-0.29118317	-0.098114349	-0.325856549	-0.188243947	-0.072427056
NA	0.046449736	NA	NA	NA	NA
-0.132577885	-0.24755031	0.31646054	0.453579403	0.42062282	0.145287366
NA	NA	NA	NA	NA	NA
-0.036919623	0.55399707	0.14699486	-0.091972184	-0.021552523	0.053302716
-0.401212647	-0.358509551	0.257955766	1.103228787	-0.533024937	0.087466608
NA	NA	NA	NA	NA	NA
-1.16360307	-0.788969357	-5.919242527	NA	NA	NA
-0.082181493	-0.004354652	0.182639505	0.286807256	-0.263582581	-0.298704937
-0.11345998	0.031466342	NA	1.033457093	-0.116465821	-0.27867021
-0.809224764	-0.462293469	-2.496970034	-2.684945501	1.767183207	0.804884076
1.678520714	1.444935186	1.928383259	2.140038639	-0.194289145	-0.106943275
0.141039692	0.053233084	-0.080199343	0.094128121	0.043391253	0.388630796
-0.034886147	0.007359842	0.024366118	0.025624218	-0.267112147	-0.207980715
-0.047487583	0.294932771	-1.214367702	-0.93584797	1.29272891	0.990893957
-1.463512816	0.727197866	-3.453650278	-3.320899844	1.54388238	0.06338594
-0.095179291	0.148057144	-0.443199732	-0.209464358	-0.83074059	-0.743784057
NA	NA	NA	NA	NA	0.127518442
1.028272854	0.803130521	1.011705277	1.266465311	-0.093811538	0.101978597
-0.545687732	0.259206597	-0.129470007	-0.095256478	0.316480686	0.414803012
0.172011812	0.057747996	-0.302318159	-0.277506876	-0.08531915	-0.467344499
0.272328462	0.346530452	0.857635036	0.980633559	-0.324857748	-0.284943956
-0.630834795	-0.564051435	0.397188902	0.273980533	-0.315081825	-0.48300531
0.093972415	-0.291337705	-0.404743067	-0.41585572	0.244820711	-0.141138147
-0.025103333	0.12348957	0.280456047	-0.308362263	-0.240259606	-0.297991475
NA	NA	NA	NA	NA	NA
NA	-0.141477254	NA	NA	NA	NA
0.286104331	-0.422270865	0.022291409	NA	NA	0.003103763
0.023891486	0.093844713	-0.363786453	-0.503671348	0.151220403	0.056828603
0.219173161	-0.18451825	-0.204646404	-0.007452361	0.28139896	0.264862576
0.700561035	0.258114255	-0.354323312	0.35208841	0.570360588	0.234423593
0.575257056	NA	-0.091941324	NA	NA	NA
0.30785582	0.027857208	0.041951285	-0.539150616	0.257114235	0.215731205
0.79149884	0.670302516	0.233751503	0.254660487	-0.20760205	0.146283264
-0.852646584	-0.525781776	1.0903717	1.00763176	-0.186850657	-0.136679983
NA	NA	NA	NA	NA	NA
0.539104467	NA	0.345185705	0.253427815	-0.915478591	NA
0.134811632	0.421016883	-0.450217939	-0.127668418	0.258060552	-0.104251902
0.423356276	0.535625217	0.983439904	1.470930528	-0.142414045	-0.170744017
-0.198911024	-0.713323604	0.094543412	-0.475615634	-0.148295372	0.55735827
-0.295222755	-0.185415121	0.48960426	-0.018237206	0.286387344	0.482875461
0.691372569	0.601824941	0.205972376	0.523037218	0.353957924	0.307305032
0.3537723	0.145449014	0.471061182	0.758029722	1.062330116	1.37154846
0.247271382	0.134812032	-0.23994026	0.072706032	0.134403618	0.161668624
NA	NA	NA	NA	NA	NA
-0.743310899	-0.13540232	-0.650661286	-0.433552845	0.849836127	0.695098848
-0.045984811	0.061436368	-0.052654962	-0.698935345	0.017375586	0.376295161
0.239064679	0.0444194	-0.014772145	0.118142404	-0.103141345	0.32419526
-0.193482663	-0.780913249	-0.544277582	-0.246853938	0.535470914	0.212089108
NA	NA	NA	NA	NA	NA
-0.207630959	0.193097713	-0.711160979	-0.221641044	0.592704402	0.70852928
0.118196035	-0.220957468	0.503130919	0.790592832	0.238148678	0.076276408
-0.014418059	-0.221744281	-0.017169619	0.115538836	0.109205475	-0.182036294
-0.10507302	0.314658712	0.251649642	-0.350231903	0.483826073	0.116956146
0.654857548	0.915844979	NA	NA	0.265899512	0.20054027
0.231172772	-0.00052608	0.091782045	-0.033690681	-0.443167727	0.445761038
-0.106831269	0.369507735	-0.231451746	-0.315793122	-0.424428261	0.843240642
-0.351287535	0.190542528	0.178332743	0.383413341	-0.140248266	0.051113979
NA	NA	NA	NA	NA	NA
NA	NA	NA	NA	NA	NA
0.710770691	0.673083768	0.457033089	0.092600114	0.062324998	-0.043869775
0.126539143	-0.060233435	0.174408579	-0.368294445	-0.672146081	-0.706351289
-0.001900344	0.063762596	0.48288008	0.845958655	0.365667605	0.024013594
NA	0.13402579	-0.388303387	NA	NA	NA
NA	NA	NA	NA	NA	NA
0.168082909	0.239224617	-0.107825709	-0.070821337	-0.085048656	-0.714443753
0.126185879	0.247094598	0.199319805	0.355016415	-0.19670293	-0.197803092
NA	NA	NA	NA	NA	NA
0.513383492	0.002556826	0.213751266	0.39038215	-0.177240705	-0.268777559
NA	NA	NA	NA	NA	NA
NA	NA	NA	NA	NA	NA
0.67292093	-0.715238755	0.435484659	-0.099116892	0.155505233	0.20306786
0.016963953	-0.043323115	-0.350782664	NA	NA	NA
NA	-0.387287127	0.809979889	1.685143492	-0.616304924	1.67576328
NA	NA	NA	NA	NA	NA
0.388090175	0.554561639	0.178676386	NA	0.156639203	0.654073222
NA	NA	NA	NA	NA	NA
-0.213622757	-0.38321467	0.201226793	0.227265576	-0.146601479	-0.214878368
0.102902462	0.130861232	0.026259693	-0.015244875	-0.181596244	-0.073740644
NA	-0.320402344	0.073062513	NA	-0.038890572	0.228569012
-0.414524616	-0.268297845	1.359512719	0.995805171	-0.438552875	-0.379918197
0.476824435	0.382373991	0.000640112	0.047764627	0.036372949	-0.044077287
0.03078528	0.115138674	-0.416001756	-0.05172322	-0.334245647	0.479960773
0.243884093	0.424710963	0.236600903	0.310947455	0.700237107	0.412462839
-0.262312637	-0.066104037	0.381582689	-0.066425567	-0.177963498	0.215946007
-0.091774552	-0.39356143	-0.336857129	-0.48210022	-0.106383073	0.376667561
-0.062496313	0.655990498	0.528576039	-1.128246606	NA	-0.088294383
0.011871109	-0.118588073	-0.799020758	-0.576859133	-0.033226778	-0.075715057
-0.330409206	0.18314473	-0.261406929	-0.537975356	-0.021389151	0.453283122
-0.283984287	-0.060552729	0.01277221	-0.049217641	0.701741768	0.43618653
-0.331908209	-0.925232955	-1.459208596	0.11980028	0.098169614	0.659425526
0.081342723	0.418977497	-0.184279393	0.437955449	0.556524318	0.43458088
NA	NA	NA	NA	NA	NA
NA	0.309817628	NA	NA	0.521983369	0.039391748
0.153417688	0.032332615	0.309004816	0.564980778	-0.073355055	0.270354456
NA	NA	NA	NA	NA	NA
0.135401485	0.027861263	0.602069469	0.766609599	-0.140166096	0.134306513
NA	NA	NA	NA	NA	NA
-0.191924799	-0.105543265	0.17383974	-0.326902131	0.267482309	0.14700398
0.079153424	-0.247517385	0.27188039	0.183843383	-0.152054793	-0.094966659
NA	NA	NA	NA	NA	NA
1.090043559	1.815729746	1.88486451	1.917761641	-0.05647838	0.558098545
-0.78578599	-0.957453689	-0.909421838	-0.866794829	-0.093710967	-0.826337042
NA	NA	NA	NA	NA	NA
0.006996821	NA	NA	NA	-0.16252685	0.062120273
0.347698763	-0.195919955	0.18488399	0.284038971	-0.143450119	-0.067817933
NA	NA	NA	NA	NA	NA
0.197967243	0.498123083	-0.272995206	0.11873105	0.271362627	0.688712841
-0.173558144	-0.210187931	0.318366982	0.15925997	-0.499744913	-0.617189598
0.221758043	0.406235917	0.076647746	-0.11519313	-0.788289181	-0.387695398
0.476166892	0.418680744	-0.039001976	0.098787456	-0.043145956	0.213353798
0.012877842	-0.569833173	-2.233088489	NA	NA	0.469398751
-0.460733219	-0.128248999	-0.941736887	-0.758114963	0.039006955	0.304121989
NA	NA	NA	NA	NA	NA
NA	NA	NA	NA	0.6096461	0.49970145
-0.448525359	-0.254750691	-0.067654444	-0.328416006	0.041662958	0.022783525
-0.063745862	-0.21956576	-0.515549189	-0.484473116	-0.208623847	-0.086687017
0.270767578	NA	NA	NA	0.489921607	NA
-0.147714706	0.609889105	0.318481839	0.205831558	-0.40958564	-0.489766153
0.327181165	0.080633568	0.887493633	1.051604121	-0.481386369	-0.05614194
NA	NA	NA	NA	NA	NA
0.472762432	0.354873273	-0.288172091	-0.13969282	0.321317947	-0.066601198
0.171981172	0.463670647	0.142352538	-0.655860349	0.546178665	0.867861582
0.076631926	-0.00724659	-0.702404121	-0.802315537	0.369412687	0.459697959
-0.099539018	0.523149356	-0.392096979	0.208616806	0.013480401	0.501506892
-0.057336131	-0.321669694	-0.266423629	-0.70270541	-0.221459651	0.191156052
NA	-0.966603928	NA	NA	NA	0.671736275
-0.756122801	-0.176983594	-0.265337371	-0.663367158	-0.150788731	0.057444192
0.259643817	-0.135804484	-0.034783553	0.222064321	0.179017581	-0.099280861
0.078897259	-0.114300308	-0.069788032	0.026029884	-0.066843257	0.049629013
-0.267473691	NA	0.672331859	1.055635219	-0.492753084	-0.267173731
-1.192958296	NA	0.860724676	NA	0.585453888	0.210943079
-0.115346748	-0.452813039	-0.272613958	-0.163159381	0.136192184	0.194050428
0.36158151	0.013016601	0.185660048	-0.117134385	-0.225741978	-0.171573617
NA	NA	NA	NA	NA	NA
-0.807077408	-0.85129827	-0.236407904	-0.147054535	0.000497533	-0.124143987
NA	NA	NA	NA	NA	NA
-0.507698182	-0.313115379	-0.102622245	-0.291356991	-0.030890299	0.025342332
NA	NA	NA	NA	NA	NA
0.222488681	0.215373721	0.141900731	0.171716439	0.659974027	0.953650336
0.368972333	0.390127568	0.948113881	0.936380564	-0.078799717	0.00633267
-0.874314629	-0.609153114	0.444655682	0.496132384	-0.283073298	-0.535524702
NA	NA	NA	NA	NA	NA
NA	NA	NA	NA	NA	NA
-0.610466444	-0.04312508	-0.299875834	-0.672224386	0.832863174	0.448939447
NA	NA	NA	NA	NA	NA
-0.034205989	-0.133252217	0.169473864	NA	-0.501092484	NA
-0.408860339	-0.710907925	-1.125166051	NA	-0.142128399	0.482699207
-0.143069108	-0.156233884	-0.354219411	0.006959049	0.458087157	0.245484009
0.198019515	0.233557777	-0.173394185	0.190681179	-0.078249724	0.106728671
0.08276249	0.077053294	0.154763116	0.109559243	-0.070159273	0.022011881
0.118280835	0.628571166	0.500259352	0.485673282	0.057679484	0.215573899
-0.1453922	-0.218596165	0.072882137	-0.013440194	-0.080446163	-0.143996733
0.301928865	-0.002721301	-0.130164341	-0.150368098	-0.4484001	0.561568356
-0.089663999	-0.146021557	0.203538325	0.593730417	-0.25077772	-0.065032087
0.111946449	0.052587224	-0.321157324	-0.44896715	0.141960713	0.147399589
-0.493515041	-0.301372646	-0.281775957	-0.106460174	0.034051943	0.278560394
-0.771439649	-0.907365336	-0.86206553	-0.828537185	-0.218527396	-0.52158901
-0.030949702	0.267935424	0.116447995	0.539627841	0.263544475	0.459259811
0.30613314	0.081382248	-0.231631162	-0.41034485	0.197721888	0.154921743
-0.113518773	-0.151027435	-0.863810481	-0.325960965	0.312975166	-0.185645671
NA	NA	NA	NA	NA	NA
-0.193643281	-0.262489788	-0.438349913	-0.244140327	0.363041047	0.632542125
-0.042223117	-0.58835091	-0.204729975	-0.238801456	-0.464700477	-0.663219671
-0.154489484	0.042265727	-0.126593695	0.348883022	-0.372446804	-0.299627096
0.236101299	0.365556061	0.747047197	0.611095531	0.41456077	0.345080498
-0.312759471	-0.251631596	-0.024061544	0.011140558	0.168401739	0.139967689
NA	NA	NA	NA	NA	NA
NA	NA	NA	NA	NA	NA
0.592878421	0.083995937	-0.300169515	-0.416428825	0.470063676	0.005305471
NA	NA	NA	NA	NA	NA
NA	NA	NA	NA	NA	NA
NA	NA	NA	NA	NA	NA
-0.236183626	0.020724086	0.110514381	0.125596362	0.245503529	0.195373122
-0.330180915	-0.083634007	-0.149112327	-0.269307921	0.43967592	0.144083561
0.211018894	0.242647177	-0.224292788	-0.03673158	-0.353116182	0.450940612
NA	NA	NA	NA	NA	NA
-0.005988318	-0.101633866	-0.459774913	-0.252958485	-0.075189669	-0.302932033
NA	NA	NA	NA	-1.010977327	-1.00828931
0.373671468	-0.137607223	0.306399318	0.288288271	0.368716796	0.232849299
0.008557914	-0.636725738	0.256504262	0.346331047	0.644711248	0.065792731
-0.400227924	-0.4203192	-0.158841735	0.42086484	0.294491064	0.117888851
NA	NA	NA	NA	NA	NA
-0.30697331	-0.092961701	-0.071595624	0.302951757	-0.2386143	-0.214211083
-0.120646175	0.026688453	0.369462186	-0.046606645	0.162430077	0.000485347
-0.162416164	-0.327213518	0.362157763	0.075137955	-0.108347017	-0.296082058
NA	NA	-0.337445197	NA	NA	NA
-0.018849776	0.344044312	0.345528496	-0.873403261	-0.329579642	-0.049384844
0.117572648	-0.553787107	-0.347185465	-0.284173173	-0.011737245	0.217175596
NA	NA	NA	NA	NA	NA
-0.23819247	0.136534326	-0.025925665	-0.112031138	0.035111829	-0.123571937
0.117292072	0.043755167	0.107486673	0.747180931	-0.096150007	0.33720512
0.284507345	-0.11555118	-0.044613013	-0.029192316	-0.498623607	-0.466675554
-0.028793867	-0.025379093	-0.058898074	0.188212692	0.046346699	0.179018871
-1.762924781	-1.783726142	-0.910400493	-1.492794172	0.05569512	0.078759365
-2.106889128	-2.032207874	NA	NA	-0.294928358	-0.154874707
0.147953373	0.149469827	0.420492206	0.613443233	-0.267531282	-0.125664924
0.11268105	-0.073214984	-0.028108253	-0.28648658	-0.102790974	0.127102346
0.00419114	0.312636339	-0.028216211	-0.402669665	0.872952448	0.587149639
-1.072158349	-0.639889302	-0.091978116	0.007914672	0.648256251	NA
NA	NA	NA	NA	NA	NA
0.063956603	0.559374527	0.45465018	0.273523005	0.273426336	0.315582583
0.171481496	-0.038295376	0.003861748	0.02835692	0.102035305	1.072796444
NA	NA	-2.468395579	NA	-0.083887059	0.008160417
NA	NA	-0.763455181	NA	0.121173221	0.039233008
0.096190984	0.507299912	0.369613921	0.96594997	-0.116627223	0.255628437
-0.279480622	-0.028068367	-0.332773253	-0.532914504	0.099095782	0.17425035
0.33808461	-0.068735698	0.146283171	-0.355652401	0.10492847	0.057347664
NA	NA	-2.772383469	NA	0.507803043	0.185072756
NA	NA	NA	NA	NA	NA
0.569004377	NA	NA	NA	NA	0.671776275
-0.171675671	NA	NA	NA	NA	NA
-0.041123766	0.380985815	-0.143528492	-0.600325017	0.691410824	0.574346733
-0.560522329	-0.757950619	1.807201704	1.486164657	-0.646089907	-0.309576381
-0.384396989	-0.293056753	0.115953784	-0.183342655	0.283458747	0.431253992
NA	NA	NA	NA	NA	NA
-0.195469791	-0.235166059	-0.152745655	0.368172107	0.208445733	-0.317892822
-0.190480804	0.079457499	0.063106958	-0.266508846	-0.121986857	-0.29982619
NA	NA	NA	NA	0.843455863	NA
NA	NA	NA	NA	NA	NA
0.41479061	0.096417558	-0.512023468	-0.008321869	0.726549332	0.302763105
-1.517151111	-1.340309399	-1.295609627	-1.385269996	0.390149977	0.150653019
-0.446559431	0.312161263	0.669536601	0.385273298	-0.148341184	-0.065885499
NA	NA	0.372497262	NA	-0.677068246	NA
-0.20057529	-0.490250112	-1.750633618	-1.796731634	0.263359514	0.225390611
0.285187786	0.570648836	0.468984481	0.714844343	-0.502402454	-0.259694728
NA	NA	NA	NA	NA	NA
NA	NA	NA	NA	NA	NA
NA	NA	NA	NA	NA	NA
NA	NA	NA	NA	NA	NA
0.107926793	0.413794111	-0.401122286	-0.410041541	0.00667098	0.301216404
-0.966473352	-1.300510151	-1.146111452	-0.911743316	-0.131800581	-0.530186851
NA	NA	NA	NA	NA	NA
NA	NA	NA	NA	NA	NA
0.743662684	0.200058404	-0.958378829	-1.524611116	-0.050871075	-0.32800426
0.158846509	-0.159931004	-0.235633135	0.883453595	-0.434602491	0.17707723
-2.138099802	-0.434367118	-3.051918237	-1.221931418	2.322851459	1.676181829
0.128174563	0.0775629	0.376264223	0.118770459	0.33848974	0.328868947
-0.103124496	0.355527891	-0.04809146	0.225612952	0.236372337	0.316543301
-0.595420303	0.054907059	0.137204938	-0.952585616	-0.281016189	NA
0.273897148	0.31959321	-0.103849638	-0.042873468	0.013013938	0.184898842
0.729109521	0.195468389	1.114442261	0.747833269	-0.283030116	-0.118452356
-0.012141689	0.117725923	-0.3070771	-0.041753946	-0.118423429	-0.190437838
0.339191913	0.499616645	-0.653210533	-0.725711665	1.040407958	0.41247816
-0.25803944	0.176600496	-0.873097158	-1.263844752	-0.197635392	-0.219123991
-0.137042102	-0.245081522	0.965046692	0.99573195	-0.465048482	-0.321606069
-0.020409582	-0.509510852	-0.569388839	-0.215569258	0.592716012	-0.365289605
-0.145816477	NA	0.44602374	NA	0.237014527	NA
NA	NA	NA	NA	NA	NA
0.180931406	-0.051041172	-0.111338875	0.352814599	0.238848078	0.233394876
-0.118136144	0.15037696	0.787096341	0.803062355	-0.534893977	-0.338872675
NA	NA	NA	NA	NA	NA
-0.63685254	NA	NA	0.702736196	0.130083952	-0.363353398
-0.062596804	0.326182845	-0.07330458	-0.337491299	-0.786018493	0.504882909
0.103036363	-0.174949852	0.814785128	0.548777885	-0.282398683	-0.417741631
-0.042920124	-0.001806812	-0.227242008	-0.085187446	-0.705441093	-2.024183818
0.19613718	0.29876358	-0.346909848	-0.507676885	0.255379471	0.223740427
NA	NA	NA	NA	NA	NA
-0.900462624	NA	-0.315965141	NA	-0.666368601	-0.157722972
0.038770033	0.360650523	-0.123874091	-0.683908651	-0.112025792	0.070335968
-0.515048761	-0.481109635	-0.372532199	-0.417341384	0.880056927	0.324438536
-0.024559855	-0.031742176	-0.381391914	-0.346508176	0.219725701	0.209137237
0.166891614	NA	-1.058963945	NA	-0.21928045	0.374166853
-0.281456553	-0.315015064	-0.179769637	-0.171432306	0.22671595	0.148011284
0.687215303	0.314811192	0.228875425	0.166895922	0.424582458	-0.334225865
-0.099934704	0.622865148	NA	0.40403114	0.143790801	-0.149526147
0.202295248	0.162770078	0.246820728	0.434104471	-0.297740593	-0.49396146
-0.68303723	-0.465556927	0.498153665	0.071364245	-0.223550845	-0.321132125
-0.412021286	0.075661959	0.273857173	-0.030509653	0.364964425	0.386681772
-1.232861023	-0.862189634	-1.161119058	-2.000188921	0.399845542	0.870352814
0.408267779	0.343701052	0.120411436	0.178940327	0.211049755	0.101363454
NA	0.902367439	-4.106400276	NA	NA	NA
-0.037931354	-0.536610664	-0.196692901	-0.054202978	0.053309241	-0.10722062
NA	NA	NA	NA	NA	NA
-0.028274861	0.867567364	-1.21677277	-1.494617325	-0.195358792	0.068362416
-0.957609631	-0.357201929	0.303438723	NA	NA	0.19331517
-0.248757615	0.032458922	0.161624414	0.156735052	0.237044746	0.221002597
-0.067441302	-0.003873009	0.000855945	0.054116872	0.033371074	0.112681223
-0.07063155	-0.15540621	-0.37037926	-0.015111232	-0.174971726	0.14018788
0.050924291	-0.220642501	-0.081245785	-0.332067175	-0.020118672	0.256215509
-1.51078607	-1.05589968	NA	NA	0.295851234	0.121882965
0.455124728	0.306306876	0.504567069	-0.328726409	0.386216928	0.09278002
-0.996167817	NA	NA	NA	0.620238836	0.739065723
0.505759242	0.278476778	-0.269139242	-0.255781451	0.088825354	0.003865893
0.054397583	-0.02402831	-0.417326103	-0.366474972	0.168686539	0.165581315
NA	NA	NA	NA	NA	NA
-0.001702439	0.323940951	0.654094611	0.098672291	-0.121261522	-0.315289259
-0.148462343	-0.464491601	0.209314913	0.405494008	0.011578921	0.366247727
0.257536406	0.151416812	0.615311913	0.640467792	0.026831186	0.297512627
0.454469162	-0.001158223	0.096945038	-0.182735672	-0.155042104	0.202006304
0.399359154	-0.066711518	-0.562895924	-0.435454369	0.312750218	0.455626877
NA	NA	NA	NA	NA	NA
NA	NA	NA	NA	NA	NA
-0.468722651	-0.089130263	-0.200572367	-0.414660492	0.241431184	0.193515061
0.915368164	-0.452676301	-0.068183485	-0.010752205	0.335132273	0.273175917
1.221998367	1.335317174	0.720718724	0.73966691	0.07926884	0.09782773
0.875980239	0.34045043	0.012683504	1.216515307	1.133266531	1.392903128
-0.080892896	-0.359003206	-0.010141396	0.074232112	0.104458183	0.301461568
0.022779789	1.296852882	0.132987321	-0.837171722	1.384213803	0.254742863
0.117124009	0.035174329	0.002025512	0.684941485	0.086654115	-0.455021247
0.52619006	0.03813974	-0.074701715	-0.39711572	0.223214866	0.463034783
-0.193625281	0.082556422	0.020197648	-0.150048339	-0.215583182	-0.081145418
NA	NA	NA	NA	NA	NA
-0.729854061	0.013213786	-0.486545629	0.157907127	0.280629832	0.107045811
-0.124191073	-0.335506557	NA	NA	-0.494532318	-0.21363402
-0.319915559	-0.208954015	-0.22371072	0.19467696	0.45503361	0.208473061
-0.121931157	0.353204982	-0.104873773	NA	0.063575864	0.027821834
0.603791897	1.247613246	-0.210110075	-0.20500149	-0.020911655	-0.216521448
0.381881646	0.071286627	0.116763563	0.286621905	0.222844547	-0.217858449
0.143661486	-0.384496437	-0.410579763	-0.368279345	0.110401676	0.327693197
-0.221798666	0.431568551	0.390354984	-0.345681786	-0.228980502	0.122451986
-1.333559598	-1.07716128	1.253322669	1.028514975	-0.563642366	-0.778395711
NA	NA	NA	NA	NA	NA
NA	-0.157423833	-0.303202174	NA	NA	NA
NA	NA	NA	NA	NA	NA
0.661678867	0.341968981	0.188675518	0.889793555	0.158877005	0.184273587
-0.096833689	0.374630746	0.742453963	0.671176099	-0.340921252	-0.224627169
-0.046796558	0.325808467	0.425465106	0.525083717	0.529000843	0.276259792
-0.406568217	-0.436094937	1.059796419	-0.124663504	0.264523551	-0.178856425
NA	NA	NA	NA	NA	NA
-0.052537849	-0.052192939	0.06210138	0.261883805	0.35579194	0.078768541
0.030491762	-0.299340915	-0.323939698	-0.019512514	0.602454303	-0.562862056
-0.028185546	-0.341066722	0.795650399	0.706159969	0.139626937	0.190641594
NA	NA	NA	NA	NA	NA
NA	-0.440764009	-0.980961003	NA	NA	NA
-0.927158072	-0.412188208	0.414350347	0.513805569	0.002554038	-0.06743474
-0.384223594	-0.813492267	-0.86063102	-0.618971598	0.310805325	0.381476189
0.185617797	0.165485092	0.257931972	-0.098742586	-0.029496018	0.085910913
0.060684036	0.01075736	-0.681926029	-0.123928497	NA	0.180403519
0.361148214	0.291072591	0.863308653	0.9922505	-0.522246473	-0.669546832
-0.473157423	-0.162664152	-0.279019557	-0.36381563	0.17456098	0.151102269
0.113597204	-0.349166867	0.789860863	-0.07807259	1.165470086	0.488556006
-0.299789736	-0.53404267	-1.116747929	-0.733479506	0.043426249	0.052517089
-0.047359703	-0.510760724	-0.354735983	-0.762868818	0.134987993	0.190279111
-0.078696803	-0.187478967	-0.318146129	-0.20332376	0.498142885	0.48411481
-0.229543157	0.259226226	-0.023261313	-0.157353193	0.376227563	-0.450809139
NA	NA	NA	NA	NA	NA
0.35790131	0.254755672	0.432627148	0.009787783	-0.131442166	-0.148102094
0.345881314	0.214297019	0.116159882	0.405318818	-0.00642604	-0.548775374
0.00193137	NA	NA	NA	-0.043896359	-0.484149193
-0.835725349	0.31707888	-0.48060872	-0.042346291	NA	-0.32025522
NA	NA	NA	NA	NA	NA
0.14956616	0.11996897	-0.080403813	-0.226761732	-0.362689045	-0.458929124
0.031500439	0.009043955	-0.186469471	-0.546000047	0.838521554	0.844496593
NA	NA	NA	NA	NA	NA
NA	NA	NA	NA	NA	NA
NA	NA	NA	NA	NA	NA
NA	NA	NA	NA	NA	NA
0.136360514	0.153124107	0.082482966	0.133424807	0.315571799	0.17336555
0.007896622	0.068581778	-0.001997448	0.024864665	-0.187481756	-0.21848974
NA	NA	NA	NA	NA	NA
-0.329273713	-0.270004379	0.010017353	0.134816863	-0.029698279	-0.416654903
-0.124032129	-0.097339649	-0.221300307	-0.084856118	0.140805038	0.202057426
NA	NA	NA	NA	NA	-0.210020482
-0.150815869	-0.052739278	-0.20332042	0.630038671	0.033562131	0.169186841
-0.268164344	-0.127770583	-0.085315164	-0.115702068	0.030710079	-0.027167988
-0.209661476	-0.226847348	0.844282943	0.864118199	-0.212371317	-0.194110716
0.175854507	0.163097279	0.616998177	0.706712902	-0.230388332	-0.176287984
-0.269276718	-0.337003455	0.525034923	0.154040636	0.063990422	0.313270428
NA	NA	NA	NA	NA	NA
-1.247198612	-0.854472942	-0.051375014	NA	-0.592528748	-0.698485582
-5.017611012	-2.972190304	NA	NA	0.486778221	0.973657912
-0.561599006	-0.405103752	-0.344440931	-0.469756097	-0.384399649	-0.811959842
NA	NA	NA	NA	NA	NA
NA	NA	NA	NA	NA	NA
0.065630242	-0.480326843	0.251718909	NA	0.623307108	0.426536618
0.195525235	NA	NA	NA	NA	NA
0.165649529	0.556826579	0.312689166	0.056687489	0.184449185	0.309140779
-1.001704498	-0.942293918	3.228705867	NA	-0.941179517	-0.941939385
-0.314747826	-0.174013163	-0.273370195	-0.26570443	-0.66217928	-0.535210043
0.326478462	-0.442834047	-0.129817387	0.089542325	0.022496203	-0.105919616
0.123677921	0.693866353	0.845731568	-0.19714503	-0.417369926	-1.019597929
0.590857538	0.322456376	0.688005515	0.315023449	0.499963661	0.484142148
-0.024040868	0.126775705	0.34637486	0.246676689	-0.348446968	-0.022077495
NA	NA	NA	NA	-0.233262507	NA
0.460157455	0.409101831	0.088334899	0.21582648	-0.366711403	0.469316892
-0.220710238	-0.288219734	0.150168254	-0.64976226	0.107680122	-0.026639441
0.381707526	0.293629382	0.018112033	0.144854367	-0.124873161	0.141891953
NA	NA	NA	NA	-0.266212286	-0.121468801
-0.817063823	-0.60873862	-0.050646903	0.217188738	-0.059606384	-0.351056374
1.849642895	1.605568907	0.391966471	2.095756702	-0.006037404	0.639671398
NA	NA	NA	NA	NA	NA
-1.348460101	-1.220919884	-0.285878794	0.086852428	-0.580601837	-0.615368225
NA	NA	NA	NA	NA	NA
NA	-0.326285617	NA	0.76845778	0.097827691	-0.376822569
0.163808568	-0.299220015	0.40645145	0.042270102	0.167566283	0.18260682
-0.135875366	-0.133190329	1.07680478	0.997979733	-0.043641711	0.071945897
NA	-2.093690887	NA	NA	NA	NA
0.401739533	0.206586817	0.691446583	0.708428033	0.750500304	0.560218062
0.030991122	-0.005323033	0.552572657	0.543431131	0.249744364	-0.021072929
NA	NA	NA	NA	NA	NA
0.038825034	0.122958094	0.308543889	1.386550358	0.653577446	0.714300544
-0.071465522	-0.150430309	-0.454220018	-0.66039646	-0.055858736	-0.042663681
NA	NA	NA	NA	NA	NA
NA	NA	NA	NA	0.109351784	NA
-0.345135486	-0.441344118	-0.343712399	-0.739502883	0.715676218	-0.435936393
-0.08734193	-0.133398544	-0.21428677	-0.557753732	0.145478603	0.144114137
0.111029968	0.189850483	-0.010993609	0.344031855	0.230895963	0.452300636
NA	NA	NA	NA	NA	NA
0.036117448	-0.209606562	0.028847903	0.06777323	0.555550804	NA
-0.343846345	0.622235021	NA	NA	0.644970095	NA
0.096074424	-0.111688974	-0.151617972	-0.326693726	-0.184320717	-0.167423456
-0.029893501	0.036892886	0.256332481	0.108195491	0.193456569	0.347754666
0.537438491	0.630305386	-0.544542331	-0.107628029	-0.405102295	-0.997677711
0.756102076	-0.350695549	0.377739375	0.54805924	-0.185799486	0.232806369
-0.453668423	-0.09240566	-0.509872751	-0.299536525	-0.263691978	-0.089124008
-0.164070749	-0.18054753	0.576841383	-0.129858129	-0.129555054	-0.292953919
NA	NA	NA	NA	0.300013724	NA
NA	NA	NA	NA	NA	NA
-0.188939672	-0.059968191	-0.328181813	-0.51308032	-0.049155298	-0.2898578
-0.00275186	0.056361891	-0.464612532	-0.812900346	0.479229899	0.238222396
-0.268819988	0.029258328	0.276939508	-0.822345775	0.648417882	1.253977715
0.489168121	0.703228248	0.159939814	-0.335608526	0.197806016	-0.609155865
-0.596638397	-1.137087479	-0.850253483	-1.640426863	0.49333693	0.304732392
-0.064305581	-0.024328651	-0.845574946	-0.969539652	0.233995972	0.154950008
NA	NA	NA	NA	NA	NA
0.011572149	-0.635470077	0.388233812	NA	-0.276152972	-0.069378803
0.306233606	0.310776966	0.290672555	0.212073637	-0.194709895	-0.194125274
-0.353636955	-0.322451204	-0.440523542	-0.408032669	0.045923968	0.21644572
-0.04808747	-0.224337578	0.079668643	0.393719731	-0.001984345	-0.111936967
-0.312239526	0.081374062	-0.562057185	0.139556472	0.432364455	0.672057876
0.204594206	-0.137475345	1.428664975	2.29210733	0.391215891	0.432077996
NA	NA	NA	NA	NA	NA
NA	NA	NA	NA	NA	NA
NA	NA	NA	NA	NA	NA
NA	NA	NA	NA	1.128753478	NA
-0.186064331	0.06488498	0.146013143	NA	NA	NA
0.44468256	0.685903572	-0.091659845	-0.545804803	1.193101394	0.255616376
0.04053086	0.296164067	0.445865798	0.280984253	0.094023998	0.261694601
-0.786020138	-0.895986388	-0.042355806	-0.873569771	0.405103718	-0.445926447
NA	NA	NA	NA	NA	NA
NA	NA	NA	NA	NA	NA
-0.128201122	0.006483201	-0.394561132	-0.04319181	-0.091498354	-0.344120699
-0.075655811	0.150548449	0.116092692	-0.008061204	0.164655663	0.518927299
NA	NA	NA	NA	NA	NA
-0.304053545	-0.134723811	-0.339485978	0.194108775	-0.31485576	-0.228868666
-0.399293339	-0.06376701	-0.239591624	0.247653915	-0.076205325	-0.217267373
-0.369159702	-0.629301826	-0.398691419	-0.333884732	-0.217234974	-0.259860256
NA	NA	-0.577220366	NA	NA	NA
-0.420503009	-0.37007348	0.919832207	1.132851673	-1.019425282	-0.802675009
-0.194431909	-0.289272963	-0.110491827	0.365161157	0.077822949	0.454608541
-0.273454961	-0.408221271	-0.312718727	-0.521264628	0.216285351	0.33949031
0.515784063	0.593205753	0.90166517	0.87124865	-0.393115856	-0.29605554
0.202075097	-0.050318953	0.338152356	0.305634675	-0.07163266	0.051749739
NA	NA	NA	NA	NA	NA
0.37754814	0.205475251	0.131759442	-0.654500107	0.011191016	0.679837611
-0.548335092	-0.475016075	-0.057556138	0.271086395	0.241627336	0.297381566
NA	NA	NA	NA	NA	NA
-0.124719153	0.563959128	0.061002645	0.029332297	0.289187295	0.345707836
NA	NA	NA	NA	0.61872348	0.514886111
-0.266600706	-0.330861747	-0.232670614	-0.140281411	0.490400746	0.077075872
NA	NA	NA	NA	NA	NA
0.204374354	0.243047759	0.380597759	1.147365035	-0.156702773	0.357527787
NA	NA	NA	NA	-0.31539341	-0.695052394
-0.653947193	NA	NA	NA	0.892348882	-0.016157534
0.154882547	0.211771258	0.114434362	-0.209345051	0.027858735	-0.170527505
0.048320152	NA	NA	-1.252780749	0.295648397	NA
0.45829697	0.09233664	0.35627169	-0.320521842	0.092420124	0.167762439
NA	NA	NA	NA	NA	NA
NA	NA	NA	NA	NA	NA
0.73690573	0.14310287	0.339009694	0.183884826	0.495531221	0.345167854
0.244133902	-0.176217757	0.550143063	0.688432747	-0.283176235	-0.155561983
0.438739955	0.219386379	0.344149096	0.21180101	-0.317710537	-0.225748542
-0.104064809	NA	0.134146519	-0.078542818	-0.371095606	0.112358809
NA	NA	NA	NA	NA	NA
-0.011343667	-0.476222822	0.28410872	0.161032861	-0.167341781	0.291126477
NA	NA	-0.248981419	NA	-0.264406859	-0.342368402
-1.246282533	-1.104838925	1.539053578	1.420400481	-0.457040888	-0.660829053
0.026163286	0.022174337	-0.025712662	0.729289625	-0.010584908	0.646725754
-0.068844138	0.04636168	0.267042617	0.245133033	-0.115709668	0.006889337
0.801664179	0.265487298	-0.16414925	-0.395157521	0.322226834	0.182758906
-0.50684812	-0.322024943	0.130833252	-0.301916266	-0.459053656	-0.815873946
0.036959271	0.3560886	0.282934543	0.311186844	-0.116214675	-0.182938031
1.658499569	1.463087188	2.047359248	2.18009599	-0.108732502	-0.348019724
0.648107824	0.447871348	0.164746186	-0.113089047	0.624490865	0.490050854
-0.113323048	0.206301522	0.392523514	0.452813569	-0.551150749	-0.511356096
0.162715559	0.408239498	1.328921046	1.136149727	-0.431910107	-0.21808945
-0.012739663	-0.125639487	-0.14783514	-0.19080132	0.106394923	0.203572533
NA	NA	NA	NA	NA	NA
-0.311331519	-0.112595452	0.507392187	0.279018855	-0.045319519	0.151660047
NA	NA	NA	NA	NA	NA
-0.860385337	NA	-0.653824359	NA	NA	NA
0.098831779	-0.13097442	-0.035958915	0.191138643	0.121112185	0.273410421
NA	NA	NA	NA	NA	NA
0.110735838	-0.021946075	0.331352393	0.214438717	-0.719560174	-0.237615981
0.218450684	0.090669379	-0.184478911	-0.128395242	0.345676716	0.09639188
-0.126257492	-0.204222954	-0.239915748	-0.171683367	0.197281205	0.535969796
-0.006189351	0.057416707	0.227224081	0.227886325	-0.2448759	-0.064993683
0.135639105	0.010778183	0.120643382	0.433345619	0.292514554	-0.361251094
0.163611973	0.407987926	0.144489683	-0.254805647	0.125244884	-0.114477768
NA	NA	NA	NA	NA	NA
-0.754395132	-0.814013617	-0.547780366	0.627716812	-0.240234872	-0.686631834
NA	NA	NA	NA	NA	NA
NA	NA	NA	NA	NA	NA
-0.053066506	-0.227792548	0.439209673	0.597080745	-0.637804859	-0.354754032
0.353172369	0.208945043	0.337663624	0.140829315	-0.316723722	0.032486949
0.407238278	-0.194732543	-0.412702173	-0.280938649	0.447752931	0.808792703
0.043173824	-0.258166115	0.5720449	0.718891755	0.09077638	-0.011570896
0.384308753	0.120847434	-0.269965598	-0.028885074	0.163327207	-0.146390081
0.311707263	-0.934400971	-0.417581019	NA	-0.528956962	0.307782053
0.509855622	-1.389710437	-0.455257813	NA	0.622437206	-0.321805013
NA	-0.844174148	-0.070238565	NA	NA	NA
NA	NA	NA	NA	NA	NA
-1.017943731	-1.126270745	-0.750548016	-1.125642204	0.068944175	0.151166897
-0.358657283	0.270290016	0.10529746	0.163152577	-0.39989112	0.319698504
-0.199118869	-0.244820082	-0.094197844	0.030557905	-0.074174926	-0.423609478
1.090934807	0.649280095	0.11934186	0.442293229	-0.367025483	-0.057398969
0.091603721	0.460205076	0.252365834	0.348182965	0.207206255	0.26978554
NA	NA	NA	NA	NA	NA
-0.254692336	-0.155280365	0.354122402	0.049013097	-0.277106555	-0.349692327
-0.65423655	0.123525621	-0.873467924	-1.446983041	-0.47109655	-1.022197225
NA	NA	NA	NA	NA	NA
0.535912452	1.138617238	-0.266326117	0.116634177	NA	NA
0.137972208	-0.398122586	-0.711430502	-0.428263266	-0.050495874	0.923748856
3.099087944	3.47601634	-4.180021927	-4.031330623	4.252894884	2.709448837
-0.091262143	-0.105738079	0.246114422	0.245242542	-0.277800309	-0.443623771
0.271873839	-0.783184722	NA	NA	0.203342575	0.369239963
0.027782543	-0.044963118	-0.248653227	-0.175214866	0.201750163	0.280704337
0.07044672	0.170138727	-0.455564481	-0.523586866	0.137150973	0.251957564
0.905745535	0.306444487	-0.642949207	-0.54591611	-0.024213058	0.226266762
NA	NA	NA	NA	NA	NA
0.843828044	NA	-0.343883435	NA	0.098242097	NA
NA	NA	NA	NA	0.378370728	0.704138182
-0.997451892	NA	0.699951948	NA	0.163156731	0.706845485
-1.09943537	-2.079309571	NA	NA	-0.610646482	-0.007687233
0.096721626	0.04623994	-0.296909528	-0.274035067	0.395882193	0.225518923
0.142303499	-0.472301333	0.146270269	-0.2017562	0.333937601	-0.256000405
-0.413397029	-0.451830959	-0.312078257	NA	NA	NA
-0.265453074	-0.569828596	0.278895627	0.822769522	-0.107138883	-0.346862954
-1.355451852	-1.016585354	0.514446359	NA	-0.001998686	-0.634807485
-0.290401688	-0.211381927	0.25180972	0.280835405	0.132528663	0.145781109
NA	NA	-0.865852704	0.031055598	NA	NA
-0.73481194	-0.266167261	0.354564319	0.198924176	-0.162611852	0.155839413
0.221293154	0.065623154	0.113375998	1.022932966	0.303028114	0.199127169
NA	-0.699511146	1.022707798	0.195747607	0.429887647	NA
NA	NA	NA	NA	NA	NA
-0.346242624	-0.303626737	1.367717588	0.867208473	-0.072309431	-0.009493361
0.864405511	0.570241879	1.432006425	1.198363148	0.357925377	-0.242059311
-0.066725103	NA	NA	NA	0.330094301	-0.200532407
-0.058513705	0.113398327	0.325241719	0.31121548	-0.003266191	-0.280947161
0.200530067	-0.435952966	0.354094493	0.998012767	-0.210385148	-0.140288986
-0.272063648	0.145137807	1.038397192	0.947571667	0.156339449	-0.133288974
NA	NA	NA	NA	NA	NA
-1.036092893	NA	NA	NA	NA	NA
-0.076728592	NA	NA	NA	-0.038014049	NA
NA	NA	NA	NA	NA	NA
0.180039921	0.330068732	-2.502897059	NA	0.999204602	0.807569869
-0.154379925	-0.337859401	-0.212177168	-0.171130592	-0.075124831	0.018734948
-0.219958717	0.037294417	0.015886504	0.026269062	0.116899872	0.134726709
0.22014399	0.097688509	-0.245520784	-0.352426506	0.077832889	0.125281226
0.356727333	0.188917953	0.308679624	0.560020489	0.120151031	-0.183131562
-0.357509201	0.114793907	-0.345960569	NA	1.688726895	1.781278395
1.208350638	1.122303296	1.556424124	1.48633886	-0.270513012	0.005260623
0.329128653	-0.075553404	-0.104728955	0.718610497	0.565729707	0.797060871
-0.115097875	-0.65775715	-0.241853582	1.320576409	-0.110362118	0.013497438
NA	NA	NA	NA	NA	NA
0.281117451	0.343214923	0.23897838	0.218395435	-0.182077798	-0.17166329
-0.622430149	-0.566608731	0.627806119	NA	-0.659682077	NA
-1.49899392	NA	NA	NA	NA	NA
0.569241848	0.378783933	-0.066042544	0.039214608	0.418227577	0.441552122
-0.078199212	-0.106924687	0.185475207	-0.201177085	-0.324997095	-0.138293392
-0.110239427	0.022165298	0.098911116	0.562381926	0.18067452	0.217161544
0.368429533	0.345813744	-0.01036651	-0.436352977	-0.396675499	-0.324999892
0.126648647	0.10930039	0.60241327	0.899388949	0.356701172	0.310005644
0.046279378	-0.010774423	0.739619097	0.395744417	-0.490432663	-0.123659629
-0.082124005	-0.191685621	-0.804815214	-0.743808136	0.01649976	0.026578912
-0.148086573	-0.205297404	0.547723641	0.366575091	-0.431770824	-0.318157692
0.320415668	-0.198073123	-0.315315345	-0.028166183	-0.104892429	-0.352338613
0.427289372	0.345710181	0.520271637	-0.290551973	-0.079297321	-0.31203529
-0.906805298	-0.740953875	0.268291841	-0.117482253	-0.474226779	-0.076640354
NA	NA	NA	NA	NA	NA
0.194477774	NA	-0.321962307	NA	0.417921877	-0.378985686
0.305927907	0.123127211	0.034760481	-0.131224051	0.174258407	0.45923183
-1.441598797	-0.722962941	0.714795679	0.71087099	-0.491893882	0.009746167
NA	NA	NA	NA	NA	NA
NA	NA	NA	NA	NA	NA
NA	NA	NA	NA	NA	NA
NA	NA	NA	NA	NA	NA
0.075554709	0.021832516	0.149788325	-0.363504367	0.663253497	0.807103571
0.302328818	0.199847761	0.626520914	0.643489615	-0.092031062	0.147029361
-2.720422812	-2.212062875	NA	0.980905772	0.27109455	-0.705304064
0.140269709	0.076873361	-0.103407167	-0.260939337	0.706691498	0.650042683
-0.308300417	-0.146548131	-0.102515034	-0.12287369	-0.644374089	-0.396333599
-0.86253008	-0.708286244	-0.190556076	-0.033894815	-0.175644338	0.156790397
NA	NA	NA	NA	NA	NA
-0.919245099	-0.535044256	-0.976428486	-1.301629651	0.481478668	0.132137649
-0.135739416	0.133567168	-0.175020743	0.091948763	0.215577698	0.119958887
NA	NA	NA	NA	NA	NA
0.080382009	1.590362194	NA	NA	NA	NA
0.787254554	-0.442625872	-0.362533643	NA	-0.106040816	0.310155496
NA	NA	NA	NA	NA	NA
-0.02207117	-0.072401578	-0.582704356	-0.317348567	-0.132969983	0.348277009
-0.286344062	0.236398892	-0.103004066	0.003665201	0.104620741	0.134998893
-0.12976763	-0.04946739	-0.31603768	-0.643695231	0.243352785	0.390745007
0.268110858	0.378481314	0.147983426	0.296601506	-0.655291147	-0.751351177
0.675725396	0.395080305	0.866386712	1.106771993	-0.514786547	-0.280217034
-0.523814263	-0.124354647	0.112947463	0.552607646	0.396966496	0.39467252
-0.013875287	-0.394302644	-0.396243126	-0.38972378	-0.211867156	-0.262152836
NA	NA	NA	NA	NA	NA
NA	NA	NA	NA	NA	NA
-0.264046601	-0.347246273	0.300250704	0.802069655	-0.821595525	-0.962056431
-1.008592067	-0.780084741	-0.681311432	-1.256424598	NA	NA
-0.170590264	0.075750278	-0.032015322	-0.129328765	-0.37037472	-0.662128259
-0.142989909	0.135431519	0.557344717	0.19925898	-0.322661125	0.139792878
0.101398358	0.087767627	-0.281590378	-0.15827461	-0.122885173	-0.109602448
NA	NA	NA	NA	NA	NA
1.006930286	0.341979751	-0.010701254	-0.000377067	0.949601047	0.840787273
NA	NA	NA	NA	NA	NA
-0.218587355	0.008517168	0.352813185	0.201418769	-0.348035062	-0.214020448
0.107604664	0.023395236	0.17681209	0.528371435	0.198830337	0.187471078
1.062480933	0.440962023	-0.364345802	-0.790913396	0.568126207	0.297721297
-0.675274149	0.14700387	-0.264367597	0.129886771	-0.047523436	0.049390597
NA	NA	NA	NA	NA	NA
0.468863795	0.244115673	0.599560854	0.527656259	-0.082796378	-0.20623293
0.090703019	-0.049301862	-0.335291054	0.195456278	0.200933149	-0.144851015
-0.133159778	-0.22084197	-0.711925894	-0.846691856	NA	NA
-0.309193533	-0.188592179	0.061084129	0.082569023	-0.086076045	0.098816642
-0.209650562	0.213789942	0.235145475	-0.292127059	0.121655247	0.004084199
-0.1411373	0.318569083	0.030381287	0.295133221	-0.257067067	-0.091176556
NA	NA	NA	NA	0.191299378	NA
NA	NA	NA	NA	NA	NA
0.186824286	0.14752819	0.032406226	0.088694335	-0.21907588	-0.165285339
-0.285175181	-0.651259834	0.225410944	-0.231592009	-0.086508993	0.580047447
-0.179517302	-0.786243789	0.698851743	0.585665076	-0.149792748	-0.371932722
NA	1.981473981	-1.275968219	-1.064327575	NA	NA
NA	-0.17840246	NA	-0.432282121	NA	-0.965858613
-1.887687879	-1.679872439	-0.477587434	-0.416100294	-0.323384033	-0.003738299
-1.376836901	-1.543864136	-1.692683342	-1.44071583	-0.106856637	-0.050201329
-0.409667856	0.011937103	-0.018992987	0.21363344	-0.410067317	-0.255643157
-0.033866829	-0.086274093	-0.846286627	-0.933533176	-0.349146894	-1.010489086
-0.259067402	0.747512358	NA	NA	0.281915619	0.513346638
-1.050187785	-1.067535589	-1.740013389	-1.635577648	0.16343247	0.247157101
NA	NA	NA	NA	NA	NA
-0.751928142	-0.90691515	-2.666403116	-2.577620058	0.204275012	0.289946231
-0.697160666	-0.477712701	-0.053646839	0.166277597	-0.304185098	-0.269514734
1.502421731	0.262509969	-0.117717884	0.129289747	0.089171231	0.062386218
0.481471607	-0.108277926	-0.568630137	-1.112073989	NA	NA
0.546266483	-0.105733225	0.048341626	0.292964389	0.247161625	0.62560653
NA	NA	NA	NA	NA	NA
-0.24089016	-0.571731703	-0.678508784	-1.055248495	0.195442239	-0.128173354
0.038736839	-0.452769226	0.00891089	-0.668115496	-0.699240584	0.34698066
0.158118696	0.228983198	-0.061353157	0.26583117	0.122668261	0.381712619
0.28534763	NA	-0.986937082	-0.640657653	-0.174406138	-0.248501313
-0.428389498	NA	NA	NA	-0.369518464	0.13929129
0.174516959	-0.078513434	0.426343093	1.475881203	0.24373039	0.129723795
-0.106073522	0.094082786	-0.097492816	0.047625859	-0.243632245	0.045446224
NA	NA	-1.784515317	NA	NA	NA
-0.216178409	-0.288604627	-1.421565143	1.002223332	0.355870466	0.414534195
0.047714362	-0.089294177	0.179717441	0.138310318	0.16506896	0.027413398
-0.064864645	0.126677058	0.120333358	-0.227370683	0.073172112	0.260076284
NA	NA	NA	NA	NA	NA
-0.467132895	-0.435444324	-0.381387793	-0.598020149	-0.180595412	-0.158718676
-0.053576059	-0.404989221	0.109715276	-0.34178326	-0.163696368	-0.260093687
-0.013966591	-0.025843288	-0.089065797	-0.325356221	-0.583987178	0.139561844
-0.478982621	0.306342788	0.79865943	NA	-0.514002889	-0.409661524
-0.538611195	0.351337192	-0.652782205	NA	-0.148287458	0.438428528
NA	-0.425195312	-0.738625541	NA	0.565088188	0.092720596
0.130961499	NA	NA	NA	NA	NA
-0.255213407	0.108573154	-0.109719362	0.099152587	-0.033335079	0.050394459
0.532847126	0.353019348	-0.086744419	-0.166463832	-0.150583521	-0.308547576
NA	NA	NA	NA	NA	NA
0.20533978	0.289794596	-0.361398369	-0.280918498	0.196954408	0.824972057
-0.555216341	0.252590585	NA	NA	0.385509295	0.955058864
NA	NA	NA	NA	NA	NA
-0.502348347	-0.505615203	0.449959149	0.358692031	-0.289583835	-0.050878605
-0.998304208	-0.98579886	0.390332825	0.280988146	0.037222381	0.04752356
-0.119532553	0.229626986	NA	NA	0.128704945	0.614902113
NA	NA	NA	NA	NA	NA
0.062388538	0.273093265	-0.236733692	0.204122813	0.307875081	0.672421303
0.425741453	-0.009149586	0.281602035	-0.533644181	-0.0811384	0.407710393
0.073221037	-0.147559234	0.99219613	1.347651451	-0.23147275	-0.013859388
0.078372105	0.012565198	NA	-0.113247726	-0.026120402	NA
NA	NA	NA	NA	NA	NA
-0.425219187	-0.112121949	0.182781819	-0.208781092	0.245373681	0.340001021
1.177799538	-0.068046346	-0.141993454	NA	0.087243275	0.169477088
-0.254755949	-0.100393518	-0.316554923	-0.47163662	0.37077533	-0.116460698
0.511270614	0.189405511	-0.266374997	-0.089936747	0.028527612	0.051693163
0.055626274	-0.002365351	0.208964144	0.041143974	-0.276919205	-0.190213144
-1.632046825	-1.590264552	-0.202305727	-0.46315903	-0.093032328	0.055900071
NA	NA	NA	NA	NA	NA
NA	NA	NA	NA	NA	NA
0.165826273	-0.04442763	-0.356856741	-0.125603358	0.002455517	0.225533576
-0.042905113	0.179085479	0.143211584	0.62586766	0.199333861	0.159777263
0.052901632	0.070996073	-0.396545956	-0.051716207	0.34964203	-0.074997029
-0.84341756	-0.087223767	-0.463076904	0.015435809	-0.065520401	-0.565784631
NA	NA	NA	NA	NA	NA
NA	NA	NA	NA	NA	NA
NA	NA	NA	NA	NA	NA
NA	NA	NA	NA	NA	NA
0.023149455	-0.094690289	-0.360708225	-0.260279483	-0.498614298	-0.210901862
-0.123711808	0.09220946	0.774275652	0.797288331	0.11273312	-0.13208852
0.322499172	0.533996736	0.069127209	0.34772296	0.409139345	0.105568414
-0.486592353	0.150358921	-0.487783684	NA	0.558880145	0.06154184
NA	NA	NA	NA	NA	NA
NA	NA	NA	NA	NA	NA
-0.019272554	0.280180307	-0.147385859	0.051061895	0.385732066	0.396872658
0.320256404	0.283652728	-0.036687746	0.444212479	NA	0.405732191
-1.198845303	-0.694108855	1.252776747	0.776403905	-0.540868602	-0.038886197
NA	NA	NA	NA	NA	NA
0.405860745	-0.403463451	0.560125974	0.331371988	-0.099870576	-0.139850533
-0.457463644	-0.203023411	-0.460509406	-0.292179283	0.094296319	0.268799239
0.693089417	1.07795834	0.445882376	0.392752346	-0.291943966	-0.139879681
1.150935308	0.771880926	0.69914369	0.917091752	-0.033954629	-0.079852259
0.132190477	0.003611932	-0.805678344	-0.44196952	-0.220191659	0.367036417
-0.417754637	-0.01542595	-0.302826766	-0.603203777	0.154030087	0.097127815
NA	NA	NA	NA	-0.420218267	NA
NA	0.101292208	0.289077478	NA	NA	-0.978482559
0.329638558	-0.667010954	-0.212755509	-0.791586671	-0.138588111	0.538155411
0.129597028	-0.111005367	-0.075570109	0.135864371	-0.077127696	-0.137863447
-0.172750018	0.079124165	-0.536947398	NA	0.265946779	-0.127776009
NA	0.302160015	NA	NA	NA	NA
0.052814257	0.132643458	0.135628918	-0.255636466	0.047488383	0.070014192
-0.017926995	0.099805471	-0.069114906	-0.248321093	0.286175163	0.349243074
0.510663185	0.548896437	0.412678226	0.412889941	0.379626581	0.099476609
0.08635435	-0.365600667	-0.654244382	-0.680876964	-0.377189516	-0.375355461
-0.044678466	-0.926455941	-0.93513456	-1.065442815	0.211156034	0.077264545
0.398310293	0.083113858	-0.396339915	-0.523395565	0.478818619	0.506291444
1.456223735	0.742995459	-4.646371563	-4.797752292	0.351719991	0.390678972
-0.064008251	0.066983329	0.220103228	0.204579725	0.193788882	0.326074717
-0.058820859	0.099269261	-0.036411399	0.214729099	-0.047109606	-0.189979329
NA	NA	NA	NA	NA	NA
-2.644512109	NA	-1.201091634	NA	-0.452561006	NA
0.185173519	-0.177874231	0.051177744	-0.012525392	-0.009242949	0.05387042
NA	NA	NA	NA	NA	NA
-0.190880823	-0.193405019	-0.519418131	0.003417951	0.20559343	-0.202495629
-0.977565099	-0.785427894	-0.964881557	-0.873598827	-0.016926421	-0.009268073
-0.087663798	0.049320531	-0.849107724	-0.281029872	-0.028166488	-0.213443015
-0.045391347	-0.021148862	-0.388472399	-0.538313698	0.131145329	0.174641632
0.071840775	0.147034032	0.042363549	-0.283640183	-0.031080641	-0.09780402
NA	NA	NA	NA	NA	NA
-1.123063293	-1.310453877	-0.13121065	0.208482303	-0.018685412	0.255739679
-0.405157942	-0.092897726	-0.041973812	-0.071247944	0.24967818	-0.508908472
-0.658464604	-0.794525139	-1.177518498	1.833874452	0.438364589	0.74309957
-0.190063073	0.072727334	0.001385223	0.072528314	0.309483939	0.293835788
-0.264788661	-0.696238521	0.049551063	-0.331880441	0.069512504	-0.087187281
NA	NA	NA	NA	NA	NA
0.371803275	0.991101473	0.694402876	0.419608941	-0.167078007	-0.481060652
0.379549278	0.307154729	0.153992124	0.317899448	-0.072975893	0.401214073
-0.182177375	-0.010699035	-0.022998115	-0.234062384	-0.21397204	-0.300619035
-0.108268043	-0.103985031	0.074258248	0.169516641	0.005620532	-0.05013998
-0.034092808	0.183893835	0.020789988	0.402250064	0.239764508	0.208793279
NA	NA	NA	NA	NA	NA
0.203249723	0.217289725	0.857030874	0.875444177	0.396424087	-0.059855539
-0.015748662	-0.203955866	1.368129627	1.423482074	-0.287494065	-0.209983355
-0.049844009	NA	NA	0.653025717	0.193013567	-0.683016291
-0.266724839	-0.056588813	-0.129213312	0.561839739	-0.300056252	-0.220014808
NA	NA	NA	NA	NA	NA
-1.038522554	-0.656482093	0.011558484	0.117992274	-0.336246382	0.272155244
NA	NA	NA	NA	NA	NA
NA	NA	NA	NA	NA	NA
-0.024906858	0.163753635	0.032898267	0.127525196	-0.428381918	-0.266361215
0.518953739	0.331698701	0.140483307	0.196137773	-0.188437204	0.331602732
NA	NA	NA	NA	NA	NA
-0.238284792	-0.190612894	-0.344500304	-0.239050391	0.454728974	0.380725346
0.197884202	0.286726546	-0.322155026	-0.252804712	0.542830881	0.383847946
-1.165492255	0.089490193	0.172635292	-0.096451837	-0.348392659	0.088144879
0.238428099	0.166454681	-0.017620713	-0.097660191	0.175983734	-0.009849272
-0.037148802	0.099617771	0.348771044	0.105514076	0.255501451	0.301123078
0.092011426	0.240990232	0.110151204	-0.09873265	-0.041450565	-0.154035724
-0.096829319	0.438417567	-0.140262455	-0.28002632	0.296805077	0.339595972
0.265065442	0.225424126	-0.106345615	-0.186089714	0.034712498	0.082350163
0.291300328	0.071817452	0.679976211	0.280593971	0.238615209	0.143272851
-0.133980897	-0.157101889	-0.092996123	-0.454152098	0.448695338	0.036034062
NA	NA	NA	NA	NA	NA
0.258356023	0.375177251	-0.174331912	-0.23572321	0.302919442	0.085047108
-0.570017967	NA	NA	NA	-0.446323373	-0.451400409
0.473620421	0.094756787	-0.124860516	0.380457794	-0.08936794	0.33597283
NA	NA	NA	NA	NA	-0.770289502
0.058832973	0.158400329	-0.030573407	-0.342663245	0.246705847	0.473442899
0.148252247	-0.118345207	0.255082228	0.583876481	0.680515517	0.329923654
0.016086226	0.089949625	-0.441397568	-0.322029298	0.165530119	0.035406862
-0.268420348	-0.087036908	0.141905969	-0.078009417	0.059064864	-0.040589308
NA	NA	NA	NA	NA	NA
0.023353987	-0.363011495	-1.175189631	NA	NA	NA
0.131903717	0.211671384	0.633910645	0.799587442	2.071615416	1.522358037
NA	NA	NA	NA	NA	NA
NA	NA	NA	NA	NA	NA
0.107442366	0.350193419	-0.100534811	-0.333137367	0.519173951	0.890849378
0.078577929	-0.072213029	0.547732422	0.529628781	0.095335644	-0.003484902
NA	NA	NA	NA	NA	NA
-0.365270566	0.347916837	0.376475402	2.197655196	-0.157969656	0.187469438
NA	NA	NA	NA	NA	NA
NA	NA	NA	NA	-0.317707517	NA
NA	NA	0.942459223	NA	NA	NA
NA	-1.5442025	-0.983177299	-1.010102121	-1.595621068	-1.81677538
NA	NA	NA	NA	NA	NA
-0.37420092	0.442809148	0.408817841	0.078384086	-0.0923855	-0.501878138
0.05095556	0.187390574	-0.175397504	-0.298455024	0.52478961	0.542859536
NA	-0.321833903	-0.472655008	NA	NA	NA
0.064075838	0.010492711	0.030778008	0.282346292	0.000824797	-0.089549083
-0.308371883	-0.274687266	-0.056588072	-0.362933881	0.245574444	0.19362774
-0.040523063	0.062994788	-0.153643918	-0.148410495	0.135451489	0.250619031
0.015046522	0.195636214	0.238759415	-0.189629927	0.141646241	0.172684644
NA	NA	NA	NA	NA	NA
NA	NA	NA	NA	NA	NA
NA	NA	-0.443082324	NA	1.348149232	NA
NA	NA	NA	NA	NA	NA
NA	NA	NA	NA	NA	NA
0.629677562	0.372031836	-0.026824421	0.316248511	0.035559434	0.336439103
NA	NA	NA	NA	NA	NA
0.285587319	NA	-0.102538787	NA	-0.233487093	NA
NA	0.064268381	NA	-0.440710279	NA	NA
NA	NA	NA	NA	NA	NA
NA	NA	NA	NA	NA	NA
-1.342186609	0.06395111	0.53047408	1.309668528	-0.413193179	0.053839057
NA	NA	NA	NA	NA	NA
0.651217213	-0.092619539	0.33127941	0.178212173	-0.010536977	-0.183933671
NA	NA	NA	NA	NA	NA
NA	NA	NA	NA	NA	NA
NA	NA	NA	NA	NA	NA
-0.300419794	-0.254081514	-0.302517848	-0.289785767	0.321079558	-0.012842851
NA	NA	NA	NA	NA	NA
-0.272264992	-0.165581579	-0.179259036	0.082942515	0.441590768	-0.015714199
-1.78574349	-1.761626872	-0.384649086	-0.399359113	0.554103136	NA
NA	NA	NA	NA	NA	NA
-0.159499065	-0.123877766	0.297645425	0.083287412	-0.035328382	-0.034763499
NA	NA	NA	NA	NA	NA
-0.650016685	0.49812194	0.275926557	0.107184263	-0.199889663	-0.004213476
NA	0.195991678	-0.843023405	NA	NA	NA
-0.4307655	-0.601769918	-0.519827949	-0.406252073	-0.355831735	-0.012801176
-0.524141639	-0.286165658	-0.143762817	0.330869798	0.112625979	-0.115442125
NA	NA	NA	NA	NA	NA
NA	NA	NA	NA	NA	NA
NA	NA	NA	NA	NA	NA
NA	NA	NA	NA	NA	NA
NA	NA	NA	NA	NA	NA
-0.024573801	0.128451473	-0.08270736	-0.096152631	-0.001427955	-0.153306874
NA	NA	NA	NA	NA	NA
0.274364077	0.079984101	1.02415563	1.169410794	-0.658050232	-0.517005786
-0.418354076	-0.532884605	-1.133681569	-0.771463426	-0.145254758	0.136630838
-0.093825236	0.100656259	0.325884708	0.225445019	0.292820903	0.13659383
-0.660242164	-0.145510789	0.480097912	0.832459187	-0.134825083	-0.627588852
-0.364754936	0.905113355	0.596333342	0.525676738	0.652815958	0.12334384
NA	NA	NA	NA	NA	NA
NA	NA	NA	NA	-0.191362098	NA
-0.240936219	-0.313939417	-0.130638607	0.034142176	-0.080310929	-0.062356824
0.192543919	-0.109226965	0.575394838	-0.486038268	0.301450429	0.730819213
0.938437239	NA	0.022148978	0.66726093	-0.97683017	-0.448044551
-0.627966433	-0.434808092	-1.878613432	-2.178551336	0.956232685	0.38667166
0.004483571	-0.042120516	-0.267144745	-0.54665407	0.195677972	0.259640571
0.008771409	0.2270368	NA	0.901929541	-0.427464809	0.756290753
NA	NA	NA	NA	NA	NA
NA	NA	NA	NA	NA	NA
NA	NA	NA	NA	NA	NA
1.193287902	0.522081005	NA	NA	-0.62340332	0.004111659
-0.174069013	0.195549382	0.993575711	0.551004222	-0.177087451	-0.188443767
0.263211596	0.196789729	0.271779237	0.16856292	-0.404831941	-0.401160033
-0.228964669	0.012634884	1.072084321	NA	-1.17672928	-0.229194022
0.083731295	-0.010734857	0.930127473	0.689151619	-0.101882824	-0.677338257
NA	NA	NA	NA	NA	NA
0.193672591	-0.046202693	0.144010563	0.410214263	-0.220806873	0.117188447
0.059649895	-0.409878283	0.647655868	-0.015435043	0.035766121	0.160508367
-0.121408522	-0.332433143	0.405213572	NA	1.143560297	0.889052904
-0.743904203	-0.439804513	-0.335897279	-1.760366781	-0.008574736	-0.643617492
NA	NA	NA	NA	NA	NA
-0.029213252	-0.038448421	0.871649843	0.484883314	-0.307472699	-0.245796159
-0.878089434	-0.567120478	-0.971277652	-0.584346735	0.345202511	0.344843528
NA	NA	NA	NA	NA	NA
-0.439059726	-0.28338616	0.7552053	0.357351146	-0.238128284	0.212489707
-0.138706271	0.426896093	0.909871397	0.585397795	-0.047423863	0.237157317
-0.26701999	0.232143098	0.501523236	-0.632620038	0.259344055	-0.057206409
NA	NA	NA	NA	NA	NA
-0.184017293	0.112819365	0.241864476	0.137046999	0.021445293	0.014461322
0.243518651	0.022780246	1.017966547	0.085758587	-0.090532334	0.202737833
0.388245172	0.060634023	0.419734827	0.437233057	-0.018245925	0.248693726
-0.037966733	-0.036657869	0.017112194	-0.283890826	-0.329726161	-0.373593948
-0.031384174	0.134273418	0.360165031	0.457997634	0.300248309	0.35148292
NA	NA	NA	NA	NA	NA
NA	NA	NA	NA	NA	NA
0.557034641	0.438894424	0.262599781	0.486838036	-0.441213428	0.33293255
-0.557129742	-1.219738895	0.944301156	0.141144603	0.532332037	-0.232418919
-0.155325178	-0.378199218	-0.533428002	0.12576251	0.127450169	0.088071334
-0.1120153	-0.394878023	1.687252723	1.000883656	-1.071068664	-0.395149946
0.149619686	0.033046901	-0.635809272	-0.13105436	0.260314678	0.036318634
NA	NA	NA	NA	NA	NA
NA	NA	0.020241253	NA	0.495858999	NA
-0.204686773	-0.304176297	-0.412353673	-0.170040503	0.036199043	-0.004082879
0.464297129	NA	0.038201219	-0.580622217	-0.402757482	0.28912083
NA	NA	NA	NA	NA	NA
-0.525989333	-0.422380642	-0.30724587	0.039380144	-0.215260822	-0.402549212
NA	NA	NA	NA	NA	NA
NA	NA	NA	NA	NA	NA
0.200741144	-0.032744123	0.093749179	0.109764233	0.094234698	0.328295129
NA	NA	NA	NA	NA	NA
NA	NA	NA	NA	NA	NA
0.101601211	-0.045072061	-0.316277315	-0.196156789	0.211582257	0.286453928
NA	NA	NA	NA	NA	NA
0.021803122	0.010068575	-0.232621914	-0.28174851	0.093241959	0.15601724
NA	NA	NA	NA	NA	NA
NA	NA	NA	-1.100947873	-0.130251175	NA
-0.470611821	-0.604750052	0.706892491	0.658350722	-0.111722649	0.121443041
-0.59486557	0.455782682	-0.286057643	NA	0.042724302	-0.369759219
-0.098619091	NA	NA	NA	-0.153612694	0.213283299
-0.15905511	-0.276700459	-0.182970147	-0.111076692	-0.106610565	-0.254474291
NA	NA	NA	NA	NA	NA
1.192684654	1.935254959	2.686970076	2.235101347	-0.679260146	-0.814441969
NA	NA	NA	NA	NA	NA
-0.356036929	-0.179149014	0.512087674	0.689563522	0.208764743	0.166638908
-0.073862944	-0.452931935	-0.18060967	-0.357150216	0.631893372	0.235437919
-0.178832292	-0.153202503	0.16643772	-0.049465186	0.044071203	0.048233076
NA	NA	NA	NA	NA	NA
0.244844953	NA	NA	NA	-0.154048842	NA
NA	NA	NA	NA	NA	NA
NA	NA	NA	NA	NA	NA
-0.383096512	-0.640426716	-0.289548998	-0.20131563	-0.271160581	-0.304577978
0.124306457	-0.599358276	0.127819209	0.107683654	-0.111380051	-0.510259199
-0.157380432	0.101708533	0.089642284	-0.064267415	-0.065385428	0.000637796
NA	NA	0.152036801	NA	NA	NA
NA	NA	NA	NA	NA	NA
NA	NA	NA	NA	NA	NA
0.352028828	0.2372443	-0.466137138	-0.285124313	0.052152343	0.134645781
0.524823877	0.459092305	0.391495596	0.526598888	-0.132801287	0.028209238
-0.219149608	-0.06783372	-0.452270108	-1.070179151	NA	NA
-0.053150658	-0.033724598	0.174247948	0.167958478	-0.476689156	-0.348905735
0.018341247	0.222247783	-0.151539703	-0.167481418	-0.032054539	-0.246179402
NA	NA	NA	NA	NA	NA
NA	NA	NA	NA	-0.223884678	-0.132443229
NA	NA	NA	NA	NA	NA
NA	NA	NA	NA	NA	NA
0.116681816	-0.051146736	0.738071743	0.664134188	-0.080828463	0.138991345
-0.345964974	0.845459648	-0.09985473	0.392179541	-0.224339923	0.240580351
0.141949881	0.334597917	0.025737686	-0.040119853	0.330067302	0.360677806
-0.224717205	0.152558108	-0.773405022	0.413593956	0.111714039	-0.072465214
-0.343440533	0.260460292	NA	NA	NA	NA
NA	NA	NA	NA	NA	NA
0.493303638	NA	NA	NA	0.457887146	NA
-0.169680836	0.099944794	0.320484809	-0.093118761	NA	NA
NA	NA	NA	NA	NA	NA
0.296564739	0.332849475	0.225009992	-0.751285834	-0.041524391	0.248186374
-0.110613859	-0.069643005	-0.134596641	-0.234875353	0.125149059	-0.061327525
NA	NA	NA	NA	NA	NA
0.194691493	0.120276186	-0.18832019	-0.153245437	0.085610042	0.026878265
-0.434898448	-0.162143865	-0.507755535	NA	-0.187013337	-0.374511426
0.22921695	0.137351017	1.120977362	1.255949283	-0.273636285	-0.246294267
NA	NA	NA	NA	NA	NA
-0.445744137	-0.20713628	0.426298497	0.362555691	-0.066375137	0.019044818
NA	NA	NA	NA	NA	NA
-0.868477785	-0.751742686	-0.882111436	NA	0.205323131	NA
0.612482043	0.711713277	0.369443756	-0.128318227	0.033232054	0.098667853
-0.178639221	-0.333780717	0.463016888	0.516857999	0.353780335	0.141888943
0.581612357	0.892959557	0.203058352	-0.708483814	0.109572906	0.336244968
NA	NA	NA	NA	NA	NA
NA	-0.097598202	-1.8246253	-3.449417477	0.321869278	0.565048025
NA	NA	NA	NA	NA	NA
-0.363995332	-0.166184404	0.830332687	0.256990725	0.707744995	0.657440402
0.593984537	0.169841146	-0.224204288	0.752520836	-0.155839693	0.138790294
NA	NA	NA	NA	NA	NA
0.273664765	0.546115204	0.330115996	0.447209572	0.118869836	0.429620125
NA	NA	NA	NA	NA	NA
0.175655518	0.136975905	0.56702405	0.955465172	-0.712758449	-0.507938472
-0.085025441	-0.570164607	-0.717399229	NA	0.053384857	-0.297710396
NA	NA	NA	NA	-0.010435892	-0.118791556
-0.061082529	NA	NA	NA	NA	NA
-0.221759026	-0.440135636	-0.255957105	0.211961932	-0.107632333	0.425504832
NA	NA	NA	NA	NA	NA
-0.06113947	-0.008673215	0.159541724	NA	0.143303704	NA
-0.367687682	-0.011102798	-0.262321259	0.120509545	1.127053058	0.194269093
-0.136304692	0.093136569	0.0924436	0.367832171	NA	NA
NA	NA	NA	NA	NA	NA
NA	-0.511576107	-0.009333967	-0.37053886	0.890274863	0.444395111
-0.281232489	NA	NA	NA	NA	NA
NA	NA	NA	NA	NA	NA
0.149009503	-0.002224175	-0.282254031	-0.25970858	0.019462082	-0.186117654
NA	NA	NA	NA	NA	NA
NA	NA	NA	NA	NA	NA
0.199846526	0.44061691	0.322704157	0.303897223	0.194625836	0.23550517
NA	NA	NA	NA	NA	NA
NA	-0.291489593	0.084013139	-1.396663374	NA	NA
-0.08419996	-0.585628965	-0.107879617	-0.121616988	0.029481475	0.375074574
NA	-0.143626715	-0.38353471	NA	NA	NA
-0.989584844	-0.291293754	-0.472988399	0.791899962	-0.212112328	0.041184399
NA	NA	NA	NA	-0.088439862	NA
0.31478218	1.233787663	0.877475909	0.69341492	0.603265182	0.671125812
0.159704191	0.107726664	-0.667523791	-1.129686136	0.420252546	-0.070431761
NA	NA	NA	NA	NA	NA
NA	NA	NA	NA	NA	NA
NA	NA	NA	NA	NA	NA
NA	NA	NA	NA	NA	NA
NA	NA	NA	NA	NA	NA
-0.170067567	0.090018397	0.467257759	0.17158115	0.277798236	0.588057975
-0.695707286	NA	NA	NA	NA	NA
-2.853904542	-2.371178373	-2.393968683	-3.417583392	1.656530745	1.272527823
-0.152821851	0.193303655	-0.089545921	-0.448510344	0.49123162	0.201365941
NA	NA	NA	NA	NA	NA
0.005844371	-0.314780251	0.034449943	0.244754029	0.307094461	0.594228781
NA	NA	NA	NA	NA	NA
NA	NA	NA	NA	NA	NA
0.16525137	0.26706638	0.14723101	0.165179375	0.118633654	0.905596008
NA	NA	NA	NA	NA	NA
0.04430387	0.167483947	0.92992641	-0.013110382	0.330679118	0.432917605
-1.323956727	-0.583356053	NA	NA	NA	NA
0.152833988	-0.007981841	-0.382022442	-0.252699197	0.452896471	0.703882736
NA	NA	NA	NA	NA	NA
-0.745768259	-1.094979791	0.464103521	1.233954937	-0.982067743	-0.544873932
0.635519315	1.210272467	0.641189852	0.1392584	-0.894689706	-0.465916837
NA	NA	NA	NA	NA	NA
-0.396853195	-0.051585514	-0.29110203	-0.125189161	0.220465942	-0.135161914
-0.111484384	0.622149155	0.119433321	NA	-0.59577595	-0.083426851
-0.351955987	0.18487581	1.085102087	1.049600305	1.699821572	1.379225289
-0.458459653	-0.590185715	0.036862013	-0.018865714	-0.431346524	-0.219904952
0.177854559	NA	NA	NA	NA	0.200460216
0.577726322	0.32907468	-0.241887553	-0.358271543	0.01755272	-0.014175769
0.176196513	-0.725590611	0.650346277	-0.573726251	-0.432848117	-0.374954606
NA	NA	NA	NA	NA	NA
NA	NA	NA	NA	-0.30706097	-0.291843557
NA	NA	NA	NA	NA	NA
0.084607114	-0.001505873	0.606475784	0.74640099	0.279618982	0.156051033
NA	NA	NA	NA	NA	NA
NA	NA	NA	NA	NA	NA
0.465317987	0.499367647	0.348641787	0.48616504	0.036106427	0.207338183
0.524343044	0.35346303	0.371029562	0.117768178	-0.453751285	-0.018780371
0.375754387	0.292064767	0.375799277	-0.027023748	0.039709501	0.143368428
0.078888929	0.124469605	0.547840383	0.476471961	0.044572162	0.014357861
-0.242848681	NA	NA	NA	-0.359461455	-0.304374667
0.30929094	0.097285874	0.630442317	-0.001563588	0.18115105	0.335640844
-0.939033719	NA	-2.778275539	-2.082178491	0.092347775	-0.388411976
0.106902679	0.341374959	-0.375107053	-0.417701516	0.404183716	0.28442246
NA	NA	NA	NA	NA	NA
0.500368617	-0.163998887	0.06299994	-0.470108011	0.420078546	NA
NA	NA	NA	NA	NA	NA
NA	0.232495141	NA	NA	0.76485753	-0.082128887
0.12098512	-0.244320324	-0.443397256	-0.259251599	-0.232370787	-0.142847803
0.07558879	0.382232289	0.058224786	0.002795691	-0.140543317	0.411379823
NA	NA	NA	NA	NA	NA
-0.377885132	-0.231708533	0.155466388	0.062377092	0.538547398	0.416365037
0.363489146	-0.097108694	-0.126299224	1.107346385	-0.099811234	-0.207358269
-0.556860949	-0.428610696	2.007252201	0.154950076	0.622627696	0.607730012
NA	NA	NA	NA	NA	NA
-0.519344283	-0.382065847	-0.203802779	-0.138433738	-0.210402391	-0.223832369
0.019420975	0.289094921	0.313054504	0.397434697	-0.16413011	0.050533298
-0.201084934	0.032970098	0.62535096	0.619253737	0.3193674	-0.127308964
-0.719081428	-0.101351449	0.103924815	0.246126868	0.281118848	0.545930036
-0.077322077	-0.063693223	-0.343330192	-0.411658127	0.206804215	0.380912163
0.100938048	0.204742124	-0.046347322	-0.177731976	0.144649499	0.258612343
-0.027126529	NA	NA	NA	NA	NA
NA	NA	NA	NA	NA	NA
NA	NA	NA	NA	NA	NA
NA	NA	NA	NA	0.52883939	0.049626087
0.217964371	0.060292552	-0.777926536	1.047589611	0.124142573	-0.135346554
-0.494299032	-0.463401875	0.236719781	-0.130815819	0.022932181	-0.106187138
NA	NA	NA	NA	NA	NA
0.045002968	0.101485651	-0.597671387	-0.353841259	0.026384729	-0.155839396
-0.476853605	-0.521328973	-0.880046659	-0.691194643	0.248102764	0.170213694
NA	NA	NA	NA	NA	NA
-0.083243145	0.099220605	-0.005395222	0.145540584	0.209017028	0.11882066
-0.800861986	-0.552139872	-0.287600028	-0.516744858	-0.81716791	-0.753059872
NA	NA	NA	NA	NA	NA
-0.085224869	0.37326681	-0.173364348	-0.178030705	0.483724835	0.380975336
NA	NA	NA	NA	NA	NA
0.420105561	1.011432246	-1.185896863	-0.573957704	-0.149836071	-0.107733995
NA	NA	NA	NA	NA	NA
0.388564495	-0.532016778	-0.080090962	0.393772167	-0.151554145	NA
NA	NA	NA	NA	NA	NA
0.53536318	-0.613509209	0.191854809	0.663557443	0.283818033	0.15942921
NA	NA	NA	NA	NA	NA
NA	NA	-0.101112662	NA	NA	NA
NA	NA	NA	NA	NA	NA
0.207305774	0.323417579	-0.192330457	-0.005625482	-0.355171898	-0.195578256
NA	NA	NA	NA	NA	NA
-0.621416346	-0.323631898	-0.608960658	-0.221329164	0.278995953	0.140007943
NA	NA	NA	NA	NA	NA
NA	-0.930856301	-0.341704494	0.807195163	NA	NA
NA	NA	NA	NA	NA	NA
0.480526671	0.375516233	0.163861259	0.117327312	-0.091776836	-0.180273153
NA	NA	NA	NA	0.140085615	0.258835646
NA	NA	NA	NA	NA	NA
NA	NA	NA	NA	NA	NA
NA	NA	NA	NA	-0.131058347	-0.046976433
0.045431688	-0.063987571	0.100349756	0.050354343	0.038189596	-0.009219633
-0.190317345	-0.129443975	-0.438401204	-0.392409882	-0.335311808	-0.34120602
0.612557131	0.52182545	-0.018859027	0.225140356	-0.12108099	0.149157952
-0.001964446	0.66201778	0.215792707	0.09110158	0.242119419	0.05013285
0.20646325	-0.311959114	-0.377147123	-0.464668267	0.06653685	-0.227073595
-0.834045301	0.42509168	-1.159960615	-0.844830149	-0.515354493	NA
0.264894825	0.349529084	0.033555127	0.361820331	0.965370366	0.468995764
0.385276824	-0.561733844	NA	NA	-0.244092389	NA
-0.061057624	0.299112251	0.534658652	0.20739191	0.558002391	0.366522329
-0.578719547	0.759353739	0.428819125	0.03664622	0.314192829	-0.35816054
-0.060532145	-0.296681504	-0.536452305	-0.185787017	-0.094958247	0.021692558
-0.233063697	0.096050337	-0.351618751	-0.199295776	0.021293271	-0.097180686
-0.072448902	-0.054301011	-2.633138352	-2.545443798	-0.790338265	-0.817825161
NA	NA	NA	NA	NA	NA
0.003995688	1.250134399	NA	NA	-0.512754322	-0.386098752
-0.610206452	-0.656682351	-0.921481796	-0.788571069	-0.050530407	0.042366395
-0.115629146	-0.127083365	-0.174210276	-0.056378905	0.031175644	0.263607949
NA	NA	NA	NA	NA	NA
0.064191747	-0.009957291	-0.130903856	-0.276462932	0.180676402	0.186166318
-0.266307907	-0.476986112	-0.379767227	-0.553595457	-0.015925005	-0.031278723
NA	-0.917709184	-1.751565141	NA	0.351580886	0.537584888
0.60085345	0.5511101	-0.130615281	-0.179047018	0.096493807	0.016141023
-0.140641548	-0.282258179	0.37282887	0.431108834	-0.3315747	-0.257438173
-0.289791609	-0.444824526	-0.353102205	-0.273428581	-0.354572733	-0.36926673
0.295292852	0.01976468	-0.257783095	-0.283789464	-0.119445751	0.029404639
-0.039142614	0.239296682	-0.085102895	0.383588538	-0.311822266	0.198749277
NA	NA	NA	NA	NA	NA
NA	NA	NA	NA	NA	NA
NA	NA	NA	NA	NA	NA
NA	NA	NA	NA	0.00644331	NA
-0.674530033	-1.168964585	-0.547083808	-0.245385522	-0.473950989	0.465337998
0.509122043	0.686615351	0.381621914	0.530438791	0.56978539	0.34403214
-0.04995265	0.002012792	0.658194362	0.716658701	0.099397722	-0.468333168
-0.684508088	0.311382625	-0.265721093	-0.332556388	-0.151044173	-0.186455302
0.277315338	-0.003217763	-0.391623007	-0.125323416	0.669072989	0.219372621
-0.024849089	-0.303824443	-0.137166682	-0.685620549	0.154119927	-0.100803273
0.105965861	0.219294159	0.004678707	0.436688369	0.030654154	-0.153045644
NA	NA	NA	NA	NA	NA
-0.149933655	-0.093471389	-0.275919351	-0.559534115	0.08918418	0.173351651
1.474370733	1.242149276	0.913260381	0.76471025	-0.148206361	-0.075122103
0.928036825	0.784535913	0.690990365	1.137106881	-0.08957	0.4244763
NA	NA	NA	NA	NA	NA
NA	NA	NA	NA	NA	NA
NA	NA	NA	NA	0.677753752	0.037617392
0.279266406	0.101959838	0.783024209	0.447309218	0.319241596	-0.251377312
0.18257588	-0.460442126	0.004268906	-0.183892152	0.4655211	0.460386098
NA	NA	NA	NA	NA	NA
-0.139206625	0.376771697	-0.042236217	-0.11666396	NA	NA
-0.500078981	-0.056832718	-0.285941005	-0.106030135	0.062511077	-0.491746197
-0.089764214	0.205123651	0.084623163	-0.101867291	0.38733764	0.410637558
NA	NA	NA	NA	NA	NA
0.034569872	-0.041000061	-0.196374554	-0.242796662	0.063615837	0.142295352
0.156959867	0.963960755	0.655765382	0.652439014	-0.112122158	NA
0.49218586	0.029602773	-0.402703679	-0.491917119	0.005605298	-0.239541658
NA	NA	NA	NA	NA	NA
0.02361526	-0.276655382	-0.64375289	0.0566191	NA	0.6740692
0.038451051	NA	NA	0.362861089	0.155195233	0.176133274
-0.330352372	-0.161985678	-0.306244111	0.150844137	0.556529097	0.556672103
-0.383520034	0.243915806	-0.325655047	-0.145610877	0.42657366	0.065249734
0.165974012	0.426732382	-0.180304787	-0.168621629	1.168169759	0.352310436
-0.039442127	-0.382447333	-0.111955807	-0.022303236	-0.134061446	0.105019549
-0.274786505	-0.265605593	-0.753380162	-0.29063947	-0.50156472	-0.637850274
0.227730226	0.28813053	0.253018003	0.154411139	0.221825912	0.112725378
-0.468304858	NA	NA	NA	NA	NA
-1.479256203	-1.47439285	-0.793780414	-0.768425111	-0.16613884	-0.043566716
NA	NA	0.084234994	-0.131963676	NA	NA
0.143572508	NA	0.105389665	NA	0.245040516	0.108665853
NA	NA	NA	NA	NA	NA
0.00888005	-1.126001134	0.427953527	0.477953276	-0.927122989	-0.165455828
NA	NA	NA	NA	NA	NA
0.832765366	0.693553374	-0.299747498	-0.619930729	-0.476745772	-0.405524239
NA	NA	NA	NA	NA	NA
0.617108751	0.133306027	-0.771971437	-0.338234762	0.16959642	0.197857504
0.233414715	0.475521105	1.716832736	1.911621322	-1.008464218	-1.029373434
0.316779712	0.385958884	0.545575574	0.86433192	0.359377065	0.414807557
NA	0.352787287	-0.563949042	NA	NA	NA
NA	NA	NA	NA	NA	NA
-1.020197537	NA	NA	NA	NA	NA
NA	NA	NA	NA	NA	NA
-0.045572675	0.012572059	0.313979342	0.280003579	-0.377492138	-0.563444019
NA	NA	NA	NA	NA	NA
NA	NA	NA	NA	NA	NA
0.083580095	0.081269434	0.406344892	0.157885944	0.813174738	0.191773298
0.15911189	0.038123217	0.309752877	-0.508623583	0.117087255	-0.088030877
NA	NA	NA	NA	NA	NA
0.170389797	0.163378226	-0.198292832	-0.410535662	0.364322522	-0.000485172
-0.496259014	-0.185153577	-0.480880349	-0.410845078	-0.255251134	0.744749582
0.183997209	-0.143046757	-2.740921708	-2.600358279	-0.071767559	-0.606729071
-0.01285241	0.14183018	0.123370822	0.22165629	0.007613184	-0.057124506
NA	NA	NA	NA	NA	NA
-0.521434219	-0.660267901	-0.414624376	0.046082528	-0.6289603	-0.083717654
0.495792459	0.117146433	-0.019860618	0.473910292	0.322024509	NA
NA	NA	0.442253072	NA	0.177953407	0.017504992
0.201884434	0.164388847	-0.036198707	-0.280730597	0.054275011	0.082068373
NA	NA	NA	NA	NA	NA
0.031241631	-0.119824525	-0.298151744	-0.229429209	0.305734988	0.172307143
NA	NA	NA	NA	NA	NA
-0.347347788	0.063752968	0.045298273	0.314216483	0.255882091	0.034055151
-0.131267782	0.319377192	0.475151922	0.588477574	-0.112608127	NA
-0.654496965	NA	0.177962073	0.318091421	-2.369211749	-1.923792678
-0.209331292	0.447026214	0.435094073	0.447334424	0.205591326	-0.145654831
-0.145832974	NA	NA	0.252534866	NA	-0.381650478
0.553632185	NA	NA	NA	NA	NA
0.52804239	0.993765934	0.441221914	0.227694436	-0.6511834	-1.241741381
NA	NA	NA	NA	NA	NA
NA	NA	NA	NA	NA	NA
NA	-0.01214416	-0.297090874	NA	0.472279638	NA
1.341053584	NA	NA	NA	0.542282494	-0.061522893
0.411624281	0.042177234	0.214192546	0.054036023	-0.010994612	0.626567389
NA	NA	NA	NA	NA	NA
NA	NA	NA	NA	NA	NA
NA	NA	NA	NA	NA	NA
-0.003795181	0.074056804	0.145905179	0.620383629	0.265263408	0.253629879
-0.337162296	0.320532228	-0.344872272	0.322294351	-0.214364679	-0.052127577
-0.216533028	-0.213518277	-0.356185344	-0.145353742	-0.159513864	-0.032385004
-0.189942241	0.368463167	-0.75909015	-0.391136053	0.319966336	0.190033034
0.726554117	0.297180251	-0.677840144	-0.234272344	-0.028024612	0.459160412
0.352119438	0.683075212	-0.585299534	-0.308462448	-0.024040587	0.011195752
-0.850412944	-0.673446689	0.481353418	-0.389730769	0.2228643	0.310590264
NA	NA	NA	NA	NA	NA
-0.141803224	0.134897596	-0.002772597	0.037492809	-0.502205301	-0.58162969
NA	NA	NA	NA	NA	NA
-0.713254565	-1.020333543	-1.296629747	-1.026880601	-0.990006863	-0.712834434
-0.102796394	-0.923544754	-0.136952268	0.18228953	-0.70692	-0.382617491
NA	NA	NA	NA	NA	NA
NA	NA	NA	NA	-0.490098734	NA
0.166046787	0.014496059	-0.748497766	-0.349992881	0.062564684	-0.204754492
-0.946932774	-1.356808274	-1.436145826	-1.373181399	0.734790859	0.499084494
-0.236078699	-0.169694183	-0.007336332	0.51706253	0.04788636	-0.389158867
-0.237883356	0.037180232	1.752862893	-0.566682221	0.109694379	0.774259412
NA	NA	NA	NA	NA	NA
0.086004724	NA	NA	NA	-0.162721062	NA
NA	NA	NA	NA	NA	NA
NA	NA	NA	NA	NA	NA
0.199847198	-0.058696268	1.084257111	1.198424052	-0.236471447	-0.035935962
-0.357923544	-0.353974177	0.219109263	0.237367278	0.181301606	0.312660834
NA	NA	NA	NA	NA	NA
0.460544323	0.10506093	-0.483040989	-0.032149532	-0.017662524	0.50033791
NA	NA	NA	NA	NA	NA
NA	NA	NA	NA	NA	NA
-0.063089489	0.214754443	0.279467676	0.269624138	0.081424487	0.492283514
0.069763499	-0.18375342	0.152405417	-0.404814939	0.295663895	0.456767118
NA	NA	NA	NA	NA	NA
-0.225288653	-0.238264779	-0.081516165	-0.086698924	-0.001216704	0.002050536
0.06491507	0.122622436	0.582383761	-0.131231029	0.529336368	0.542188967
0.623090051	0.116091972	-0.034891749	0.575592464	0.416115357	0.428859474
-0.577969896	-0.585540077	-0.453055955	-0.515175456	0.223112075	0.041206413
0.257574175	-0.123719708	0.062966662	0.051060123	-0.4297104	0.245366343
-0.221617518	NA	NA	1.153769161	-0.091933107	NA
0.109218574	0.223462987	0.603220867	0.485703893	0.288655624	0.358609119
-0.174447064	-0.411151747	0.654042526	0.562457521	-0.145032523	-0.301164519
0.358285526	0.279329879	0.241805712	NA	0.170895248	-0.105007565
-0.475446812	-0.674152025	0.876137697	-0.392829818	NA	0.2972666
NA	NA	NA	NA	NA	NA
-0.202658601	-0.105747827	-0.415352258	-0.242113845	-0.0189699	0.248642119
0.108645656	-0.011712027	0.289052052	0.25504412	-0.055762697	0.243199378
-0.785561211	-1.013457259	-0.553043998	-0.387714041	0.899514042	-0.927559193
0.082815848	-0.243095265	-0.38749225	0.385387906	0.085013762	-0.333006272
NA	NA	NA	NA	0.100552491	NA
NA	NA	NA	NA	NA	NA
1.59673038	NA	0.223731491	0.882184655	-0.186901682	0.197658824
-0.089220959	-0.007551481	0.029102691	0.137081983	0.46151261	0.067018823
NA	NA	NA	NA	NA	NA
NA	NA	NA	NA	NA	NA
-0.276683745	0.01452903	-0.094636874	-0.157185503	0.46758387	0.483864931
-0.164494822	-0.134609254	0.924167449	0.525846215	0.366168535	0.072511255
-0.465579141	-0.110200488	-0.03439777	-0.158133585	-0.056316522	-0.388154734
-0.076243863	-0.073060048	-0.100005067	0.031469627	0.455019063	0.414022913
0.165631562	0.89892954	-0.480929242	-0.41055671	0.225356864	-0.250742108
0.042774639	-0.024456517	-0.206990527	-0.47367396	0.090524584	0.00628794
0.061655468	0.427741506	-0.606500974	-0.588005499	-0.293123303	0.126650401
0.414753364	0.697710459	-0.436340383	-0.198043732	-0.245003345	-0.129976425
0.02471619	-0.005750562	0.085839953	NA	-0.619577269	-0.287911346
NA	NA	NA	NA	NA	NA
NA	NA	NA	NA	NA	NA
0.004329083	0.077026949	0.146588916	0.03807728	-0.00674536	-0.01805482
0.050867709	0.244742164	0.068669247	0.05853841	0.11826802	0.098591713
-0.155598523	-0.458377199	-0.23400982	-0.584361182	-0.089071401	0.646949986
0.612305022	0.180529607	2.500258065	1.303916602	-0.606195302	-1.140656945
-1.186546904	-0.37394126	-0.132162224	0.79357467	-0.492357512	-0.21709094
-0.010238052	-0.082110426	0.896044792	0.288777261	0.39933969	-0.324554419
0.262905636	0.193652479	-0.246283042	-0.289022384	-0.168095837	0.36727634
0.752894769	0.165455409	-0.370700516	2.340984397	-0.530751066	-0.230560118
0.320408367	0.107682143	NA	NA	NA	NA
-0.374845443	-0.077660262	0.014598208	-0.180614603	0.263617047	0.326873868
NA	NA	NA	NA	NA	NA
NA	-0.175340628	NA	NA	-0.433853333	-0.288323326
-0.210532993	-0.061364266	0.36964359	-0.12979215	0.294691304	0.216505365
-0.397978483	-0.071206666	-0.250249691	-0.678156239	0.16535635	0.318877656
0.188398781	0.521180385	1.133654981	1.214540815	-0.391972614	-0.863287842
-0.442085379	-0.417115393	0.311265772	0.486915234	-0.270403216	-0.35611831
NA	NA	NA	NA	NA	NA
-0.800645221	-0.115645087	-0.770207375	-0.303817187	0.179286956	0.186976021
-0.269689408	-0.138894259	-0.239355207	-0.198747473	0.108105009	-0.015521394
-0.194596621	0.303338704	0.16951947	0.185916032	-0.267058885	0.16225788
-0.257405697	-0.108663093	0.129951053	0.0331547	0.049274177	0.026838332
NA	NA	NA	NA	NA	NA
-0.647129312	-0.235520437	-0.684296295	0.0250717	-0.082089996	0.285443094
NA	NA	NA	NA	NA	NA
-0.469318786	-0.387863602	0.752911071	0.777240277	0.231735656	0.23866526
0.061685496	0.384833236	0.220271303	0.036084546	0.320905464	0.683891985
-0.243728883	-0.638695375	0.106214875	0.063946523	-0.2551093	-0.358797963
NA	NA	NA	NA	NA	NA
0.069797987	0.120392936	0.198263479	0.66799241	-0.262001978	0.143641963
-0.413877174	-0.247204313	-0.481763906	-0.462082038	-0.380282948	-0.168520278
-0.230962785	-0.192242439	-0.067286879	0.008613335	0.045484317	0.153300468
-0.2091899	-0.078010913	0.208840493	-0.311251917	-0.00482951	-0.08902522
0.181146838	0.420647987	-0.243720483	-0.896640845	0.274340249	0.363269013
-0.255777178	-0.434186665	0.307320535	0.198610124	0.247654958	0.519886775
NA	NA	NA	NA	NA	NA
0.347026104	NA	0.737668818	NA	0.459486547	1.266183658
0.434211608	NA	NA	NA	NA	NA
0.273146228	NA	-0.592989009	NA	NA	NA
0.111825134	0.313226068	0.160531067	-0.108227192	0.628598185	0.82554112
NA	NA	NA	NA	NA	NA
0.243771617	0.302288753	0.173084826	0.204500504	-0.186736498	-0.254596363
0.197904964	0.101330637	0.51048475	0.33875198	-0.334569574	-0.494398386
-0.255531675	-0.433392828	-0.215721367	-0.246864485	0.137466947	0.126310317
0.596415692	0.302517258	0.902742022	0.663844258	-0.190529237	-0.421411715
-0.313636235	0.196605344	1.160957941	1.359895945	-0.334549584	-0.134256094
0.020380396	-0.810402523	NA	NA	-0.056033169	0.210589804
0.003145483	0.21578765	0.162643672	-0.161498654	0.12456375	0.185866162
0.504546147	0.315258185	0.538211116	0.531801421	0.274773731	0.522606423
0.095970679	0.023123744	NA	-1.392195187	0.258147459	0.541160139
0.183585414	0.248071684	0.695653959	-0.099633664	0.519353487	0.467558622
NA	NA	NA	NA	NA	NA
-0.562150136	-0.279523545	0.548066442	0.591174718	-0.288352487	-0.054542865
0.367011058	0.188607901	0.738179429	0.244036764	0.289445868	0.670233917
0.185628549	-0.783713286	1.921656958	1.130525747	0.018775129	-0.472354549
0.168968468	-0.235654086	-2.706579034	-2.60132963	-1.762642607	-0.504464234
0.180233546	0.151383894	0.027455393	-0.33356684	-0.064612602	0.239983703
-0.207648679	-0.11558249	-0.073492257	0.114459682	-0.485379642	0.031403083
0.405597297	0.77849744	0.156571635	0.130701431	-0.051526544	-0.333039885
-0.322646952	-0.537224348	0.048088588	0.172875343	0.59160922	1.027985315
-0.232185569	0.099599237	-0.119713065	0.019978865	0.283966068	0.349759043
NA	NA	NA	NA	NA	NA
-0.077391343	-0.128051271	-0.299196234	-0.289350982	-0.216693134	0.156469712
NA	NA	NA	NA	NA	NA
0.007267717	0.092582649	0.23241923	0.023133616	0.427798153	0.748381478
0.290470201	0.201934714	0.339303344	NA	0.738395718	NA
-0.147874777	0.74311856	NA	NA	-0.442138717	NA
1.043412812	NA	0.892393999	NA	-1.506023424	-1.193478
NA	NA	-0.054448988	-0.249517349	NA	NA
-3.600853482	-3.468429232	1.302073251	-0.160907071	-0.156901989	-0.345903761
-0.315468448	0.102600853	-0.060493163	-0.071728127	-0.353231783	-0.468804606
-0.194847345	-0.139114104	0.291980066	-0.32936006	-0.022947044	-0.08803531
0.166157387	0.08558481	0.716948273	0.197201247	0.230335228	0.210130781
0.065603995	-0.040651915	0.342041471	-0.084388592	0.292195705	-0.105984666
0.581450649	0.378987839	0.310080589	1.038535812	-0.16382107	0.003904239
-0.224736318	0.102103918	0.055371717	-0.170268237	0.854973775	0.545732226
NA	NA	NA	NA	NA	NA
-0.459628566	-1.006921935	0.624424962	-0.509270175	-0.353182958	-0.293633181
NA	NA	NA	NA	NA	NA
0.522868527	0.245108188	-0.873328101	-1.526169081	-0.172497149	-0.259444758
0.296637847	-0.00673214	-1.0379483	-0.523320991	0.140734729	-0.274502542
2.284879982	0.684850505	-5.363705893	-5.970768646	NA	-0.430087843
NA	NA	NA	NA	NA	NA
0.00098965	-0.963177074	-0.404645023	0.94852649	-0.057765568	0.128184279
NA	NA	NA	NA	NA	NA
0.015545961	0.106697114	0.392127496	0.609408932	0.15473941	0.079065714
0.042336998	-0.472874424	NA	NA	0.178671481	0.07307131
-0.129538716	0.149105304	0.4166402	0.368133144	-0.030066401	0.0139094
-0.474739668	-0.585309803	-0.657436782	NA	-0.103763451	0.18749061
-0.205670373	-0.057733398	0.386578174	0.368464948	0.305059942	0.144873227
0.037233262	0.153360676	0.200004749	1.215910669	-0.344363062	0.107501859
NA	0.712691739	NA	NA	NA	NA
0.019715337	-0.743775816	0.019915305	0.582186485	0.105950015	0.671512251
0.112783085	0.112242954	0.777534035	1.096750871	-0.215980892	-0.287024659
NA	NA	NA	NA	0.305860906	-0.066933656
-0.658420818	NA	NA	NA	-0.448339822	-0.295715545
-0.122308638	-0.365316324	0.192229909	0.211504105	0.025823986	0.073742494
-0.143071884	-0.084797484	-0.263110544	NA	-0.108001885	0.144564296
NA	NA	NA	NA	NA	NA
-0.115183793	-0.034904591	0.309228279	0.650534295	0.058330271	0.192498864
0.018445667	0.046331924	0.363762137	0.248848059	-0.441381267	-0.424238249
NA	NA	NA	NA	NA	NA
-0.540884942	-0.26142207	-0.430208568	-0.33327703	-0.079353536	-0.195928275
0.28341349	0.679404152	0.53081246	0.477973099	-0.13653084	0.013339866
0.446593394	0.31775743	0.055367439	0.149339099	0.350064848	0.202704907
NA	NA	NA	NA	NA	NA
0.147588257	0.280035866	0.225312013	0.107462327	-0.100651741	-0.179739605
-0.675127585	-0.617771438	-0.472899221	0.027093661	-0.556948703	-0.689923206
-0.013424243	0.027976101	-0.104917815	-0.462058965	0.524162998	1.145903531
0.121825328	0.230408452	-0.202262325	-0.503001918	0.315180295	0.407919199
-0.118061629	-0.36428188	-0.540498753	0.039097757	0.431101883	-0.532910964
0.769695659	0.59331937	-0.660831278	-0.10923625	-0.280802986	-0.261597637
0.161549187	-0.437525542	-0.2023474	0.266398382	0.092570459	0.08219538
NA	NA	NA	NA	NA	NA
-1.407981165	-1.928440237	-1.162031171	-1.284146773	0.442564733	0.701292195
NA	-0.036642705	-0.684087379	NA	-0.309588715	NA
-0.657037776	-0.261116685	0.451550571	1.005983971	0.322441223	0.200608032
0.197922761	0.0905188	0.432570157	0.618177467	-0.38125644	0.039188511
NA	NA	NA	NA	NA	NA
-0.16121494	0.042363633	-0.188261508	-0.229854716	-0.224299258	0.179598114
-0.209675414	-0.098512043	-0.223791526	0.230219099	-0.436406425	-0.294076941
0.163203878	-0.109223238	-0.443850676	-0.35857701	0.71877465	0.285709989
-0.046487244	0.02668015	-0.009948887	-0.338845327	0.303402809	0.197671372
0.093542	-0.153865759	0.04580369	0.015001958	0.086690478	-0.070245022
NA	NA	NA	NA	NA	NA
0.109694779	-0.544698104	-0.598854897	-0.582593584	0.327323275	0.473161252
-0.213949513	0.359853289	-0.221651703	0.136643457	-0.159520502	NA
NA	NA	NA	NA	NA	NA
-0.123868177	0.003579189	0.068422975	0.132496364	-0.050751873	0.195668622
-0.214768847	-0.011601175	-0.251746066	-0.382362933	0.094474638	0.537794906
0.02497019	0.015226007	0.207819834	0.191908404	0.099798237	-0.001372624
NA	NA	NA	NA	NA	NA
0.500164342	NA	1.556504907	NA	0.078765072	-0.774726936
0.504633733	0.034121059	-0.048197524	-0.116754391	0.575949331	0.749341372
NA	NA	NA	NA	NA	NA
0.923044062	-0.416412194	-0.197561865	NA	0.361366882	0.086075501
NA	NA	NA	NA	NA	NA
-2.891177429	-2.075112443	-0.295907697	0.220187133	-0.506189112	NA
NA	NA	NA	NA	NA	NA
-0.296683299	-0.370397423	0.091030274	-0.468431891	0.035355339	0.37179075
-0.003755479	-0.162629161	0.555470612	-0.702078834	-0.422929868	-0.342555018
0.279404224	0.679575279	-0.05413468	-0.024995774	0.082139853	-0.07135616
NA	NA	NA	NA	NA	NA
0.362122962	0.353982654	0.043782195	0.204832459	0.142765958	0.398726849
0.153045927	0.106339095	0.186064168	0.225571741	0.605406293	0.179399683
NA	NA	NA	NA	NA	NA
NA	NA	NA	NA	NA	NA
-0.124292241	0.057585381	0.207191488	0.558915289	0.429238045	0.24348483
0.741743221	-0.200776506	0.051955525	-0.262866708	0.224664545	0.263466926
-0.559545828	-0.484743409	-1.193668977	-1.778792447	0.494923762	0.274851114
NA	NA	NA	NA	NA	NA
0.053080834	0.311852257	-0.236398833	-0.380198226	0.308148774	0.280016441
0.197025575	0.727106766	0.023716243	NA	0.453635884	0.365851743
0.034193706	0.303653897	0.125862487	-0.385254807	0.141733357	NA
-0.280055822	-0.204580446	0.031865127	0.239802244	-0.038195492	0.020540799
0.282477309	0.261983216	0.243108247	0.21015727	-0.627443494	-0.045816687
0.118393213	0.005506911	0.484248307	0.160405069	0.244752304	0.149701907
NA	NA	NA	NA	NA	NA
-0.119974217	0.019484559	0.024665679	0.54697649	0.523925461	0.324489234
0.369945004	0.24904447	-0.232799741	-0.185325052	NA	NA
0.628202555	-0.097702889	-0.266008787	-0.197850237	0.4567092	0.085651053
-1.927642368	-0.367869819	-1.869435085	NA	0.41169366	NA
0.703426017	0.536742675	-0.100726667	0.265449108	0.247101627	0.742905647
-0.326069523	NA	NA	NA	0.274089594	0.653992122
-0.675274628	-0.761376777	0.61423675	0.353206413	-0.271653823	-0.297205942
-1.134045953	-1.22275902	0.99981181	NA	0.221042438	0.1287962
0.117931423	0.443277902	-0.14438606	-0.291928204	0.553432781	0.311886694
0.624094529	0.359759626	0.135988247	0.634058583	NA	0.267744309
0.098225515	-0.203911403	-0.193109612	-0.150268543	0.653566445	0.236550606
0.356147679	0.380446905	0.119394163	0.085101431	0.623429591	0.253013999
0.291591006	0.56260807	0.320840161	0.67656109	-0.543330927	0.689435748
-0.177951614	0.369078569	-0.15635064	-0.120222075	0.24078747	0.301741868
NA	NA	NA	NA	NA	NA
-0.982102906	-0.549956946	-0.482425713	NA	NA	NA
NA	NA	NA	NA	NA	NA
0.035482351	0.259755408	0.028388549	0.035534836	0.79148053	0.686111782
0.212785937	0.245081866	0.744808811	-0.128770129	-0.323737774	-0.394511526
NA	NA	NA	NA	NA	NA
-0.063684456	0.049376356	-0.126527168	0.286025408	0.114199192	-0.572327554
NA	NA	NA	NA	NA	NA
NA	NA	NA	NA	NA	-1.438990895
-0.908853811	0.304089556	NA	-0.562211745	0.479781267	0.675667875
-0.168243824	0.072099258	0.211544357	0.109965485	-0.681984005	-0.903081646
NA	NA	NA	NA	NA	NA
NA	NA	NA	NA	NA	NA
0.010004303	0.340651339	0.791845152	0.359492944	-0.080556602	-0.118314988
-0.261046262	NA	NA	NA	NA	NA
NA	NA	NA	NA	NA	NA
0.125456351	0.327846843	NA	NA	-0.621788714	-0.352387595
0.18832026	-0.056132236	-0.157290128	0.080162178	0.101016185	-0.090633601
-0.234351693	-0.151296347	0.047350316	-0.124198107	0.286863225	0.288281927
-0.180579717	0.399787263	-0.244387181	NA	-0.203900896	-0.132445783
NA	NA	NA	NA	NA	NA
NA	NA	NA	NA	NA	NA
NA	NA	NA	NA	0.039536579	-0.03147516
0.114098772	0.19077242	-0.270300091	-0.4787209	-0.140357262	-0.171415812
-0.03197239	0.246891778	-0.009162529	-0.092522284	0.430597497	0.515059603
0.043678989	-0.178932699	1.786791892	NA	-0.224797198	NA
0.11656581	0.17445466	0.366249343	0.279314276	-0.00806996	-0.145056319
NA	NA	NA	NA	NA	NA
-0.187446063	-0.060835129	0.08516192	0.185249786	0.110094998	0.339973812
0.427919114	0.103312455	-0.951914257	-0.1308946	0.113634765	0.213342455
0.565570148	0.723812033	0.715316408	NA	0.028906322	-0.107635792
NA	NA	NA	NA	NA	NA
0.066822639	-0.176740949	0.305698305	0.381343128	-0.62156976	-0.510837843
0.200868709	0.002885866	0.09278495	0.014819761	0.064244667	0.180293257
-0.363652635	1.654672463	NA	NA	NA	0.207291854
-0.11679569	-0.181777703	0.028737992	-0.077775691	0.107390009	-0.217328055
NA	NA	NA	NA	NA	NA
0.439666897	NA	0.736651388	NA	0.026019994	0.230239558
0.228792516	0.327560924	-0.276469559	-0.460378938	0.526285286	0.192849807
-0.25475597	NA	NA	NA	NA	NA
0.130606069	0.26353393	0.045713698	0.155349861	0.512827713	0.518691207
0.109499391	-0.061240166	-0.145730821	-0.250887969	0.234760555	0.434573139
-0.254786541	-0.267272623	0.302640789	0.289354292	-0.043251702	-0.418170879
NA	NA	NA	NA	NA	NA
-0.113864812	0.321622326	-0.424685017	-0.477681426	-0.560026255	-0.001037226
NA	NA	NA	NA	NA	NA
NA	NA	NA	NA	NA	NA
0.306664238	-0.150273586	0.872998758	1.057050546	0.07646827	0.078526314
NA	NA	NA	NA	-1.081864677	-0.300836687
NA	NA	NA	NA	NA	NA
-0.210731816	0.133786261	0.07901379	-0.573490049	-0.186870246	-0.324095168
1.068542291	0.385174412	-0.542620022	-0.268428165	0.12510463	0.294230354
0.045976198	-0.203483473	0.037075482	0.311558129	0.020639541	-0.484957304
0.73400975	0.166858068	-1.441502408	-1.615180774	-0.111504693	0.013382356
-0.373326967	-0.668403109	-0.704393426	-0.840173627	NA	NA
-0.320368777	0.053083289	-0.352988878	-0.594189428	0.531087732	0.50307642
NA	NA	NA	NA	NA	NA
NA	NA	NA	NA	NA	NA
-0.257943683	-0.315555618	0.59361261	-0.077814526	-0.798618714	-0.026651924
NA	NA	NA	NA	NA	NA
NA	NA	NA	NA	NA	NA
NA	NA	NA	NA	NA	NA
-0.452798097	NA	NA	NA	0.640798833	0.421295431
-0.076626877	0.001057158	0.147292784	-1.40460697	0.254759422	-0.604078845
-0.036846915	-0.082432013	-0.346155656	-1.083185574	-0.531395877	-0.211808766
0.739841343	0.597914517	0.413935419	0.603591311	0.462539709	0.399904196
NA	NA	NA	NA	NA	NA
-0.685142499	NA	-0.919421024	-0.291142961	NA	0.810576355
-0.140272364	-0.263516521	-1.009699535	0.04921367	0.565897987	0.306708045
-0.443490249	0.003464053	0.730668613	0.103785752	-0.04158064	0.479080035
NA	NA	NA	NA	NA	NA
NA	1.108851688	-0.05415312	NA	-0.579882084	NA
NA	NA	NA	NA	NA	NA
0.133252631	-0.52381012	0.436736643	0.006425548	-0.103864288	0.110420982
-0.081845894	-0.489619402	0.463814713	0.197069313	0.17357639	0.357340923
NA	NA	NA	NA	-0.059752046	-0.040246455
NA	NA	NA	NA	NA	NA
0.81571731	0.136275746	-0.352761552	0.415631971	0.668273169	0.379757802
NA	NA	NA	NA	NA	NA
0.493969657	0.228126544	0.093760538	0.096997124	0.521877916	0.398697366
0.768692217	NA	NA	NA	0.486071402	NA
NA	NA	NA	NA	NA	NA
-0.095007824	0.246711514	-0.250366412	-0.641487808	0.247675375	0.383715069
0.105907705	0.09261988	0.110536334	-0.105897891	-0.033635454	-0.013038868
NA	NA	NA	NA	NA	NA
0.317783608	0.381823575	-0.17730586	0.040986255	-0.130874858	-0.278179745
0.869070737	0.022101354	-0.777052162	-0.91284416	-1.374868836	-0.912016534
NA	NA	NA	NA	NA	NA
-0.389293852	0.252926522	0.016918058	0.119688374	-0.085384256	-0.343178902
0.47406426	0.29889708	-0.147363125	-0.540822184	NA	0.13630926
-0.350272997	-0.236716984	0.558308971	-0.743165502	0.231451435	-0.223895158
0.186720662	0.17063224	-0.257757736	0.418394948	0.884709856	1.252125096
1.117784243	0.56432386	NA	0.236299654	-0.177822626	-0.201931708
-0.284965483	-1.351571719	-0.231735784	-0.719069913	0.039768848	0.269859178
NA	NA	NA	NA	NA	NA
0.338144636	0.14299753	0.357377952	-0.068181831	-0.308122295	0.005395092
NA	NA	NA	NA	NA	NA
NA	NA	NA	NA	NA	NA
-0.380437556	-0.119554687	0.052648818	-0.328848747	0.160737513	-0.166022092
NA	NA	NA	NA	-0.307820114	-0.45666097
0.395273067	0.321046861	0.900504252	0.368524694	-0.673996741	0.765215087
NA	NA	NA	NA	NA	NA
-0.115274303	-0.031333096	0.336462724	-0.335267738	-0.106111434	-0.34449872
NA	NA	NA	NA	NA	NA
-0.248948278	0.171128417	-0.267631688	-0.092028651	0.241044409	0.555036314
0.087743612	-0.141846058	0.459945571	0.311619185	-0.342222246	0.038455854
NA	NA	NA	NA	NA	NA
0.033840414	0.743917517	0.029963803	-0.02963514	0.052486082	-0.408333327
NA	NA	NA	NA	NA	NA
NA	NA	NA	NA	NA	NA
-0.175896391	0.018806229	0.322853819	0.502747411	0.109607866	0.112773662
-0.264504249	0.091037243	-0.053110564	-0.107915339	-0.149476549	0.496995203
NA	NA	NA	NA	NA	NA
-0.008746114	-0.086973978	0.672669924	1.271027828	-0.383631399	-0.30376939
0.300813744	NA	1.281236649	-0.357780919	NA	-0.051403157
NA	NA	NA	NA	NA	NA
NA	NA	NA	NA	NA	NA
0.978028256	NA	0.194773307	0.155440731	NA	0.239203375
NA	NA	NA	NA	NA	NA
NA	NA	NA	NA	NA	NA
0.842008742	0.350394575	-0.726430047	NA	-0.344524703	NA
NA	NA	NA	NA	-0.128752955	0.374860269
-0.172118171	-0.008580916	-0.010465341	0.019071261	-0.020299057	-0.07825342
NA	NA	NA	NA	NA	NA
NA	NA	NA	NA	NA	NA
NA	NA	NA	NA	NA	NA
NA	NA	NA	NA	NA	NA
0.445347192	0.08816403	-0.141919594	-0.41421327	0.26895264	-0.570476167
-0.489345042	-0.158075302	0.039934829	NA	-0.305320983	0.200730288
0.444457078	0.325169459	0.10794468	0.396248973	-0.022030442	-0.00864169
-0.286770974	0.377331434	-0.459107821	0.57751762	0.057797006	-0.086276434
0.188497527	-0.759399164	0.202104898	-0.178195195	-0.306167549	-0.008459933
NA	NA	NA	NA	NA	NA
0.276235968	0.363409591	0.432184036	0.075979355	0.150276488	0.118825843
0.164224053	0.445626006	0.963133555	0.818074945	-0.73566499	-0.577878469
NA	NA	NA	NA	NA	NA
NA	NA	NA	NA	NA	NA
NA	NA	NA	NA	NA	NA
NA	NA	NA	NA	NA	NA
NA	NA	NA	NA	NA	NA
-0.023115837	0.239719357	-0.092456626	0.121916516	0.689016023	0.719901829
NA	NA	NA	NA	NA	NA
NA	NA	NA	NA	NA	NA
-0.316787834	0.437016677	0.385719985	1.144739594	0.110018888	0.5632665
NA	NA	NA	NA	NA	NA
-0.072245284	-0.142296432	-0.20510829	-0.151927815	-0.484944066	-0.329581146
0.189902566	0.218950392	-2.6513509	NA	NA	NA
NA	NA	NA	NA	NA	NA
NA	NA	NA	NA	0.208016669	0.597179426
NA	NA	NA	NA	NA	NA
NA	NA	NA	NA	NA	NA
-0.031086244	-0.650276165	0.50063715	0.171148143	-0.064050822	-0.218899985
NA	NA	NA	NA	NA	NA
NA	NA	NA	NA	0.69909312	NA
-0.305726721	-0.348833771	-0.266894042	-0.193814406	-0.325973232	-0.033881606
NA	NA	NA	NA	NA	NA
-0.293608332	-0.111083467	0.070488654	0.021324875	-0.105670019	-0.392156463
NA	NA	NA	NA	0.059620394	0.127647524
NA	NA	NA	NA	NA	NA
NA	NA	0.219107246	0.8092047	0.170764816	-0.675625796
-0.676040683	-0.072116215	-0.785510866	-0.590991962	-0.276012987	-0.317172228
NA	NA	NA	NA	NA	NA
-0.177340331	-0.005918287	-0.753828526	-0.502610377	0.250785454	0.233088483
NA	0.954476636	-2.100293934	0.209130049	-0.42821004	-0.662471171
0.736890039	0.711856099	0.094226194	1.563339779	0.096365388	-0.435836467
NA	NA	NA	NA	NA	NA
NA	NA	NA	NA	NA	NA
NA	NA	NA	NA	NA	NA
NA	NA	NA	NA	NA	NA
NA	NA	NA	NA	NA	NA
NA	NA	NA	NA	NA	NA
NA	NA	NA	NA	NA	NA
NA	NA	NA	NA	NA	NA
-0.235676302	-0.077864899	0.743607742	0.991961415	-0.152794101	-0.261744677
NA	NA	NA	NA	NA	NA
NA	NA	NA	NA	NA	NA
-0.255878948	-0.343419823	-0.368929893	-0.419078268	-0.269952807	-0.176583304
-0.063389242	NA	NA	NA	NA	NA
0.00868458	-0.174203031	0.455320945	0.539343816	0.049727609	0.228274369
0.488349646	0.555742578	-0.147635061	0.185284833	0.306892624	0.461460441
0.084145354	NA	NA	NA	NA	NA
NA	-0.601496269	-0.075204136	NA	-0.174297719	0.579336803
NA	NA	NA	NA	NA	NA
NA	NA	NA	NA	NA	NA
NA	NA	0.749246186	0.214114763	-0.8961779	NA
NA	NA	0.061804874	NA	-0.22007001	0.021258059
NA	NA	NA	NA	NA	NA
NA	NA	NA	NA	NA	NA
NA	NA	NA	NA	NA	NA
NA	NA	NA	NA	NA	NA
-5.665807074	-5.014721235	-0.347358656	0.257713542	0.523809035	0.523272487
0.074451219	0.123195322	0.069412692	0.070975417	0.147706593	0.167419278
-0.043570132	0.094687497	-0.122414402	-0.18557353	0.074263527	0.182621517
NA	NA	NA	NA	NA	NA
NA	NA	NA	NA	NA	NA
0.541501182	-0.412106056	-1.742680437	-2.328371044	-0.009359471	0.196407978
NA	NA	NA	NA	NA	NA
0.661671683	-0.125971047	0.749765802	0.176410508	-0.228076597	0.155269882
-0.051753344	-0.037121756	-0.127641869	-0.280203162	0.080482121	0.144718456
0.196794069	0.325203593	0.478360623	0.461285345	0.0466652	-0.223333707
NA	NA	NA	NA	NA	NA
NA	NA	NA	NA	NA	NA
-0.092107893	-0.105039011	-0.308571314	-0.305802701	0.37118321	-0.088025696
0.565152694	0.082715509	0.242371747	0.989278192	-0.700283782	-0.960306019
-0.640190796	-0.182696763	0.72922023	2.253158632	-0.471301127	-0.634335499
0.159074899	0.574696505	0.041449131	-0.481749603	0.156623733	-0.05643087
-0.485106865	0.768515354	0.243696694	NA	0.011177347	0.328215443
NA	NA	NA	NA	NA	NA
NA	NA	NA	NA	NA	NA
NA	NA	NA	NA	NA	NA
0.144521225	NA	NA	NA	0.221770863	NA
NA	NA	NA	NA	NA	NA
0.08126492	-0.25341278	0.009229042	-0.1283083	0.162351567	0.471728114
0.095279645	-0.140539107	0.025141304	-0.081384927	-0.207287128	0.037658877
-0.259814972	-0.323945673	0.729692296	0.88223526	-0.104131044	-0.006118815
-0.46742513	0.022795031	-0.29469383	-0.126632823	0.523546877	0.716834854
-0.056372297	-0.274131264	-0.167092733	0.389121776	-0.269358907	-0.233629707
NA	NA	NA	NA	NA	NA
NA	NA	NA	NA	NA	NA
NA	NA	NA	NA	NA	NA
-0.015100594	0.320226201	0.008518279	0.127643786	0.187900604	-0.636996532
NA	NA	NA	NA	NA	NA
0.558630724	0.175807412	-0.561401658	-0.471515533	-0.208323721	-0.211833652
NA	NA	NA	NA	NA	NA
NA	NA	NA	NA	-0.212898014	NA
0.361960105	0.580491803	0.701271456	0.498016778	0.205125376	0.05153556
NA	NA	NA	NA	0.919016175	-0.125257131
0.016707868	-0.736106591	0.169266399	0.103703861	0.463957816	NA
0.165435059	-0.291577432	0.766456706	0.866823928	-0.053854748	-0.020098416
NA	NA	NA	NA	NA	NA
NA	NA	NA	NA	NA	NA
NA	NA	NA	NA	NA	NA
NA	NA	NA	NA	NA	NA
NA	NA	NA	NA	NA	NA
NA	NA	-1.336161659	-3.266966901	NA	NA
NA	NA	NA	NA	NA	NA
-0.268845654	-0.469232547	-1.992636457	-1.482684964	0.526726008	-0.909989262
-0.491942921	-0.541530127	0.120609238	0.121256792	-0.245629702	-0.193699847
NA	NA	NA	NA	0.282911428	NA
NA	NA	NA	NA	NA	NA
NA	NA	NA	NA	NA	NA
0.338728271	NA	NA	NA	-0.302542733	-0.526023834
-0.361539067	-0.185947448	0.909639739	0.619885162	0.232673835	0.028132038
-0.023936137	-0.174201869	-0.244684413	0.111613124	-0.285154863	-0.141075417
0.449537686	0.321008212	-0.02651798	-0.026210442	0.076511573	0.070191182
-0.22376676	-0.171596303	0.064284724	-0.367011766	0.016507598	-0.264075997
-0.127206372	0.264950343	-0.073143878	-0.127977834	0.310109802	0.314538272
0.445023874	0.425281333	0.518625122	0.368998681	-0.39079917	-0.03509169
NA	NA	NA	NA	NA	NA
NA	NA	NA	NA	NA	NA
NA	NA	NA	NA	NA	NA
-0.981223802	NA	NA	NA	NA	NA
NA	NA	NA	NA	NA	NA
NA	NA	NA	NA	NA	NA
-0.199911478	-0.202327508	-0.126843988	-0.148854741	-0.233839546	-0.543299319
NA	NA	NA	NA	NA	NA
NA	NA	NA	NA	NA	NA
0.098681838	0.186586428	-0.009708273	-0.028411941	0.236247261	0.178534046
NA	NA	NA	NA	NA	NA
NA	NA	NA	NA	NA	NA
-0.400447398	-1.073168711	-0.699962592	-1.155839396	NA	NA
NA	NA	NA	NA	NA	NA
-0.892262959	-0.261798541	-1.213035228	-0.33502418	0.250884125	0.141887611
-0.070661438	NA	0.499457958	NA	0.342113989	NA
-2.55648627	-3.173878188	-3.163280425	-3.88126595	NA	NA
NA	NA	NA	NA	NA	NA
NA	NA	NA	NA	NA	NA
-0.775890482	-0.905256114	-1.805762649	-1.996395931	-0.350269038	-1.09559196
NA	NA	NA	NA	NA	NA
0.115214788	0.076077692	-0.193493199	0.18296725	0.162313986	-0.170930138
NA	NA	NA	NA	NA	NA
NA	NA	NA	NA	NA	NA
0.208098263	-0.04170244	-0.282222602	-0.486917322	0.537975551	0.079728538
NA	NA	NA	NA	NA	NA
NA	NA	NA	NA	NA	NA
NA	NA	NA	NA	NA	NA
NA	NA	NA	NA	NA	NA
-0.3170068	-0.528065852	-0.139505803	0.295243845	-0.313191379	-0.117603736
NA	-0.114971956	NA	NA	-0.970035481	NA
0.260761997	-0.344867202	-0.541613177	-0.261328084	0.104695124	0.57936479
-0.821631786	-0.377541685	-0.428365549	-0.765742333	-0.47931015	-0.288964788
NA	NA	NA	NA	NA	NA
-0.446465252	0.151436666	-0.020555742	NA	-0.269066172	-0.40702266
0.011275318	-0.009697229	0.012773225	-0.168910914	-0.125524884	0.012584996
-0.863074199	-0.606455502	0.243898818	0.290654838	-0.156715328	-0.529163226
NA	NA	NA	NA	NA	NA
0.293948282	-0.154763414	0.309629943	-0.32125521	-0.287388043	0.012136687
NA	NA	NA	NA	NA	NA
-0.699344158	-0.363572029	-0.132736219	-0.468677713	0.221531436	-0.048312106
NA	NA	NA	NA	NA	NA
NA	-0.203625218	-0.672969697	NA	0.232371061	NA
NA	NA	NA	NA	NA	NA
0.476172311	-0.14864171	-0.463156129	-0.568520941	-0.044061448	-0.035257325
NA	NA	NA	NA	NA	NA
NA	NA	NA	NA	0.510358433	NA
-1.010160434	0.138892236	-0.470271495	-0.719689024	1.120193002	0.229427755
NA	NA	NA	NA	NA	NA
NA	NA	NA	NA	NA	NA
-0.319290978	-0.503490512	-0.314573451	NA	0.510914123	NA
0.697090629	0.394562585	0.540624527	0.458684443	0.070044345	0.049095839
NA	NA	NA	NA	NA	NA
-0.103113464	0.649479871	0.094442037	0.016499531	0.105154389	0.095074811
-0.452614789	NA	NA	-0.815375305	-0.131586738	-0.082530439
-2.755399187	-2.161015102	-0.674052042	-0.211437325	-0.393371838	0.320894208
0.169876815	0.052909084	0.324120117	-0.065803742	0.262270873	0.0112973
NA	NA	NA	NA	NA	NA
-0.334463832	-0.359885534	-0.586505248	-0.524793254	-0.142861375	-0.323375943
-0.300819905	0.045255462	-0.759214755	-0.524027731	-0.037649625	-0.119022861
-0.497825098	0.416108506	1.062070046	0.609525321	0.52840751	NA
NA	NA	NA	NA	NA	NA
NA	NA	NA	NA	NA	NA
NA	NA	NA	NA	0.42705051	NA
NA	NA	NA	NA	NA	NA
NA	NA	NA	NA	NA	NA
NA	NA	NA	NA	NA	NA
-0.31461844	-0.026049789	-0.291804128	-0.043625381	0.418405954	0.90560486
NA	NA	NA	NA	NA	NA
NA	NA	NA	NA	NA	NA
0.151798865	0.040717727	0.160843512	-0.051852803	0.502791058	0.173572868
0.27829486	0.545740268	0.394346042	-0.152720349	-0.234806619	-0.144592604
NA	NA	NA	NA	NA	NA
0.162842537	-0.054494633	0.223526259	0.160878032	0.036151951	0.065263241
-1.312633442	NA	NA	NA	NA	NA
-0.40361961	0.481004232	0.013358383	-0.125262786	0.280741279	0.297165065
NA	NA	NA	NA	NA	NA
NA	NA	NA	NA	NA	NA
0.137251508	0.156655574	-0.011840798	NA	NA	NA
NA	0.025895142	NA	NA	NA	NA
-0.288904772	0.194727319	0.489209663	0.342443292	-0.341875878	-0.04272865
NA	NA	NA	NA	NA	NA
0.592012278	-0.002545484	NA	NA	-0.684841685	-0.285112937
NA	NA	NA	NA	NA	NA
0.463269534	-0.096666154	-0.398421686	0.419485864	-0.088129381	0.463611723
NA	NA	NA	NA	NA	NA
-0.123499553	0.016966945	0.065877821	0.123680642	-0.372691768	0.023371436
-0.053372669	-0.047720736	0.352410694	0.328278137	-0.172794736	-0.033935078
0.09122433	-0.703677054	0.230386466	NA	NA	NA
NA	NA	NA	NA	NA	NA
-0.03116696	-0.200232355	-0.534095702	-0.369852316	0.828363752	0.751320478
NA	NA	NA	NA	NA	NA
NA	NA	NA	NA	NA	NA
2.000012297	1.923223668	-2.757638996	-2.525763281	-1.08282718	-0.946377617
NA	NA	NA	NA	NA	NA
NA	NA	NA	NA	NA	NA
0.172853579	0.15616435	0.485392331	0.127022914	0.192308683	-0.057478538
NA	0.460421284	NA	NA	NA	NA
NA	NA	NA	NA	NA	NA
NA	NA	NA	NA	NA	NA
1.225213297	0.619543057	0.567768789	0.838928622	0.599223073	-0.339914841
NA	NA	NA	NA	NA	NA
-0.879782666	-0.696651596	-1.421653295	-1.61902976	-0.28590647	-0.275087031
NA	NA	NA	NA	NA	NA
-0.275384991	-0.196638048	0.6992384	0.479096393	-0.246115976	0.404505835
NA	NA	NA	NA	NA	NA
NA	NA	NA	NA	NA	NA
NA	NA	NA	NA	NA	NA
0.24729621	-0.082192346	-0.149296864	-0.242639334	0.610609835	-0.641508188
-0.506733751	-0.921453043	-0.629583577	-0.727021913	-0.080464462	0.32567101
NA	NA	NA	NA	0.156892726	0.472798086
0.016268179	0.275075545	-0.14982032	-0.204124898	0.049520917	0.41222586
NA	NA	NA	NA	NA	NA
0.451096504	0.219002175	-0.301267671	-0.43262414	0.12955538	0.217072698
-0.204677272	-0.025183262	0.004679626	-0.179152603	0.036818135	0.198951758
NA	NA	NA	NA	NA	NA
NA	NA	NA	NA	NA	NA
NA	NA	NA	NA	NA	NA
0.154920577	0.162349108	0.699158076	0.803476881	0.352510068	0.293882286
0.083573992	-0.039429446	-0.016157871	0.421861979	-0.497484653	-0.471971807
1.070955202	0.033997727	NA	NA	0.228335714	0.295303209
-0.76906746	-0.140014416	0.787750167	0.413716695	-0.077121244	-0.086687435
-0.238649439	-0.422007902	0.109155112	-0.56787918	-0.170847639	0.330248692
0.272032607	NA	NA	NA	-0.135993639	-0.779482977
NA	NA	NA	NA	NA	-0.676186375
NA	NA	NA	NA	NA	NA
-3.902073643	-2.249797572	NA	NA	0.037346973	NA
NA	NA	NA	NA	NA	NA
NA	NA	NA	NA	NA	NA
NA	NA	NA	NA	NA	NA
0.397486591	0.834423331	0.7575596	0.573412283	NA	NA
NA	NA	NA	NA	NA	NA
-2.11052465	NA	-0.422645753	NA	-0.181427689	-0.3424021
NA	NA	NA	NA	NA	NA
NA	NA	NA	NA	NA	NA
NA	NA	NA	NA	NA	NA
NA	NA	NA	NA	NA	NA
NA	NA	NA	NA	NA	NA
NA	NA	NA	NA	NA	NA
-0.300068588	0.174820497	0.932387704	0.702520393	-0.751699654	-0.702939494
NA	NA	NA	NA	NA	NA
-0.211971127	-0.12942068	-0.474959878	NA	-0.568489778	-0.258631461
NA	NA	NA	NA	NA	NA
-0.012965463	0.180434044	-0.099511361	-0.389389906	0.216865042	0.045875874
0.110678224	0.123400052	NA	NA	0.493036689	0.341798587
NA	NA	NA	NA	NA	NA
-0.238102368	0.146371779	0.745954377	0.372949092	0.051565172	0.079101345
NA	NA	NA	NA	0.988440986	NA
NA	NA	NA	NA	NA	NA
-0.897522764	-0.88858979	-1.074892116	-1.119162916	0.286713144	0.531106431
NA	NA	NA	NA	NA	NA
0.429870398	0.438074795	0.136987754	0.228905728	0.218794981	0.470779669
0.224074614	0.287835606	0.998577044	1.058409774	-0.129323707	-1.026801116
NA	NA	NA	NA	NA	NA
0.083370129	-0.255398088	-0.000608655	-0.383388622	0.573460956	0.326534755
0.115930875	-0.088936093	-0.748882287	-0.464524691	0.237800618	1.264786283
-0.94467975	-0.322975423	-0.57385006	-0.510381944	-0.043373794	-0.089048783
-2.030660756	-2.318810285	-1.727295326	-2.313955202	-0.101500529	0.105687531
-0.352731674	-0.015913274	0.567112234	-0.544907363	-0.49591583	0.279470487
NA	NA	NA	NA	NA	NA
NA	NA	NA	NA	NA	NA
NA	NA	NA	NA	NA	NA
0.192602461	0.120596734	0.020550475	0.575387056	0.183635887	0.35557928
NA	NA	NA	NA	NA	NA
0.127736328	NA	NA	NA	NA	NA
NA	NA	NA	NA	NA	NA
NA	NA	NA	NA	NA	NA
0.063614418	0.21721439	0.219572666	0.435605815	-0.112295578	0.28863721
NA	-1.010561265	NA	NA	-0.119735946	0.606084162
NA	NA	NA	NA	NA	NA
NA	NA	NA	NA	NA	NA
-0.173534168	-0.130356956	-0.624918858	-0.536736449	0.472269651	0.387020489
0.340952539	0.185805528	-0.147001251	-0.346819948	0.209279736	-0.257253416
NA	NA	NA	NA	NA	NA
-0.774300806	-0.538359663	-1.019256553	-0.94293354	0.076942298	-0.139162079
0.611563352	0.156223301	0.025386397	0.028703958	-0.346911091	-0.314891989
0.066192509	0.000180335	1.017744682	1.09972184	-0.042279645	0.05426247
-0.022947357	NA	NA	-0.407834989	NA	NA
-1.133244308	0.176034972	-0.089141378	NA	0.586793961	0.149340333
-0.715374324	0.092784787	0.248873977	-0.13106471	0.181415145	0.09274084
NA	NA	NA	NA	NA	NA
-0.127135667	1.231371979	1.466409997	0.597778432	-0.918741302	0.39002156
0.051329768	-0.088345362	0.194286478	0.123943284	-0.105115981	-0.175872886
0.546907194	NA	-1.092720776	NA	-0.35820441	-1.055148493
-0.033059465	0.070990491	-0.025149183	-0.658255487	-0.139038886	-0.338933229
NA	NA	NA	NA	NA	NA
0.262925404	0.038766388	0.213450716	0.378910342	0.162662759	0.246637882
3.241831783	3.272008273	NA	NA	-0.770375042	NA
-0.429511711	NA	NA	NA	NA	NA
0.744240891	-0.170728494	NA	NA	-0.117405954	NA
-0.426975285	-0.833511966	-1.227444094	-1.413191916	1.071956584	-0.266754113
NA	NA	NA	NA	NA	0.100291399
NA	NA	NA	NA	NA	NA
NA	NA	NA	NA	NA	NA
-1.872602498	-1.915635713	-0.567963474	-0.778781098	-0.402134365	-0.502336979
NA	NA	NA	NA	NA	NA
0.171737675	-0.363982993	-0.112889997	-0.094186048	-0.190541061	0.151341026
NA	NA	NA	NA	NA	NA
-0.126294144	-0.302183347	-0.326980693	-0.310429263	0.009138147	-0.039996512
0.224016101	-0.069877561	NA	1.212907626	-0.081566164	-0.116048191
NA	NA	NA	NA	0.428449878	0.739754577
NA	NA	NA	NA	NA	NA
NA	NA	NA	NA	NA	NA
NA	NA	NA	NA	NA	NA
NA	NA	NA	NA	NA	NA
NA	NA	NA	NA	NA	NA
0.278470914	0.038379436	0.067172401	-0.224668291	-0.393418315	-0.008108524
0.16138433	0.162355334	0.430081038	0.387525009	0.147131904	0.303713831
0.549832077	-0.079947983	-0.054799429	0.028866443	0.612269273	0.625123522
0.079311521	0.072668688	-0.26497685	-0.009314965	0.457576062	0.363324131
NA	NA	NA	NA	NA	NA
-0.039354982	-0.23926139	-0.163550707	-0.531889076	-0.189003473	-0.065574466
NA	NA	NA	0.244633266	0.121139677	NA
0.749688258	0.69141907	1.590851889	1.667981236	-0.141169226	-0.461438435
-0.167577031	-0.484161707	-0.091705914	-0.408473345	-0.343617211	-0.300298545
NA	NA	NA	NA	NA	NA
NA	NA	NA	NA	NA	NA
NA	NA	NA	NA	NA	NA
NA	NA	NA	NA	NA	NA
0.009511487	-0.227166981	-0.08327939	0.121197861	0.02287149	-0.064973296
0.567646804	-0.169935036	0.2196017	-0.604708347	-0.037072783	0.106887687
0.306698776	0.274344809	0.798058212	-0.392675389	0.376648741	0.166506101
NA	NA	NA	NA	NA	NA
NA	NA	NA	NA	NA	NA
0.081586959	-0.513807636	0.136845017	1.115798559	-0.106465738	0.476797439
NA	-0.099470288	NA	0.084310736	NA	0.752444237
0.666913604	0.126353598	0.412854264	0.119012233	0.961690896	0.31545427
NA	NA	-0.511669799	NA	NA	-0.628064792
0.213509267	-0.088860455	0.169496791	0.36274854	0.343394263	0.271486542
NA	NA	NA	NA	NA	NA
NA	NA	NA	NA	NA	NA
NA	NA	NA	NA	NA	NA
NA	NA	NA	NA	-0.092246269	-0.112810467
-0.076222251	-0.083262364	0.474330694	0.062289493	-0.771469931	0.373730747
NA	NA	NA	NA	NA	NA
NA	NA	NA	NA	NA	NA
0.286982565	0.226609078	0.121576494	-0.032217858	-0.278887059	-0.06249891
-0.617663165	-0.387988085	-0.89586451	-0.986958523	-0.195923676	-0.280008762
NA	NA	NA	NA	NA	NA
NA	NA	NA	NA	NA	NA
NA	NA	NA	NA	NA	NA
NA	NA	NA	NA	NA	NA
0.098790513	0.09148297	-0.509182466	-0.420856639	0.229685151	0.244296769
NA	NA	NA	NA	NA	NA
NA	NA	NA	NA	NA	NA
-0.016265287	-0.720203803	0.096178383	NA	0.084321293	-0.353321261
0.181717612	0.452918319	0.321547366	0.184381747	0.407893704	0.659064689
NA	NA	NA	NA	NA	NA
NA	NA	NA	NA	NA	NA
NA	NA	NA	NA	NA	NA
NA	NA	NA	NA	NA	NA
-0.442161624	0.131157845	-0.734521528	-0.767853139	-0.009373961	-0.895984888
0.266954119	0.124511854	0.178154247	-0.508594771	0.409582225	0.82335784
-0.508360902	NA	0.276952631	NA	-0.485516016	NA
NA	NA	NA	NA	NA	NA
NA	NA	NA	NA	NA	NA
0.108106475	-0.074964562	0.035754022	0.139513379	0.065850383	0.014455131
0.242930797	-0.091337898	0.186696391	-0.051185443	0.238740113	0.411710441
-0.255686282	0.370325739	0.17445631	0.528522184	0.173809318	0.078059656
NA	NA	NA	NA	NA	NA
NA	NA	NA	NA	NA	NA
NA	-0.553667803	NA	NA	NA	NA
NA	NA	NA	NA	NA	NA
0.307895267	-0.714959824	NA	NA	-0.011506319	0.161250472
NA	NA	NA	NA	NA	NA
NA	NA	NA	NA	NA	NA
NA	NA	NA	NA	NA	NA
NA	NA	NA	NA	NA	NA
NA	0.115578071	NA	NA	0.144141407	NA
NA	NA	NA	NA	NA	NA
0.208295348	0.169043486	0.158683449	-0.139266225	0.028292572	-0.197159026
-0.049590725	-0.075713206	1.303062264	1.243695935	0.220156437	0.388561665
-0.158250397	0.246594641	-0.290952445	-0.231392867	0.396865151	0.42371796
NA	NA	NA	NA	-0.539378598	NA
-0.381699373	0.243697113	-0.150121052	-0.191461384	-1.006204895	-0.944730461
NA	NA	NA	NA	NA	NA
-0.038014942	0.426036696	-0.30599874	-0.424490768	0.345936696	0.319630362
-0.050693651	0.078656552	-0.417113374	-0.434229031	0.180577817	0.325173505
0.079182455	0.442060909	0.448065602	0.293819902	-0.248141411	-0.631752351
NA	NA	NA	NA	NA	NA
0.844167218	0.808059737	-1.36085207	-1.161324671	-1.31329809	-1.190338868
-0.109162719	-0.332608882	-0.294808107	-0.207038599	-0.446406132	-0.209567008
NA	NA	NA	NA	NA	NA
NA	NA	NA	NA	NA	NA
NA	NA	NA	NA	NA	NA
-0.358953249	0.004315434	NA	NA	-0.389962771	0.498175209
NA	NA	NA	NA	NA	NA
NA	NA	NA	NA	NA	NA
-0.305625305	0.167882762	-0.389359771	-0.152460604	0.15576526	0.063333871
NA	NA	NA	NA	NA	NA
NA	NA	NA	NA	NA	NA
-0.444210602	NA	NA	NA	0.821552431	0.765288768
-0.465057429	-0.360806209	-0.2408317	-0.318189873	-0.323278951	-0.266946308
NA	NA	NA	NA	NA	NA
NA	NA	NA	NA	NA	NA
-0.81373177	-0.371642929	-0.854973696	-0.416407441	0.295720387	0.404835426
NA	NA	NA	NA	NA	NA
-1.046345124	-0.85923646	0.48789953	0.461300222	-0.339368903	-0.819240531
NA	NA	NA	NA	NA	NA
NA	NA	NA	NA	NA	NA
NA	NA	NA	NA	NA	NA
NA	NA	NA	NA	NA	NA
-0.537921458	-0.246591372	0.936306446	1.080373996	0.061336311	0.229888569
-0.459567398	-0.931097369	0.152584708	-0.395563234	-0.0248743	NA
NA	NA	NA	NA	NA	NA
-1.978073984	-1.885159113	NA	NA	-0.259086487	-0.150927264
-0.175327211	-0.198722302	-0.776621139	-1.126590813	0.776497955	0.379802047
NA	NA	-0.036847136	NA	NA	NA
0.272024124	0.460700387	-0.80475092	-0.624255076	0.194973575	0.019102035
NA	NA	NA	NA	NA	NA
-0.925402799	-0.769421971	-1.032039601	-0.841921413	0.339067197	0.409385126
0.406256156	-0.447723679	0.176275056	0.324546274	-0.100177297	-0.239941749
NA	NA	0.166202896	NA	NA	NA
NA	NA	NA	NA	NA	0.352632329
0.359296662	0.354134723	-0.114142425	-0.231488724	0.445433048	0.414549272
NA	NA	NA	NA	NA	NA
NA	NA	NA	NA	NA	NA
0.644158432	0.417257849	0.408195858	0.315663306	0.042663395	-0.396357097
NA	NA	NA	NA	NA	NA
NA	NA	NA	NA	NA	NA
-0.797690295	NA	NA	NA	NA	NA
0.713468891	0.548253254	0.876108525	0.337772762	-0.27461478	-0.359461438
NA	NA	NA	NA	NA	NA
NA	NA	NA	NA	NA	NA
NA	NA	NA	NA	NA	NA
NA	NA	NA	NA	NA	NA
NA	NA	NA	NA	NA	NA
0.550660029	1.057752093	2.063813969	2.437608835	-0.270233038	-0.325186788
NA	NA	NA	NA	NA	NA
NA	NA	NA	NA	NA	NA
NA	NA	NA	NA	NA	NA
NA	NA	NA	NA	NA	NA
-0.547145048	0.011398676	-0.353795697	-0.177830339	-0.015440006	-0.186226814
NA	NA	NA	NA	NA	NA
0.355609733	-0.388400857	0.084346237	0.10006852	-0.18200321	0.280266873
NA	NA	NA	NA	NA	NA
-0.147521093	0.008676333	0.262034523	-0.065051649	-0.030599713	-0.010693446
NA	NA	NA	NA	NA	NA
0.267449567	-0.021989232	-0.093400088	-0.220742062	0.181257454	0.224957447
0.358826078	0.27396885	0.591924848	0.8111787	-0.243492153	-0.130308361
NA	NA	NA	NA	NA	NA
-1.181359897	-0.795295956	-0.428638003	-0.032718499	0.217748232	-0.033910668
-0.363142464	-0.188292358	-0.34347607	-0.081155504	-0.158824595	0.12097356
NA	NA	NA	NA	NA	NA
-0.61088674	-0.385601389	-0.296975178	-0.18210587	-0.076651696	-0.317628642
0.653527793	0.539760491	-0.343832988	-0.388089158	0.427152479	0.39402373
NA	NA	NA	NA	NA	NA
0.29685536	0.296748287	-0.074854484	0.19553448	-0.022297218	0.083630457
0.057504906	0.056381305	-0.285508689	-0.230207979	0.152842097	0.085661966
0.394093545	-0.129983092	0.070327012	-0.028435722	0.171037499	NA
NA	NA	NA	NA	NA	NA
0.110656598	-0.061485948	0.340752451	0.242476667	-0.226818074	0.000772872
NA	NA	NA	NA	NA	NA
NA	NA	NA	NA	NA	NA
NA	NA	NA	NA	NA	NA
NA	NA	NA	NA	NA	NA
0.670502078	NA	NA	0.451711564	NA	NA
NA	NA	NA	NA	NA	NA
0.148137732	-0.621302218	0.366888999	1.226963092	0.755312186	0.308053364
-0.144540797	0.070562204	0.016194328	-0.08414211	-0.186253797	0.249952737
-0.03726017	NA	-0.901413102	-1.412742023	NA	NA
-0.332270039	-0.262576355	0.309649765	-0.195987874	-0.021051458	0.246202203
NA	NA	NA	NA	NA	NA
NA	NA	NA	NA	NA	NA
NA	NA	NA	NA	NA	NA
NA	NA	NA	NA	NA	NA
0.126636945	0.172035863	0.588589159	0.508390821	-0.003734368	-0.0349284
NA	NA	NA	NA	NA	NA
0.041179928	-0.250852691	1.083900172	1.159923687	NA	NA
NA	NA	NA	NA	NA	NA
0.230168563	0.395684523	0.269888579	0.527508637	-0.171793187	0.096201411
-0.590681222	0.027784938	-0.175104054	0.02953081	-0.092030074	-0.070682887
NA	NA	NA	NA	NA	NA
NA	NA	NA	NA	NA	NA
NA	0.346647522	NA	1.078438637	0.047996418	-0.334898544
NA	NA	NA	NA	NA	NA
NA	NA	NA	NA	NA	NA
-0.628721168	NA	-1.277761207	NA	-0.299532968	NA
NA	NA	NA	NA	NA	NA
NA	NA	NA	NA	NA	NA
0.264585867	NA	-0.63124593	NA	NA	NA
NA	NA	NA	NA	NA	NA
NA	NA	NA	NA	NA	NA
-0.153318376	-0.092435659	0.566307888	0.067998379	-0.182361678	0.083513207
NA	NA	NA	NA	NA	NA
NA	NA	NA	NA	NA	NA
0.67243119	0.517354586	-0.055466787	0.167092748	-0.072610112	-0.484542355
-0.36880281	-0.473215824	0.086113875	-0.064526326	-0.006270738	-0.329349996
NA	NA	NA	NA	NA	NA
NA	NA	NA	NA	NA	NA
NA	NA	NA	NA	NA	NA
NA	NA	NA	NA	NA	NA
0.105751928	0.031877734	0.081760611	0.269784591	-0.327761137	-0.500470072
NA	NA	NA	NA	NA	NA
NA	NA	0.087591201	NA	-0.101712803	NA
NA	NA	NA	NA	NA	NA
NA	NA	NA	NA	NA	NA
NA	NA	NA	NA	NA	NA
0.125239636	0.46463405	0.960007209	1.374137936	-0.569955406	-0.564554995
NA	NA	NA	NA	NA	NA
-0.758201203	-0.716641936	0.454708758	0.188521659	0.106550409	0.490834148
NA	NA	NA	NA	NA	NA
-0.409837981	-0.286930989	-0.052837188	0.118747511	-0.232666199	-0.284937768
NA	NA	NA	NA	NA	NA
NA	NA	NA	NA	NA	NA
NA	NA	NA	NA	NA	NA
NA	NA	NA	NA	NA	NA
NA	NA	NA	NA	NA	NA
NA	NA	NA	NA	NA	NA
-0.648941974	-0.288825499	-0.062333733	-0.120381125	-0.170284236	-0.083268274
0.0255411	-0.32243501	-0.721233548	-0.535654721	-0.135004792	0.01528584
NA	NA	NA	NA	NA	NA
0.402744103	0.24686344	0.483433062	0.354717239	-0.168012476	-0.094447996
NA	NA	NA	0.050757732	0.019215927	0.317400997
NA	NA	NA	NA	NA	NA
NA	NA	NA	NA	NA	NA
NA	NA	NA	NA	NA	NA
NA	NA	NA	NA	NA	NA
NA	NA	NA	NA	NA	NA
NA	NA	NA	NA	NA	-1.305003191
NA	-0.535113694	0.002407654	NA	-0.193487968	0.920891343
NA	NA	NA	NA	NA	NA
-0.685824949	-0.344762832	0.085149859	-0.780450392	0.091752423	0.219862348
NA	NA	NA	NA	NA	NA
NA	NA	NA	NA	NA	NA
-0.727649993	-0.871181231	-0.494312924	-0.230221401	0.313191081	0.382763191
-0.381781961	0.254372197	-0.052240818	0.18993832	0.122156285	0.419993671
-0.47294314	-0.002628142	-0.396663405	-0.129576842	0.479053168	0.151625504
NA	NA	NA	NA	NA	NA
NA	NA	NA	NA	NA	NA
-0.916928754	-0.501405272	-0.268402043	-0.361262261	0.097493368	-0.162820518
NA	NA	NA	NA	NA	NA
-0.093322972	-0.173442082	-0.098463931	-0.018342669	0.315630751	0.257115552
NA	NA	NA	NA	NA	NA
NA	NA	NA	NA	NA	NA
0.036179033	0.578868667	0.13866004	-0.238272016	0.592947835	-0.109484651
NA	NA	NA	NA	NA	NA
NA	NA	NA	NA	NA	NA
-1.129485788	-0.561532835	0.284654924	0.331538846	-0.71962518	-0.542656799
NA	NA	NA	NA	NA	NA
-0.254352581	0.3671365	0.114020002	NA	0.463856522	0.278046486
0.463132983	0.281426872	0.179086603	0.548993203	0.175719807	0.482996513
NA	NA	NA	NA	NA	NA
-0.101440168	-0.07828766	0.407699963	0.711357683	-0.679524268	-0.976362792
1.107188964	0.311432196	-3.547909521	NA	NA	NA
NA	NA	NA	NA	NA	NA
NA	NA	NA	NA	NA	NA
-0.154242632	-0.067227255	NA	NA	0.269173749	-0.28759433
NA	NA	NA	NA	NA	NA
NA	NA	NA	NA	NA	NA
-0.121915929	-0.663151016	0.231169284	0.522310307	-0.781662578	-0.871566922
NA	NA	NA	NA	NA	NA
NA	NA	NA	NA	NA	NA
-0.533023849	-0.620736296	-0.003491688	0.129062243	0.293829061	0.284468259
-0.300193564	-0.219436256	0.228676862	0.67887963	-0.188635576	-0.198240978
NA	NA	NA	NA	NA	NA
NA	NA	NA	NA	NA	NA
0.177579216	-0.651501559	-0.288601968	-0.612798649	0.617352627	0.359095581
NA	NA	NA	NA	NA	NA
NA	NA	NA	NA	NA	NA
0.920986671	NA	NA	NA	NA	0.110905857
0.054608858	0.268657214	0.088171382	0.064011498	0.368186889	0.559812955
NA	NA	NA	NA	NA	NA
NA	NA	NA	NA	NA	NA
NA	NA	NA	NA	NA	NA
NA	NA	NA	NA	NA	NA
-0.493631009	-0.395628753	-1.051736812	-0.589166769	0.555469629	0.789347164
0.301424332	0.201662609	0.938054992	0.570623031	-0.261914822	0.29015739
NA	NA	NA	NA	NA	NA
NA	NA	NA	NA	NA	NA
NA	NA	NA	NA	NA	NA
-1.786325082	-1.740669924	0.824071314	0.877746965	-0.553923312	-0.492254452
NA	NA	NA	NA	NA	NA
0.154193123	-0.135146465	0.232625042	0.737991487	-0.12046209	-0.415628647
-0.006773508	-0.172996912	-0.261854344	0.179812967	0.171963469	0.446592796
NA	NA	NA	NA	NA	NA
NA	NA	NA	NA	NA	NA
NA	NA	NA	NA	NA	NA
NA	NA	-3.675568177	NA	0.79770799	NA
NA	NA	NA	NA	NA	NA
NA	NA	NA	NA	NA	NA
NA	NA	NA	NA	NA	NA
-0.274790641	0.472984535	0.421680311	0.071806834	-0.053501629	-0.14655953
0.011336681	0.254969037	NA	NA	NA	NA
NA	NA	NA	NA	NA	NA
NA	-0.471864371	NA	NA	NA	NA
NA	NA	NA	NA	NA	NA
0.491900825	0.763182761	-0.494508041	-0.205779157	0.052513808	-0.200446564
NA	NA	NA	NA	NA	NA
0.268398567	0.825388748	-0.206399808	-0.398793101	0.654948734	0.320664583
NA	NA	NA	NA	NA	NA
NA	NA	NA	NA	NA	NA
-0.000429864	0.132231429	-1.657553866	-1.491505749	0.280665276	0.233288274
-0.037741173	-0.036823631	-0.289873076	0.145525176	0.058630137	0.100276548
-0.165984623	-0.228947849	-0.970435583	-0.692398191	0.987684933	NA
NA	NA	NA	NA	NA	NA
NA	NA	NA	NA	NA	NA
0.251985626	0.489796372	-0.010585502	NA	-0.404567432	-0.541880806
-0.112931074	-0.089983861	0.292812896	0.451070876	-0.089102787	-0.060256537
-0.144117536	0.198897558	-0.202860052	-0.295102173	-0.047643412	-0.476922069
NA	NA	NA	NA	NA	NA
0.843918335	-0.145520561	0.280151523	1.307541121	0.317891242	0.456516493
NA	NA	NA	NA	NA	NA
NA	NA	NA	NA	NA	NA
0.400763791	0.206209314	NA	NA	NA	NA
-0.577541883	-0.77722692	-0.886121613	-0.870894163	0.007474781	-0.276213749
NA	NA	NA	NA	NA	NA
NA	NA	NA	NA	0.255167582	0.231208381
-0.353358251	NA	NA	NA	0.211317618	NA
0.134229935	0.360940075	0.13064827	0.219876823	-0.037859458	0.369093665
0.106541426	0.224373351	-0.101161364	0.105067194	0.314496869	0.549450032
-0.304992467	-0.541905793	2.115828281	2.612325841	0.04069531	0.533854474
0.164894756	0.398765102	0.150119653	-0.297800205	0.497276217	0.23918693
NA	NA	NA	NA	NA	NA
-0.375984615	-0.439588869	0.082968193	0.307011803	0.22228009	-0.187410785
NA	NA	NA	NA	0.171657924	NA
0.084472448	0.315471271	0.091794284	-0.036068475	0.00939399	0.042708883
0.794676584	-0.093016223	0.19463267	0.05305538	0.382511969	0.336702722
0.277961302	0.095822272	-0.154315047	-0.14859433	-0.162635495	0.86396885
NA	0.377324455	0.378769111	NA	NA	0.164648382
0.020282303	-0.23150756	-0.35444819	-0.366231322	-0.043007397	-0.644772727
NA	NA	NA	NA	NA	NA
NA	NA	NA	NA	NA	NA
0.009925647	0.001039936	0.164667277	0.293399264	-0.537022647	-0.292994827
0.260118531	0.746708721	0.187283132	0.178266599	-0.012041826	-0.216631913
-0.083256211	-0.021719568	-0.456035239	-0.272829385	0.510831439	-0.00909642
0.029548155	0.112701076	-0.015422505	0.204274788	-0.046055816	-0.019507592
NA	NA	NA	NA	NA	NA
-0.054429248	-0.535305846	-0.133694073	-0.049152707	0.203010251	0.001750336
NA	NA	NA	NA	NA	NA
0.655135335	0.511938515	0.300906151	0.380284403	0.307479715	0.395268867
1.599745851	1.870785619	1.337345709	2.238201369	-0.809230262	0.018748259
0.082169424	-0.185661003	-0.934564677	-0.065854876	-0.848871348	0.072473826
NA	-0.685315471	-0.241691377	NA	NA	NA
-0.531973716	0.106681461	-0.37969156	0.164356837	0.352889134	0.448293146
NA	NA	NA	NA	NA	NA
NA	NA	0.645924853	NA	0.545028906	NA
NA	NA	NA	NA	NA	NA
-0.237466523	-0.913218437	-0.861621408	-0.392287566	0.560545916	0.365800411
-0.521285756	-0.681516051	-1.079167607	0.310572254	0.052163028	-0.026659104
NA	NA	-0.13600695	-0.339340958	NA	NA
NA	NA	NA	NA	NA	NA
-0.911847682	-0.501656699	-1.064549868	-0.306029383	NA	NA
0.594139171	-0.033929419	-0.215252799	0.411884066	0.013752137	0.005873637
NA	NA	NA	NA	NA	NA
0.018017624	-0.001474785	-0.39870033	-0.272954945	-0.296802653	-0.495917374
0.065279547	-0.250277125	0.597696577	0.836109452	-0.380562571	0.317163591
-0.083754072	NA	NA	NA	-0.040669782	-0.498259236
-0.147784684	-0.330715886	-0.104786072	-0.042525202	0.239711978	0.095627387
NA	0.104007026	0.59454254	0.338759566	-0.245225892	NA
-0.238386635	-0.382487554	0.153334636	0.087240187	0.399717563	0.424802775
-0.09738229	-0.152177511	-0.519051172	-0.216043954	0.234632206	-0.14468271
-0.443151493	NA	NA	NA	0.117881403	0.497023016
NA	NA	NA	NA	NA	NA
NA	NA	NA	NA	NA	NA
-0.013830616	0.486446441	-0.957669399	NA	-0.337511955	-0.007095282
NA	NA	NA	NA	0.116492128	NA
-0.634294307	-0.480429425	-1.10847621	-1.842433706	-0.09173115	-0.11264314
NA	NA	NA	NA	NA	NA
0.016607033	-0.281267969	0.414054997	0.338581693	0.386387696	0.237535319
0.458266856	0.444441826	0.267849944	-0.189063769	0.615990219	NA
NA	NA	NA	NA	NA	NA
0.145577442	0.275777375	-0.273556676	-0.210897431	-0.242254783	-0.393679167
-0.577650204	-0.891546286	0.538269461	0.660575373	-0.359763944	-0.289374947
NA	NA	NA	NA	NA	-0.042526761
NA	NA	NA	NA	NA	NA
NA	NA	NA	NA	NA	NA
0.16495782	0.246951813	0.488054019	0.151848347	0.042139056	-0.088152474
-0.353910231	0.098239917	-0.175581843	0.01910751	0.214978288	0.504722446
NA	NA	NA	-0.030294599	0.593873147	NA
NA	NA	NA	NA	NA	NA
NA	NA	NA	NA	NA	NA
NA	NA	NA	NA	NA	NA
NA	NA	NA	NA	NA	NA
NA	NA	NA	NA	NA	NA
0.285501808	-0.051198234	0.068804677	-0.48240633	-0.003128408	0.292711878
-0.031354959	-0.021963838	0.251318954	0.431559078	0.300790804	0.227346994
0.168239765	-0.007474019	1.315963998	1.724619752	-0.171458216	-0.324706244
NA	NA	NA	NA	NA	NA
NA	NA	-0.624053185	NA	NA	NA
NA	NA	NA	NA	-0.623149192	NA
-0.038633339	NA	NA	NA	0.052450722	-0.506366595
-0.543659758	-0.994473425	1.012469951	1.027555723	-0.01823176	-0.228002967
NA	NA	NA	NA	NA	NA
NA	NA	NA	NA	NA	NA
-0.290510078	-0.056406105	-0.219872376	0.051399794	-0.745595899	-0.260265612
-0.320717069	0.041628115	NA	NA	NA	NA
0.090222816	-0.076022472	-0.090701446	-0.030319677	0.139888208	-0.134474052
NA	NA	NA	NA	NA	NA
NA	NA	NA	NA	NA	NA
NA	NA	NA	NA	NA	NA
-0.751906077	-0.298056128	0.710167311	NA	0.00283348	0.3191238
NA	NA	NA	NA	NA	NA
0.054961838	-0.045082203	0.38289642	-0.135152677	-0.35270134	0.653781617
NA	NA	-1.708406173	NA	NA	NA
0.428453972	0.247304769	0.190732888	-0.267359971	0.798678046	0.256431397
NA	NA	NA	NA	NA	NA
NA	NA	NA	NA	NA	NA
0.048664448	0.072140737	0.354613261	0.284796689	0.030164503	0.080141702
NA	NA	NA	NA	NA	NA
NA	NA	NA	NA	NA	NA
-0.501269264	-0.626304476	-0.626734872	-0.592457546	-0.959136418	-0.644260795
NA	NA	NA	NA	NA	NA
NA	NA	NA	NA	NA	NA
NA	NA	NA	NA	NA	NA
0.282728131	-0.711045666	-0.231725311	0.63422767	0.051687786	-0.575242394
NA	NA	NA	NA	NA	NA
NA	NA	NA	NA	NA	NA
NA	NA	NA	NA	NA	NA
-0.053601202	-0.122788947	0.004750526	0.03549785	0.505898529	0.386798181
0.047918094	NA	-0.349039614	NA	-0.132039828	0.020192273
NA	NA	NA	NA	NA	NA
-0.165661428	NA	NA	NA	NA	-0.336571041
NA	NA	NA	NA	NA	NA
NA	NA	NA	NA	NA	NA
NA	NA	NA	NA	NA	NA
NA	NA	NA	NA	NA	NA
-0.788268698	-0.377174099	-0.298720635	-0.566391813	-0.241308716	0.941320048
NA	NA	NA	NA	NA	NA
NA	NA	NA	NA	-0.003622399	0.574929754
NA	NA	NA	NA	NA	NA
-0.593608542	-0.067959548	-0.504270241	-0.207126967	-0.495591072	0.122015815
NA	NA	NA	NA	NA	NA
NA	-0.114560116	0.389304374	NA	NA	1.589154648
NA	NA	NA	NA	NA	NA
-0.056452935	-0.132249664	0.61932621	0.672472538	0.551654363	0.72110831
NA	NA	NA	NA	NA	NA
NA	NA	0.862300651	NA	NA	NA
-0.230651934	-0.067754983	-0.358846747	NA	0.018701571	0.529545587
NA	NA	NA	NA	NA	NA
NA	NA	NA	NA	NA	NA
NA	NA	NA	NA	NA	NA
NA	NA	NA	NA	NA	NA
0.17147709	0.110139129	-0.00626315	-0.171805658	0.307126407	0.127675401
NA	NA	NA	NA	NA	NA
0.860171255	-1.027164998	0.406185592	1.540696827	-1.80345268	-0.853094383
0.058560198	-0.040198447	-0.363564705	-0.315552777	0.344490878	0.940043622
NA	NA	NA	NA	NA	NA
-0.379520207	0.052644211	0.539616328	0.270642483	-0.106248737	0.101487942
0.684350263	0.65337864	0.260653551	-0.178592787	-0.075359167	-0.208084918
NA	NA	NA	NA	NA	NA
0.377736527	0.42716926	-0.03701736	NA	0.225185659	NA
NA	NA	NA	NA	-0.007595664	0.192751373
NA	NA	NA	NA	NA	NA
NA	NA	NA	NA	NA	NA
-0.219086093	0.040957166	-0.176866123	-0.382478659	0.018906103	0.591923524
NA	NA	NA	NA	NA	NA
0.677274792	0.476500187	0.114556981	0.132268084	-0.68474494	-0.31251499
NA	NA	NA	NA	NA	NA
NA	NA	NA	NA	-1.609155075	NA
NA	NA	NA	NA	NA	NA
NA	NA	NA	NA	NA	NA
0.277344667	-0.181909148	0.020645	-0.004845169	-0.053853846	0.266184041
NA	NA	NA	NA	NA	NA
-0.300321409	NA	-0.691948527	NA	NA	NA
NA	NA	NA	NA	NA	NA
0.197875244	0.342498016	0.40013882	NA	-0.090169388	-0.438417213
-0.111739617	0.43708996	1.257343228	1.333777813	0.176004812	0.173292915
0.471059621	-0.099395667	-0.282552686	0.959556436	-0.18832342	0.097553813
NA	NA	NA	NA	NA	NA
1.103528557	0.080995942	0.54489644	0.352621769	-0.117046046	0.129245894
NA	NA	NA	NA	NA	NA
-0.735745181	-0.856581584	0.84124107	0.282922168	0.001949519	-0.466177166
-0.235660393	0.231894404	0.106308403	0.431380848	0.804468791	1.295841185
NA	NA	NA	NA	NA	NA
NA	NA	NA	NA	NA	NA
1.750250504	NA	-0.061710779	NA	-1.50856469	-0.880165551
NA	NA	NA	NA	NA	NA
NA	NA	NA	NA	NA	NA
-0.548994205	-0.852774047	-0.118203571	-0.477421087	0.291936543	0.244553009
NA	NA	NA	NA	NA	NA
NA	NA	NA	NA	NA	NA
-0.251364066	-0.305506891	-0.274085095	0.252032534	-0.355133916	0.183081531
NA	NA	NA	NA	NA	NA
NA	NA	NA	NA	NA	NA
-0.192424449	-0.157593516	0.801232036	-0.065795684	0.014734598	0.261149704
NA	NA	NA	NA	NA	NA
-0.211107105	NA	0.366305322	NA	-0.784620776	NA
NA	0.05647475	-0.161436679	NA	NA	NA
-0.480413102	-0.142313379	0.52583932	0.482494366	-0.446425465	-0.554851738
NA	-0.067103215	-0.031235379	-0.372841832	-0.255134098	NA
NA	-0.423854073	NA	-1.460439261	NA	0.738633357
0.496108823	NA	NA	NA	0.277904905	NA
NA	NA	NA	NA	NA	NA
NA	NA	NA	NA	0.190142428	1.008521987
NA	NA	NA	NA	NA	NA
-0.882230302	-0.6373671	-0.753129204	-1.35701745	0.857107847	0.427263678
-0.697272773	0.133236843	0.004138617	-0.142641555	0.075897441	NA
0.877844621	-0.668092618	0.439472464	NA	0.034036105	NA
0	-0.43444943	-0.618514266	-0.024938	0.418858527	0.34166655
NA	NA	NA	NA	0.631481063	0.494407757
-1.152330292	-0.08865511	-1.204968356	-2.630210834	-0.183016989	-0.330327715
-0.187020135	NA	NA	NA	NA	NA
0.314675352	-0.115468506	-0.172554344	-0.066225344	-0.370974482	-0.123668409
NA	NA	NA	NA	NA	NA
-1.484772395	-1.440257489	NA	NA	-0.973534179	NA
NA	NA	NA	NA	NA	NA
0.201265498	0.424997923	0.115933994	-0.233175026	-0.090450346	0.265228891
-1.975555204	-0.819385045	0.612437951	0.08345541	0.502679188	0.201752146
NA	NA	NA	NA	NA	NA
0.286741866	1.169408023	0.769962926	0.40130783	-0.099417835	0.204503781
NA	NA	NA	NA	NA	NA
-0.072326336	0.393613063	-0.128091336	-0.608257943	0.550888812	0.554782354
NA	NA	NA	NA	NA	NA
0.235760241	0.357687575	-0.187711418	0.615120111	1.398065091	0.150804645
-0.016464058	0.481613016	-0.379470715	NA	-0.419122837	-0.091750244
1.160165771	0.4921711	0.257690492	0.478479284	-0.074521335	0.658783215
NA	NA	NA	NA	NA	NA
-0.587975831	-0.408687258	-0.585116174	-0.487043729	0.06135786	-0.103684899
-0.425860803	-0.372476582	0.008539088	-0.267367621	-0.138860367	-0.573493982
NA	NA	NA	NA	NA	NA
NA	NA	NA	NA	NA	NA
0.791772844	0.536969803	-1.434305704	-1.344049112	0.195562882	0.754732121
NA	NA	NA	NA	NA	NA
-0.256857387	-0.205894432	-0.279283757	-0.029436136	-0.058408888	0.091739615
NA	NA	NA	NA	NA	NA
0.020156599	0.63578112	0.437777704	0.456483294	0.526889465	0.19084482
NA	-0.251877524	0.366162662	-0.301948156	0.015919336	0.349799951
NA	NA	NA	NA	NA	NA
NA	NA	NA	NA	0.21019599	NA
1.00797176	0.803931445	1.141356707	1.267239694	0.092821933	-0.109270983
-0.132855728	-0.156229953	0.42374029	0.362091637	-0.311600878	-0.174940144
-0.334705924	-0.13245495	1.55637025	0.987268057	-0.47261778	-0.569725061
0.457725081	-0.011273043	0.113512356	0.257129396	0.046895474	-0.106606386
0.561066475	0.506354862	1.006320787	1.236178771	-0.271137679	-0.29165238
NA	NA	NA	NA	NA	NA
0.129120116	-0.431402262	-0.016704761	0.025827746	1.008403532	0.785121364
-0.047387984	0.399640951	-0.065445003	-0.844571116	0.510944675	0.678777268
-0.820655754	-0.584203787	-0.206962973	NA	-0.008577025	0.033515511
0.137830554	-0.157558201	0.436760977	0.065465409	-0.297175949	-0.127482362
NA	NA	NA	NA	NA	NA
-0.92861361	-1.257514624	NA	NA	NA	NA
NA	-0.239731255	NA	NA	NA	NA
-0.314955627	-1.257858149	-1.855486207	NA	0.195340059	-0.130104211
NA	NA	NA	NA	NA	NA
NA	NA	NA	NA	NA	NA
-0.43053037	-0.647000285	-0.562717728	-0.172258923	0.23475414	-0.03059944
NA	NA	NA	NA	NA	NA
-0.137422293	-0.225168943	-0.067452242	NA	NA	NA
NA	NA	NA	NA	NA	NA
0.094404473	0.152940822	0.158998491	0.036394915	-0.152417418	0.054876329
NA	NA	NA	NA	NA	NA
NA	NA	NA	NA	NA	NA
-0.275925518	-0.320037353	-0.414579406	-0.19314957	0.104735399	-0.349500246
NA	NA	NA	NA	NA	NA
-1.082287695	-0.762045738	-0.937164494	-0.766776494	-0.246814575	0.0421861
NA	NA	NA	NA	NA	NA
-0.323291125	-0.255418863	-1.003490696	-0.936826966	-0.060537687	-0.087855008
0.043049217	NA	NA	NA	0.314426087	0.112173796
-0.194721802	0.249535951	1.178975722	1.963668153	0.124721743	-0.109606177
0.500723501	0.494323592	0.579333166	0.389854133	-0.19799258	-0.26047947
0.210891475	0.021708357	-0.927377661	-0.720650709	0.393014249	0.428386067
NA	-0.907171555	0.054386238	-0.829493608	NA	NA
0.694837297	0.439537181	-0.120826992	0.248094053	0.524996928	0.818923594
-0.466491317	-0.413429243	0.050445471	0.294988035	0.265892486	0.361500247
0.765826534	0.709329608	0.074006971	0.377776819	-0.114419635	0.014491777
NA	NA	NA	NA	NA	NA
NA	NA	NA	NA	NA	NA
NA	NA	NA	NA	NA	NA
NA	NA	NA	NA	NA	NA
NA	NA	NA	NA	NA	NA
NA	NA	NA	NA	NA	NA
0.90583826	0.189726831	0.200849803	-0.096596043	-0.205069281	-0.116213999
0.196421947	-0.655722198	-1.089681178	-0.822861004	1.936842329	-0.771517392
NA	NA	NA	NA	NA	NA
-0.416922934	-0.131027867	-1.434474469	-2.779318439	-0.278501421	-0.352817388
NA	0.110486253	-0.077228728	-0.108046531	NA	NA
-0.574247538	-0.174121729	NA	NA	-1.189080949	NA
NA	NA	NA	NA	NA	NA
0.312048455	-0.462360174	-0.79988389	0.143086956	-0.045056549	-0.3823549
NA	NA	NA	NA	NA	NA
NA	NA	NA	NA	NA	NA
-1.032470607	-1.739921937	0.271770994	1.393872521	0.08584275	0.423014366
NA	NA	NA	NA	NA	NA
NA	NA	NA	NA	NA	NA
NA	NA	NA	NA	NA	NA
0.498722476	0.168637726	1.46807112	0.562805891	-0.523805343	0.103120367
0.230556698	0.341121606	0.660334335	0.585179594	-0.541266723	-0.223278078
NA	0.693829239	NA	0.120915279	NA	NA
0.211543576	NA	NA	0.707267075	0.297019138	-0.373154537
0.055433963	0.264037542	1.379903718	1.349720796	-0.026632276	-0.176689856
0.178871098	0.173993687	-0.153322603	0.158304826	0.541300314	0.097260858
NA	NA	NA	NA	NA	NA
0.652933913	0.530505819	-0.531035848	-0.723050535	-0.348648094	-0.765534746
NA	NA	NA	NA	NA	NA
NA	NA	NA	NA	NA	NA
0.80502024	NA	0.376647046	NA	-0.174815392	NA
NA	NA	NA	NA	NA	NA
-0.357455285	0.869739904	-0.208642801	0.81095904	-0.359869902	-0.390458116
NA	NA	NA	NA	NA	NA
-0.345147415	-0.661777787	0.891914027	-0.311070202	0.825788673	0.118860132
NA	NA	NA	NA	NA	NA
NA	NA	NA	NA	NA	NA
NA	NA	NA	NA	NA	NA
NA	NA	NA	NA	NA	NA
NA	NA	NA	NA	NA	NA
NA	NA	NA	NA	NA	NA
-0.649439097	NA	0.031288265	0.358528359	-0.194045553	NA
-0.021104389	-0.64613463	-0.287500849	0.365150627	-0.571946354	-0.232361798
0.892303059	0.760183474	0.622467161	-0.223334436	0.499525255	0.322265407
-0.266675022	-0.017374542	-0.609752564	-0.718544476	0.123849131	0.450000054
-0.458752205	0.134588575	-0.29184809	0.139227668	-0.138380003	0.154041822
NA	NA	NA	NA	NA	NA
NA	NA	NA	NA	NA	NA
-0.48987127	NA	NA	NA	-0.120025611	0.240349136
-0.740779704	-1.166351319	0.603514038	1.018673056	-0.667967554	-0.801989082
NA	NA	NA	NA	NA	NA
NA	NA	NA	NA	NA	NA
-0.163963528	-0.159474659	-0.02995192	0.106736919	0.337078333	0.264919558
NA	NA	NA	NA	NA	NA
NA	NA	NA	NA	NA	NA
-0.050403128	0.347632122	1.093928961	0.852646231	-0.008041563	0.184501109
NA	NA	-0.680571323	NA	NA	NA
NA	NA	NA	NA	NA	NA
NA	NA	NA	NA	NA	NA
-0.262268453	NA	NA	NA	-0.063038879	NA
NA	NA	NA	NA	NA	NA
NA	NA	NA	NA	NA	NA
NA	NA	NA	NA	NA	NA
-0.171647312	-0.0028807	-1.113596689	-0.982257226	0.089580165	0.199516254
NA	NA	NA	NA	NA	NA
NA	NA	NA	NA	NA	NA
0.074520558	0.128579694	0.065783785	-0.270905119	0.518175315	0.351513725
1.083578395	1.142415505	0.617720876	0.567031246	0.25404955	0.268788848
0.708204321	-0.578109983	NA	NA	-0.660357121	-0.580153344
0.863665589	-0.112029874	-0.0525248	0.331311882	0.463743148	-0.073767901
-1.113130588	0.92262737	0.692376912	1.562176842	-0.108187491	NA
0.374754382	0.759595707	0.289540257	1.116116366	0.331271612	0.106292081
NA	NA	NA	NA	NA	NA
-0.312220431	0.024578717	0.177449413	-0.143123327	-0.038727668	0.263034406
NA	NA	NA	NA	NA	NA
NA	NA	NA	NA	-0.707494405	0.027458891
NA	NA	NA	NA	NA	NA
NA	NA	NA	NA	NA	NA
NA	NA	NA	NA	NA	NA
0.062344812	-0.23550886	-0.426329181	-0.848109736	-0.841648114	-1.821602968
-0.024822093	0.130267606	-0.528640571	-0.592693815	0.152235499	-0.342366158
NA	NA	NA	NA	NA	NA
-0.06126391	0.007990331	0.271287212	0.216357285	-0.329922045	-0.514656389
-0.041442592	0.190592938	-0.098634193	-0.159640981	-0.410641554	-0.172111046
NA	NA	NA	NA	NA	NA
NA	NA	NA	NA	NA	NA
-0.141153235	0.414960206	-0.107095399	NA	-0.040534455	0.152034264
NA	NA	NA	NA	NA	NA
NA	NA	NA	NA	NA	NA
-0.693688128	-0.051308878	-0.407411271	0.339688708	0.080112687	0.484993525
0.30544988	0.27974542	0.061280615	0.287091366	0.358960263	0.400344201
-0.182528878	-0.195971066	-0.051514003	0.331879061	0.028452039	-0.052639442
0.597159763	0.446640555	0.687464551	0.42393624	-0.285639099	-0.146549933
0.051919179	-0.433496633	-0.432236715	-0.266703325	0.099937028	0.090352351
0.428070823	0.394141087	0.565056079	0.294070866	0.229232445	0.478442693
NA	-0.064623871	NA	0.218921329	-0.140673049	-0.364488557
0.339287404	0.3719152	0.49521515	0.325665919	0.094639678	0.094095808
-2.688098123	-3.183079589	0.09692395	0.222297958	-0.117026619	-0.552245334
-0.078234512	0.052380958	0.445972128	0.250314956	-0.074060317	-0.005988032
-0.329582624	-0.327256592	0.020824369	-0.070669866	0.15934092	0.174340292
-0.112120102	-0.029767046	NA	NA	0.013566646	-0.103273458
-0.514617833	NA	0.017395177	0.039896446	-0.3762632	0.441781809
-0.124440508	-0.288209161	-0.308951079	-0.181972502	-0.131149866	-0.426093434
NA	NA	NA	NA	NA	NA
0.421675068	0.318786649	0.641378276	0.213829468	-0.106943123	0.105540955
0.696096026	1.165536516	-0.157836723	0.068402472	-0.033743851	-0.182098774
NA	NA	NA	NA	NA	NA
NA	NA	NA	NA	-0.603081835	0.168712176
NA	NA	0.719977779	NA	NA	0.001030834
0.110264184	0.310010895	0.584239403	0.02397058	0.139574142	0.020061812
0.386211499	-0.057291773	-0.294801564	-0.556876987	0.551438397	0.711071823
0.444630568	0.137160411	-0.221746592	-2.154737933	0.254404416	-1.095899418
NA	NA	NA	NA	NA	NA
NA	NA	NA	NA	NA	NA
NA	NA	NA	NA	NA	NA
NA	NA	NA	NA	NA	NA
NA	NA	NA	NA	NA	NA
0.291556924	-0.106391571	0.338674502	0.104511072	0.004814505	0.147415255
NA	NA	NA	NA	NA	NA
-0.327966011	0.219404889	-0.050412762	-0.298784187	-0.020869257	-0.022103746
NA	NA	NA	NA	NA	NA
NA	NA	NA	NA	NA	NA
0.265335055	0.38884927	0.392822252	0.924134687	0.020048745	0.113526569
-0.795558563	-0.679926178	-1.584337755	-0.485084566	0.146618206	0.163124372
NA	NA	NA	NA	NA	NA
0.775111902	-0.163234398	-0.239615431	-0.536384762	0.669338109	-0.039546268
NA	NA	NA	NA	NA	NA
NA	NA	NA	NA	NA	NA
NA	NA	NA	NA	NA	NA
-0.036379669	-0.291854799	0.236463061	0.186593121	0.106661425	0.297727124
NA	NA	NA	NA	NA	NA
NA	NA	NA	NA	NA	NA
NA	NA	NA	NA	NA	NA
NA	0.384726837	0.626477284	NA	-0.714274094	NA
NA	NA	NA	NA	NA	NA
NA	NA	NA	NA	NA	NA
NA	NA	NA	NA	NA	NA
NA	NA	NA	NA	NA	NA
0.750180466	1.09955138	0.48794195	-0.013690614	0.424679461	0.598404968
NA	-3.549894621	NA	NA	NA	NA
-0.049362943	0.082168542	-0.287633415	-0.261535142	0.050298248	0.190673349
NA	NA	NA	NA	0.235487752	NA
-1.017129621	-0.809024093	0.069145105	-0.442977508	-0.30503956	-0.009417219
0.377815678	-0.210408304	-0.714315778	0.436161486	-0.303708058	-0.445982597
NA	-0.222116142	-1.058802914	-0.414476402	0.17689252	0.80808326
0.202571361	-0.037656403	0.005694465	-0.064741977	0.159292886	0.045280212
-1.753795591	0.130878738	-0.98100713	NA	NA	NA
-0.057919804	0.152850387	-0.105749398	0.534379602	0.230336922	0.225837923
0.09555241	0.031761926	-0.165566836	0.090894238	0.960129251	0.618364909
NA	NA	-0.226478662	NA	NA	NA
NA	NA	NA	NA	NA	NA
0.371931086	0.655018993	NA	NA	0.297541099	NA
0.405777709	0.376942057	0.176934148	0.73566016	-0.099059897	0.439895655
0.200433687	0.309283583	0.366900601	0.177706295	0.180505041	-0.054891846
0.708621217	1.050849141	-0.430105308	-0.403546247	0.41221336	0.291733743
-0.201304768	-0.226907515	-0.188469717	-0.072514448	0.369835511	0.286634868
NA	NA	NA	NA	NA	NA
NA	NA	NA	NA	NA	NA
-0.045287209	-0.248105924	-0.277742848	-0.030325188	0.133795391	0.032743128
-0.842242432	-0.145485524	-1.173232994	-0.319744152	0.099638316	0.349558962
NA	NA	NA	NA	NA	NA
NA	NA	NA	NA	NA	NA
0.087034271	0.080915323	-0.647610386	-0.288331463	0.389033688	NA
NA	NA	NA	NA	NA	NA
NA	NA	NA	NA	NA	NA
-1.113795543	0.108046997	0.191378767	0.126757737	-0.011045784	-0.464359316
-0.079957496	0.144912657	-0.107332227	0.161327089	0.280341044	0.18472493
-0.393619206	-0.140908928	-0.191859967	0.073763686	-0.092330703	0.076000362
1.596204813	1.301678	3.596764048	4.069531575	-1.384800795	-1.431109121
NA	NA	NA	NA	NA	NA
NA	NA	NA	NA	NA	NA
-0.059035307	0.035936774	-0.148138792	-0.349207405	-0.101701587	-0.326355593
NA	NA	NA	NA	NA	NA
-0.040909901	0.400072887	-0.361409816	-0.494327578	-0.070904867	-0.23787304
0.426396588	0.435836045	0.35919622	0.032693738	0.730513954	-0.162416035
NA	NA	NA	NA	NA	NA
0.093457636	0.2826617	0.175972354	0.709447073	-0.242766355	-0.169285002
-0.390707113	-0.518816195	0.091632732	0.078627477	-0.211769644	-0.279627494
NA	NA	NA	NA	NA	NA
-0.111917988	0.29557007	-0.420057902	-0.341511297	0.207461007	0.189489169
NA	NA	NA	NA	NA	NA
NA	NA	NA	NA	NA	NA
0.624148138	0.388199225	-0.447119378	-0.264436199	0.052430028	-0.320227465
NA	NA	NA	NA	NA	NA
0.56389437	NA	0.172618647	NA	NA	NA
NA	NA	NA	NA	NA	NA
-0.766673729	-0.724994021	-2.931276152	-3.324276637	-1.586891088	-1.68555837
NA	NA	NA	NA	-0.393236441	NA
-0.403033247	-0.129551061	0.50904486	0.377634114	0.387179262	-0.01244401
-0.777655248	-0.849363539	0.151602475	0.378292133	-0.029238794	-0.071617367
0.287296758	-0.127629784	0.121047827	-0.503106296	0.432342334	0.340831948
NA	NA	NA	NA	NA	NA
NA	NA	NA	NA	NA	NA
-0.38201367	-0.134232666	-0.509485573	NA	0.015135709	0.343608123
0.005063666	-0.01538512	0.02769655	0.008351043	-0.421408007	-0.688981217
-0.454952055	-0.264476214	0.18806151	-0.020875757	0.23232332	0.093083479
0.256037331	0.242536241	-0.131961309	-0.208254961	-0.444657379	-0.332333488
0.432700962	-0.026946416	0.274230368	-0.025209279	0.268747554	0.395009583
NA	NA	NA	NA	NA	NA
NA	NA	NA	NA	NA	NA
NA	NA	NA	NA	NA	NA
0.156646519	1.055223667	-0.771600973	NA	NA	NA
NA	NA	NA	NA	NA	NA
NA	NA	NA	NA	NA	NA
NA	NA	NA	NA	NA	NA
-0.262040717	-0.188485037	2.561832866	0.057444359	-0.22735435	-0.450521643
NA	NA	NA	NA	NA	NA
NA	NA	NA	NA	NA	NA
-0.492217748	-0.356907783	-0.226174732	-0.609095965	0.187177455	0.071543199
NA	NA	NA	NA	NA	NA
-0.130622573	-0.296863364	-0.023842952	-0.028656551	-0.128214524	-0.103659652
0.017995182	0.142157449	3.646987548	3.861972745	-0.598573556	-0.288413252
0.277877522	0.135365287	-0.141650072	-0.239924415	-0.012283429	0.082480068
NA	NA	NA	NA	NA	NA
0.15715506	0.155134472	0.382931695	0.369595229	-0.198297446	-0.286976522
NA	NA	NA	NA	NA	NA
-0.028471006	0.135298603	-0.320157699	-0.376310986	0.340156408	0.347448457
0.113988982	0.564052635	-0.003647777	0.167050466	0.555201313	0.727320207
-0.318631084	NA	-0.192708242	NA	-0.170641136	-0.142915505
0.162918288	0.064539077	0.55111274	-0.550145134	0.091898412	-0.093794074
NA	NA	NA	NA	NA	NA
-0.517690826	-0.414544403	-0.281254937	-0.464730309	0.061914711	-0.026577522
-0.242062282	-0.258411094	0.009007974	0.358888299	-0.112008692	-0.00075064
NA	NA	NA	NA	NA	NA
NA	NA	NA	NA	NA	NA
NA	NA	NA	NA	NA	NA
NA	NA	0.488837888	0.037228529	NA	NA
0.024852756	-0.186561523	0.326148744	0.099239495	NA	NA
NA	NA	NA	NA	NA	NA
0.270689054	0.631947347	-0.063693698	0.291478731	-0.018969923	0.041680931
NA	NA	NA	NA	NA	NA
-0.190340913	NA	NA	NA	NA	NA
NA	NA	NA	NA	NA	NA
0.707398513	NA	NA	NA	NA	NA
-0.185409424	-0.324142458	-0.4174092	0.022399729	-0.337631764	-0.105604349
NA	NA	NA	NA	NA	NA
NA	-0.267857355	0.171667449	0.584858684	NA	NA
0.141898025	0.182792436	-0.643676254	-0.679490452	-0.166299328	-0.1632865
0.316908274	0.20704257	0.895817281	0.68904405	-0.208705331	-0.162578302
-0.06936082	-0.318474115	1.206168869	0.965765101	-0.076075723	-0.100364464
0.241562751	0.60313526	0.157204554	NA	-0.077800364	0.369217756
NA	NA	NA	NA	NA	NA
-0.62523628	-0.435094066	-1.115021775	-1.014401222	0.093521377	-0.32125834
-0.109931371	-0.37482832	-0.060910654	0.525006093	-0.162929304	-0.12302477
0.351819908	0.179788161	-0.030394669	NA	-0.060169973	-0.099926889
NA	NA	NA	NA	NA	NA
NA	NA	NA	NA	NA	NA
1.607942348	2.945657872	0.03406975	1.021127441	-1.001279127	-1.203957721
-0.17104972	-0.316536764	0.014480516	-0.384989233	-0.267149493	-0.192734119
0.463288168	NA	NA	NA	-0.420130569	-0.589169044
NA	NA	NA	NA	NA	NA
NA	NA	NA	NA	NA	NA
-0.531482369	-0.462389535	0.351653707	0.11786402	0.283740709	0.114991386
NA	NA	NA	NA	NA	NA
NA	NA	NA	NA	NA	NA
0.491676122	0.633163775	0.149249614	0.3756593	0.057121092	0.212249107
NA	NA	NA	NA	-0.304296984	-0.375459786
-0.07580095	-0.151883442	0.07366958	-0.406792993	0.184161094	0.04001117
NA	NA	NA	NA	NA	NA
-0.274758328	-0.633593844	-0.008466691	-0.105951976	0.602859941	0.3873251
0.000292227	-0.221296746	-0.304101002	-0.294418361	0.279630849	-0.025846448
-0.182434686	0.184929348	0.383119787	0.654485449	-0.193784455	0.099664227
NA	NA	NA	NA	NA	NA
NA	NA	NA	NA	NA	NA
NA	NA	NA	NA	NA	NA
-0.380815503	0.101357163	-0.773209544	NA	-0.162006124	0.448661851
NA	NA	NA	NA	NA	NA
-0.402670222	NA	0.042725689	0.385186789	0.346561731	NA
NA	-0.181633051	0.135126404	-0.156207292	0.012520859	NA
NA	-0.159371234	-0.103723393	NA	NA	NA
-0.505197843	NA	NA	-0.116445743	NA	NA
-0.123761004	0.492042036	0.343554872	-0.492426533	-0.37021642	0.103866051
NA	NA	NA	NA	NA	NA
NA	NA	NA	NA	NA	NA
NA	NA	NA	NA	NA	NA
NA	NA	NA	NA	NA	NA
NA	NA	NA	NA	NA	NA
0.22702374	0.281049419	-0.028703754	-0.097957293	0.128922711	0.254617732
NA	NA	NA	NA	NA	NA
NA	NA	NA	NA	NA	NA
-0.351955953	-0.147023203	0.028901428	-0.156687711	0.240804715	0.523160624
0.117622521	-0.317806089	0.643012865	-0.122385453	0.096877287	-0.193901234
NA	NA	NA	NA	NA	NA
-0.20461772	-1.363831094	-0.13667128	0.180643072	0.544948895	0.061084607
-0.024351217	-0.338762397	NA	0.387820567	-0.084825298	0.077009163
0.588626993	-0.091580577	-0.0575495	0.965554214	-0.126621926	0.218512933
NA	NA	NA	NA	NA	NA
0.175056383	-0.275956401	-0.593395742	-0.533349422	0.125947147	0.183649361
-0.293525499	-0.080832911	-0.301191091	-0.178525089	-0.204508732	0.013077192
NA	NA	NA	NA	NA	NA
NA	NA	NA	NA	NA	NA
-0.204825968	-0.224233536	-0.057149197	0.030614829	-0.046385447	0.171189218
NA	NA	NA	NA	NA	NA
NA	NA	NA	NA	NA	NA
0.335220982	0.547052012	-0.297890844	-0.203799505	-0.227727717	0.024328691
NA	NA	NA	NA	NA	NA
NA	0.045743068	-0.738235939	0.390772742	-0.954175727	NA
NA	NA	NA	NA	NA	NA
NA	NA	NA	NA	NA	NA
NA	NA	NA	NA	NA	NA
-0.540214469	-0.388188975	0.76246748	NA	-0.51245509	-0.343145671
-0.347337514	0.128769815	0.176432454	-0.033910361	-0.559027825	-0.085167383
0.079336602	-0.178126434	-0.021007607	0.538850446	-0.375006066	-0.040099088
NA	NA	NA	NA	NA	NA
NA	NA	0.078884791	0.221515958	0.196226936	NA
NA	NA	NA	NA	NA	NA
NA	0.443986818	-0.23560322	NA	-0.235057241	-0.587470352
NA	NA	NA	NA	NA	NA
0.551618837	0.308860534	0.326911042	-0.17336361	-0.260522825	-0.122199029
NA	NA	NA	NA	NA	NA
0.859224588	0.237023956	0.226967737	0.565902933	NA	-0.362930107
NA	NA	NA	NA	NA	NA
-0.278765736	-0.288049461	-0.566451392	0.168683365	0.50845688	0.823311048
0.458859669	-0.039920152	0.033641718	0.057662673	0.134321827	-0.811846679
NA	NA	NA	NA	NA	NA
NA	NA	NA	NA	NA	NA
NA	NA	NA	NA	NA	NA
-1.181575776	NA	NA	NA	NA	NA
NA	NA	NA	NA	NA	NA
NA	NA	NA	NA	NA	NA
-0.201273597	0.257764075	-0.633841175	NA	-0.461325205	-0.075117721
0.167697278	-0.529573705	-0.076320999	0.150470812	0.396713886	0.274464139
NA	NA	0.575240498	NA	NA	NA
NA	NA	NA	NA	NA	NA
-0.139969398	-0.050663403	-0.270819022	-0.109009144	0.3095418	0.241497192
NA	NA	NA	NA	NA	NA
NA	-0.463835315	-0.211319644	NA	NA	NA
NA	NA	NA	NA	NA	NA
-0.458744525	-0.490252414	0.436297899	0.168516247	0.342866945	0.034930113
-2.118534739	-1.40044503	0.083858358	0.769764001	-0.334010644	0.087145346
NA	NA	NA	NA	NA	NA
NA	NA	NA	NA	NA	NA
-0.306387244	-0.156603552	-0.430278655	-0.873803489	0.048203507	0.39021247
0.350492293	0.302158704	0.24693442	0.235946941	0.041234743	0.315515954
-0.038364216	-0.382506281	-0.060420406	0.102224604	-0.136117489	0.14363044
NA	NA	NA	NA	NA	NA
-0.01760585	0.121587469	-0.424509087	-0.336338538	-0.056202034	0.060983165
NA	NA	NA	NA	NA	NA
0.066708276	0.271563476	-0.174210993	-0.209127848	0.189960067	0.246434595
1.53375396	NA	NA	NA	NA	NA
NA	NA	NA	NA	NA	NA
NA	NA	NA	NA	NA	NA
NA	NA	NA	NA	NA	NA
NA	NA	NA	NA	NA	NA
NA	NA	NA	NA	NA	NA
-0.27914205	0.010800217	0.095649085	0.720669766	0.236375745	0.128551303
0.241361372	0.13567775	0.268274998	0.281858136	0.21508355	-0.153667374
NA	NA	NA	NA	NA	NA
-0.334802394	-0.00615055	-0.242450752	NA	-0.108539947	-0.068122804
NA	NA	NA	NA	0.370173697	-0.139697098
-1.464147418	-1.393967997	0.322138732	0.643759166	0.352958804	0.145283032
NA	NA	NA	NA	NA	NA
NA	NA	NA	NA	NA	NA
-0.17501728	-0.15323916	-0.080905306	-0.137823868	0.033438015	0.093973922
0.18821892	-0.246319066	-0.445580727	-0.036961464	-0.010332069	0.965926504
-0.193150941	-0.17154328	0.193618841	-0.072612935	0.167277985	0.188145465
-0.579801103	-0.520974299	-1.646848747	-1.107701557	0.115758856	0.217619121
-0.049547214	-0.183074897	0.256923534	0.437520055	0.091315487	0.070335468
NA	NA	NA	NA	NA	NA
NA	NA	NA	NA	NA	NA
NA	NA	NA	NA	NA	NA
NA	-0.439813727	NA	NA	NA	NA
0.076622429	0.360524983	-0.818926186	-0.667817855	NA	0.60651608
0.140323161	0.046523	-0.13679016	-0.001535781	0.27893114	0.239572788
NA	NA	NA	NA	NA	NA
0.382850131	NA	0.506838751	NA	NA	NA
0.104897669	0.061191327	-0.192260562	-0.07112625	-0.211838359	-0.443777662
NA	NA	NA	NA	NA	NA
-0.008068052	-0.82418925	0.020462614	0.5300244	-0.083104053	0.71780036
0.103939422	-0.082959827	-0.174473639	NA	0.18539935	NA
NA	NA	NA	NA	NA	NA
0.114177735	-0.127372282	-0.07073129	-0.434847594	0.235006915	0.347287439
NA	NA	NA	NA	NA	NA
NA	NA	NA	NA	NA	NA
-0.005987745	-0.248725387	NA	0.15717141	-0.341206081	NA
NA	NA	NA	NA	NA	NA
NA	NA	NA	NA	NA	NA
NA	NA	NA	NA	NA	NA
NA	NA	NA	NA	NA	NA
NA	NA	NA	NA	NA	NA
-0.764420137	NA	NA	NA	-0.564186216	-0.229702364
NA	NA	NA	NA	NA	NA
0.131957379	NA	NA	NA	NA	NA
NA	NA	NA	NA	NA	NA
0.11089857	0.0499174	0.900823603	-0.550212472	-0.200629463	-1.29999515
NA	NA	NA	NA	-0.40001054	-0.252368372
NA	NA	NA	NA	NA	NA
-0.216895945	-0.242095858	-0.343332856	-0.097357069	-0.492441805	-0.634899423
-0.25112789	-0.085178057	0.375209473	0.359737497	0.299842175	-0.069835085
NA	NA	NA	NA	NA	NA
NA	NA	NA	NA	NA	NA
-0.085170956	-0.273779082	-0.464275392	-0.654291098	-0.037731573	-0.294360631
0.054232892	-0.042306623	-0.267209091	-0.300753136	0.648557129	0.430645449
0.063394137	0.334535147	-0.233103707	0.229396573	-0.385457228	-0.062345381
NA	NA	NA	NA	NA	NA
-0.410612508	-0.499595456	-0.103976307	-0.699726898	0.351149543	0.326430331
-0.077077525	-0.029687832	0.398134546	0.153443458	0.3576109	0.572856096
-0.147311775	NA	NA	0.243140565	1.006510949	0.24099638
NA	NA	NA	NA	NA	NA
NA	NA	NA	NA	NA	NA
-0.531610594	-0.500039907	-2.435815369	-1.681885836	-0.223003649	NA
0.257662773	0.287279126	-0.082648502	-0.036357517	0.329373251	0.796859
0.077668745	0.381937874	0.196428016	0.297577572	-0.281417951	-0.306525264
-0.027079802	-0.203067483	-0.455951934	NA	NA	0.185082289
0.060255591	0.229690034	-1.415766938	-1.319873377	-0.209326921	-0.008471385
0.123324416	0.63258194	-0.637771024	-1.11565649	0.979837444	0.631087339
1.295693913	0.501113487	-0.245729297	-0.274122866	0.000554046	-0.335699583
-0.208279161	-0.319285405	-0.724115036	-0.384031294	0.091212121	0.321609232
NA	NA	NA	NA	NA	NA
-0.244368695	0.302660391	-0.110199545	0.661012906	0.391356797	0.383263351
1.278386816	-0.175681218	0.310336292	NA	-0.557559358	-1.197210931
NA	NA	NA	NA	NA	NA
NA	NA	NA	NA	NA	NA
NA	NA	NA	NA	NA	NA
-0.159912175	-0.604543129	-0.373660425	-0.533262258	0.224657006	-0.015775819
0.276247214	0.438879486	-0.148008533	0.473619775	0.525845588	-0.141569538
NA	NA	NA	NA	NA	NA
NA	NA	NA	NA	NA	NA
-0.100924101	0.039412613	0.230447382	1.102201535	0.048928011	0.081374845
NA	NA	NA	NA	0.510188668	-0.152529949
NA	-0.277697817	NA	NA	0.060594525	0.295698239
0.053479223	1.247664874	0.069758042	-0.115053537	0.590674263	0.983242573
NA	NA	NA	NA	NA	NA
NA	NA	NA	NA	NA	NA
-0.020549224	-0.135944899	0.043992379	0.482966349	-0.041289397	0.047977409
NA	-0.498124389	-1.414568336	NA	NA	NA
-0.604780972	-0.54138362	-0.042718491	-0.53380422	-0.12203394	0.083353912
-0.650123177	-0.183996818	0.239849465	0.686095508	0.20672335	0.264329472
0.630880919	0.215319146	-0.094477838	-0.320810433	-0.575914119	-0.017898027
-0.421758827	-0.003431516	-0.30978172	-0.246111187	0.055531567	-0.056522712
-1.208147923	-0.917373891	-1.592607338	-1.813164737	-0.246405213	0.116318164
-0.180735187	-0.241059405	-0.351949699	-0.0720695	0.218254643	0.22911132
-2.075065182	-0.068451013	0.040267219	0.846783632	0.13929771	1.511644633
-0.237229525	-0.482110627	-0.711239099	NA	-0.346170474	-0.317753541
NA	NA	NA	NA	NA	NA
-0.306975848	-0.334368154	-1.611319786	-1.545635194	-0.42062214	0.147136089
NA	-2.202609358	-1.067230118	-1.198056578	NA	NA
NA	NA	NA	NA	NA	NA
-0.758233329	0.595710546	-1.08272656	-1.219538942	-0.111616503	0.234678723
0.283709411	0.104763616	0.756239444	0.994317093	0.043688978	-0.044264804
0.165352424	NA	-0.471272533	-0.215671242	-0.203862272	NA
NA	NA	NA	NA	NA	NA
-0.21510346	0.233372507	0.356572658	0.008620891	-0.069196088	0.2241563
NA	NA	NA	NA	NA	NA
0.881916959	0.382218667	1.353392378	0.636386002	0.199252324	-0.440269134
NA	NA	NA	NA	NA	NA
0.564741004	1.842027863	-2.973225724	-1.524332004	0.000316577	0.156857716
NA	NA	NA	NA	NA	NA
NA	NA	NA	NA	NA	NA
NA	NA	NA	NA	NA	NA
-0.458896901	-0.112651461	0.567412458	NA	0.56172282	0.705158819
NA	NA	NA	NA	NA	NA
NA	NA	NA	NA	NA	NA
0.843360591	-0.957074637	0.209467125	0.152090556	0.383978386	-0.301652189
1.503233135	1.481134477	0.178702156	0.755924267	-1.092707398	NA
-0.226099572	-0.278271361	0.324565706	0.38511745	-0.113284814	-0.126303341
NA	NA	NA	NA	NA	NA
NA	NA	NA	NA	NA	NA
NA	NA	NA	NA	NA	NA
NA	NA	NA	NA	NA	NA
-0.147504984	-0.066397931	-0.132903869	0.067918123	0.072430599	0.20540025
-0.026222081	NA	NA	NA	0.336920273	NA
NA	NA	NA	NA	NA	NA
NA	NA	NA	NA	NA	NA
-0.909018325	NA	NA	NA	-0.38262406	-0.714703132
NA	NA	NA	NA	NA	NA
0.135107162	0.086808474	-0.01757983	-0.279492614	0.435399514	0.420051253
NA	NA	NA	NA	NA	NA
NA	NA	NA	NA	NA	NA
-0.155991954	NA	NA	NA	-0.593440934	-0.409712322
NA	NA	NA	NA	NA	NA
NA	NA	NA	NA	NA	NA
NA	NA	NA	NA	NA	NA
NA	NA	NA	NA	NA	NA
NA	NA	NA	NA	NA	NA
-0.487499078	0.159594156	-0.043615848	0.239557041	0.51973355	-0.244363003
NA	NA	NA	NA	NA	NA
-0.659458359	-0.294144249	-0.436540613	-0.659313192	0.486185577	0.268257657
-1.367062975	-1.099542823	0.112056236	NA	0.080170349	0.223541091
NA	NA	NA	NA	NA	NA
-0.162120001	NA	NA	NA	0.0255788	NA
NA	-0.122059557	0.124662056	-0.132765459	-0.225762257	-0.265951753
-0.026668385	-0.347554579	-0.185566164	-0.135356312	-0.303030253	-0.047105565
0.029894508	0.011573889	-0.229290543	-0.226191172	-0.107687999	0.276036222
0.060549271	NA	0.036278905	NA	-0.200591326	-0.108552955
0.206519962	-0.53748699	0.025354148	-0.220915661	0.507201937	0.196427132
NA	NA	NA	NA	NA	NA
NA	NA	NA	NA	NA	NA
NA	NA	NA	NA	NA	NA
0.351178427	0.59196971	0.525611359	0.684124738	0.104492864	0.046826013
0.251048979	-0.008925482	NA	-0.058805625	0.175712542	0.160762411
NA	NA	NA	NA	NA	NA
NA	NA	NA	NA	NA	NA
NA	NA	NA	NA	NA	NA
0.041242184	-0.273751496	NA	0.033119051	-0.459527488	-0.284006753
0.458393947	0.525599833	0.601450624	0.059423021	0.035432712	0.197170781
NA	NA	NA	NA	NA	NA
0.096917467	-0.001555706	0.350476236	0.189121918	-0.01783863	-0.273285496
NA	-0.442305243	NA	NA	0.215540968	NA
-0.992794064	-0.436385138	NA	NA	-0.79651789	-0.732468661
NA	NA	NA	NA	NA	NA
NA	NA	NA	NA	NA	NA
-0.30925076	0.170479941	-0.142336273	-0.010978718	0.060012138	0.207261966
NA	NA	NA	NA	NA	NA
NA	NA	NA	NA	0.034241469	0.488375446
NA	NA	NA	NA	NA	NA
0.117923673	0.068148734	-0.1334704	NA	0.276217947	NA
-0.032864634	-0.209245445	0.041230482	0.212463493	0.032613859	0.957315742
NA	NA	NA	NA	NA	NA
-0.196824951	-0.181096005	-0.353731878	-0.539121889	-0.161259235	-0.232335617
NA	NA	NA	NA	NA	NA
0.231549955	-0.482454683	1.332279175	-0.793265239	0.001417998	-0.371310694
0.219143236	0.529617086	-0.258418647	0.812574313	0.071087306	-0.148221284
-0.856709283	-1.523827602	-3.978677164	NA	0.525967238	0.062020126
NA	NA	NA	NA	NA	NA
-0.146162002	0.021402836	0.605201397	-0.580717379	-0.109864394	-0.346552581
-0.123304148	-0.286529443	0.020962205	-0.246938475	0.094669185	-0.15278828
-0.488443967	-0.478001929	-0.43443616	-0.249024078	-0.099891336	-0.147440401
NA	NA	NA	NA	NA	NA
NA	NA	NA	NA	NA	NA
0.252508083	-0.247270294	0.267149551	-0.211760493	0.050966918	0.129363422
NA	NA	NA	NA	NA	NA
-0.719188899	-0.370565074	-0.032044394	-0.24543816	-0.947965001	NA
NA	NA	NA	NA	NA	NA
-0.147004443	0.197694885	-0.220118455	-0.145772232	0.09341763	0.004415897
0.125829097	-0.380968293	-0.050408692	-0.109939972	-0.002268178	-0.052077714
0.335114774	0.239551902	0.722128527	0.842002347	0.133057305	-0.084280964
NA	NA	NA	NA	NA	NA
-0.045933508	-0.137655128	0.262485485	0.246441142	-0.230941137	-0.185668234
-0.05846491	0.168910561	1.290734811	1.429680088	0.349702933	0.154828605
-0.15605341	-0.029114946	-0.210560769	-0.166394023	-0.051953761	-0.045572074
NA	NA	NA	NA	NA	NA
NA	NA	NA	NA	NA	NA
NA	NA	0.467118556	NA	-0.296807004	-0.590384241
NA	NA	NA	NA	NA	NA
NA	NA	NA	NA	NA	NA
NA	NA	NA	NA	NA	NA
NA	0.166059022	-0.210440602	0.000867759	NA	-0.019017541
NA	NA	NA	NA	NA	NA
NA	NA	NA	NA	NA	NA
NA	NA	NA	NA	NA	NA
NA	NA	NA	NA	NA	NA
-0.149917787	-0.225044555	-0.189238334	-0.284480322	0.225424751	-0.214466902
NA	NA	NA	NA	NA	NA
0.480202939	-0.36537583	NA	NA	0.293669835	0.182906444
0.160473221	0.228466673	0.316616169	-0.156040761	0.338093582	0.100753038
NA	NA	NA	NA	NA	NA
NA	NA	NA	NA	NA	NA
NA	NA	NA	NA	NA	NA
NA	NA	NA	NA	NA	NA
NA	NA	NA	NA	NA	NA
NA	NA	NA	NA	NA	NA
NA	NA	NA	NA	NA	NA
NA	NA	NA	NA	NA	NA
NA	NA	NA	NA	NA	NA
-0.552649951	-0.160619968	-0.57374343	-1.153805336	0.279636147	0.03170096
NA	NA	NA	NA	NA	NA
NA	NA	NA	NA	NA	NA
0.10834618	0.068875413	0.514476087	0.451113516	0.50191896	0.191969841
NA	NA	NA	NA	NA	NA
NA	NA	NA	NA	NA	NA
0.254472643	0.091029781	0.119735995	0.030162304	0.100895608	0.396693406
-1.874557769	-2.288271098	NA	NA	NA	NA
NA	NA	NA	NA	NA	NA
0.285734087	NA	NA	NA	-0.299249665	-0.761532997
NA	NA	NA	NA	NA	NA
0.182048323	-0.32012707	0.240522664	0.565125949	-0.04822275	-0.096203517
-1.498624919	NA	NA	NA	NA	NA
NA	NA	NA	NA	NA	NA
-0.945671901	-0.291897542	-0.538890242	-0.34415795	0.601081128	0.156177365
0.112336333	0.100137035	0.249460832	0.244031374	0.375061156	-0.655966186
-0.44450291	0.104071902	NA	NA	-0.121033237	-0.393524619
0.320863989	-0.473206681	-1.819569948	-1.885272783	0.237654813	1.938516748
-0.166028019	0.204658004	0.097655842	0.219255415	0.305707196	0.0432478
NA	NA	NA	NA	NA	NA
NA	NA	NA	NA	NA	NA
NA	NA	NA	NA	NA	NA
NA	NA	NA	NA	NA	NA
NA	NA	NA	NA	NA	NA
NA	NA	NA	NA	NA	NA
0.216517246	-0.775021577	1.51005788	-0.109054621	-0.078236783	-0.055639977
NA	NA	NA	NA	NA	NA
NA	NA	NA	NA	NA	NA
-0.287690592	-0.500483768	-0.273026928	-0.018919908	-0.756577926	-0.561888016
NA	NA	NA	NA	NA	NA
0.331324363	0.339771575	0.24493883	0.411924887	0.545846058	0.284228553
NA	NA	NA	NA	NA	NA
NA	NA	NA	NA	NA	NA
NA	NA	NA	NA	NA	NA
0.11366949	0.11440342	NA	NA	-0.950795942	NA
-0.058543867	0.402192679	0.301673533	0.713138351	0.051029891	0.613878132
NA	NA	NA	NA	NA	NA
NA	NA	NA	NA	NA	NA
NA	NA	NA	NA	NA	NA
NA	NA	NA	NA	NA	NA
NA	NA	NA	NA	NA	NA
-0.315889513	-0.25388782	0.143058687	0.379309849	0.016644307	-0.016779731
0.253152717	-0.162853856	0.079176302	-0.03401859	0.321477519	0.343993959
NA	NA	NA	NA	NA	NA
NA	NA	NA	NA	NA	NA
0.244500645	0.049526124	-0.021976334	0.149571637	-0.2062092	0.235832147
0.394036933	0.567979943	0.635341121	NA	1.087339475	1.271639337
-0.420090507	-0.485755913	0.869632873	0.738270423	0.668790645	-0.191951396
NA	NA	NA	NA	NA	NA
-0.077728695	0.338445738	0.088763882	0.463884967	0.08192653	0.089600443
0.142681699	0.338971073	-0.281590258	-0.196398356	0.224205353	0.328370979
-0.342244758	-0.169504753	-0.390240815	-0.26174274	-0.105069206	0.319660763
0.214543031	0.191711847	-0.683856423	-0.427719553	-0.198830047	0.401203811
NA	NA	NA	NA	NA	NA
0.84356031	0.860033677	0.665599648	NA	NA	NA
-0.03620381	0.000928475	0.073297076	0.351615936	NA	NA
0.264082522	1.034244803	1.538452897	0.511603645	NA	-0.221591708
-0.239318128	0.316749035	-0.352756039	-0.26428781	0.235560616	-0.55141732
NA	NA	NA	NA	NA	NA
-0.164174647	-0.249831179	0.530497098	0.259172184	0.136434562	0.738201413
0.012005292	-0.632853141	-1.883830287	-1.404253898	0.714989789	-0.168449447
NA	NA	NA	NA	NA	NA
-0.22229028	-0.062492416	-0.738983838	-1.118452624	0.493936102	0.042062151
0.229502418	0.306578259	-1.011085602	-0.835443799	-0.358075661	-0.286104253
NA	NA	NA	NA	NA	NA
NA	NA	NA	NA	NA	NA
NA	NA	NA	NA	NA	NA
-0.526739801	-0.569653037	-0.776113895	-0.782762548	0.009460329	-0.179352304
NA	NA	NA	NA	NA	NA
NA	NA	NA	NA	NA	NA
0.509685334	0.396409388	0.329028709	0.813019445	0.117920931	0.081963353
-0.061318552	0.018824242	0.496294192	0.51931327	0.334545576	0.476199778
0.526548867	NA	NA	NA	0.64447409	0.113682597
NA	NA	NA	NA	NA	NA
-0.284629773	0.138224699	-0.286978904	-0.552902428	0.374724465	-0.163761972
0.102832215	0.180604021	-0.148549893	-0.477270424	0.437493591	0.127095533
NA	NA	NA	NA	NA	-0.240099348
NA	NA	NA	NA	NA	NA
-0.141363707	-0.281049891	-0.183118847	0.125864222	-0.260708583	0.072498482
NA	NA	NA	NA	NA	NA
-0.335654853	NA	NA	NA	0.147963343	-0.098328529
-0.277432813	0.049584785	0.031346789	-0.143181318	-0.226132398	-0.100883357
NA	NA	NA	NA	NA	NA
NA	NA	NA	NA	NA	NA
0.474631442	0.632604793	0.052838188	0.082500823	0.506793866	0.091299111
0.462161411	0.522038935	-0.221012609	0.063033597	0.646699479	1.482201767
-0.140656642	0.545891823	NA	0.051586215	0.237216719	0.111865883
NA	NA	NA	NA	NA	NA
NA	NA	NA	NA	NA	NA
NA	NA	NA	NA	NA	NA
NA	NA	NA	NA	NA	NA
NA	NA	NA	NA	NA	NA
-0.33995392	-0.433761555	-0.534939798	-0.817929281	0.11047595	-0.12795165
0.608341157	-0.267357958	0.111223514	0.416222397	-0.052566259	0.077993074
-0.0934071	0.452673752	-0.063800346	1.19203098	0.695232805	-0.286437598
0.299039976	NA	NA	NA	-0.213701426	NA
NA	NA	NA	NA	NA	NA
NA	NA	NA	NA	NA	NA
NA	NA	NA	NA	NA	NA
NA	NA	NA	NA	NA	NA
NA	NA	NA	NA	NA	NA
NA	NA	NA	NA	NA	NA
NA	NA	NA	NA	NA	NA
NA	NA	NA	NA	NA	NA
NA	NA	NA	NA	NA	NA
NA	NA	NA	NA	NA	NA
NA	NA	NA	NA	NA	NA
NA	NA	NA	NA	NA	NA
NA	NA	NA	NA	NA	NA
NA	NA	NA	NA	NA	NA
NA	NA	NA	NA	NA	NA
NA	NA	NA	NA	NA	NA
NA	NA	NA	NA	NA	NA
-0.056153993	0.10745736	-0.985233059	NA	-0.597889876	-0.432648628
NA	NA	NA	NA	NA	NA
NA	NA	NA	NA	NA	NA
NA	NA	NA	NA	NA	NA
NA	NA	NA	NA	NA	NA
-0.783227695	0.30844942	-0.148787247	-1.152869278	-0.012229575	-0.082339696
NA	NA	NA	NA	NA	NA
NA	NA	NA	NA	NA	NA
NA	NA	0.100601268	NA	0.780946975	NA
0.158004969	0.117626871	0.174950846	0.213952353	-0.857676549	0.348659698
-0.072332638	-0.384829135	0.085634615	NA	NA	NA
NA	NA	NA	NA	-0.044635635	NA
NA	NA	NA	NA	NA	NA
NA	NA	NA	NA	NA	NA
NA	NA	NA	NA	NA	NA
NA	NA	NA	NA	NA	NA
NA	NA	NA	NA	NA	NA
NA	NA	NA	NA	NA	NA
NA	NA	NA	NA	NA	NA
NA	NA	NA	NA	NA	NA
NA	NA	NA	NA	NA	NA
NA	NA	NA	NA	NA	NA
NA	NA	NA	NA	NA	NA
NA	NA	NA	NA	NA	NA
NA	NA	NA	NA	NA	NA
0.452024038	0.542067845	-0.717396437	-0.513787282	0.199458612	0.099119913
NA	NA	NA	NA	NA	NA
-0.067754947	0.104828252	-1.156923215	-0.533505086	0.405313291	0.710659527
NA	NA	NA	NA	NA	NA
NA	NA	NA	NA	NA	NA
NA	NA	-0.131666025	-0.398909253	NA	NA
0.300177368	-0.053914286	-0.331389768	-0.703149961	0.023324944	0.454069107
NA	NA	NA	NA	NA	NA
NA	NA	NA	NA	NA	NA
NA	NA	NA	NA	-0.50248408	NA
NA	NA	NA	NA	NA	NA
-0.236623041	-0.046941654	-0.271517223	-0.037576842	0.383171995	0.152677191
-0.125288897	0.312518251	0.08776585	-0.042268384	-0.22261997	-0.017555523
NA	NA	NA	NA	NA	NA
NA	NA	NA	NA	NA	NA
NA	NA	NA	NA	NA	NA
NA	NA	NA	0.26200936	NA	NA
-0.106471434	-0.061957215	-0.201617385	-0.278892065	-0.232359326	-0.467244974
NA	NA	NA	NA	NA	NA
NA	NA	NA	NA	NA	NA
NA	NA	NA	NA	NA	NA
-0.301439323	NA	NA	NA	-0.146058284	NA
NA	NA	NA	NA	NA	NA
NA	NA	NA	NA	NA	NA
NA	NA	NA	NA	NA	NA
NA	NA	NA	NA	NA	NA
NA	NA	NA	NA	NA	NA
0.307238349	-0.062099963	-0.035276929	0.8047672	-0.563544484	-0.739368416
0.307916655	-0.254762356	0.467409033	NA	-0.217150052	-0.182006796
0.643369665	0.117373167	0.145921778	0.228594293	0.238135158	-0.146507938
NA	NA	NA	NA	NA	NA
-0.741893631	0.174988307	0.33492528	0.543562472	0.396579611	-0.309970219
-0.374352424	0.441390532	0.027659795	-0.013927209	-0.485123113	-0.276019932
-0.142305927	0.338302308	0.387618377	0.851858823	-0.240492021	0.23306367
NA	0.271691932	NA	NA	-0.220809554	NA
NA	NA	NA	NA	NA	NA
0.243823609	-0.277226372	0.520113792	-0.119160274	0.079652785	0.039947647
NA	NA	NA	NA	NA	NA
NA	NA	NA	NA	NA	NA
1.049113765	-0.533251983	0.198324875	-0.643885829	0.064673399	0.07680888
0.41705003	0.46117035	-0.750031238	-1.003964374	-1.334238551	-1.402569646
NA	NA	-0.542800642	NA	0.561726226	-0.267821482
-0.087370287	0.029804762	-0.295274743	-0.227588223	0.044867889	0.096758614
-0.042027184	-0.360860779	0.694439756	0.707242231	0.34548535	0.230936035
NA	NA	NA	NA	NA	NA
-1.081753046	-0.624313134	0.099655743	-0.168934361	-0.06514169	-0.107512411
NA	NA	NA	NA	NA	NA
0.632602579	0.662688329	0.310587061	1.274379752	-0.49146128	-0.048483308
NA	NA	NA	NA	NA	NA
-0.395276964	-0.059425729	0.298966946	NA	-0.489295861	NA
-0.002146035	0.318150906	0.13365278	0.329193091	0.520005773	1.187655728
NA	NA	NA	NA	NA	NA
-0.246933981	-0.194424986	-0.861515536	-0.832334828	-0.051622827	0.005415042
NA	NA	NA	NA	NA	NA
-0.221720367	-0.346072115	0.445131799	0.543427851	-0.399901625	-0.28857844
NA	NA	NA	NA	NA	NA
NA	NA	NA	NA	NA	NA
NA	-0.257952762	-0.653463125	NA	NA	NA
NA	NA	NA	NA	NA	NA
NA	NA	NA	NA	NA	NA
NA	NA	NA	NA	0.282501598	NA
-0.566641468	-0.085964204	NA	NA	NA	NA
NA	NA	NA	NA	NA	NA
-0.460700626	-0.011228621	-0.158892477	-0.023725667	-0.017392441	-0.051606591
0.42595404	0.143919168	0.093903572	0.189167579	0.63144372	0.072508627
NA	NA	NA	NA	NA	NA
0.0285626	0.032705277	-0.268525878	-0.411151719	0.329139801	0.712122302
-0.489885695	-0.050170656	0.100192279	0.269128344	0.42772487	0.141739369
NA	NA	NA	NA	NA	NA
2.420012702	1.330475833	2.044113359	NA	-1.808264142	-1.757977737
NA	NA	NA	NA	NA	NA
NA	NA	NA	NA	0.315523028	-0.170492622
NA	NA	NA	NA	NA	NA
0.165703354	-0.090132539	-0.279591252	-0.465723974	-0.124380642	0.018601204
0.361662287	-0.467051505	-0.050936965	-0.071520103	NA	NA
NA	NA	NA	NA	NA	NA
NA	NA	NA	NA	NA	NA
NA	NA	NA	NA	NA	NA
NA	NA	NA	NA	NA	NA
NA	NA	NA	NA	NA	NA
NA	NA	NA	NA	NA	NA
NA	NA	NA	NA	NA	NA
NA	NA	NA	NA	NA	NA
NA	NA	NA	NA	NA	NA
-0.312841601	NA	NA	NA	0.288308308	NA
NA	NA	NA	NA	NA	NA
NA	NA	NA	NA	NA	NA
NA	NA	NA	NA	NA	NA
-0.287182506	-0.071813216	-0.103052362	0.169936866	0.007073975	-0.090751865
NA	NA	NA	NA	NA	NA
NA	NA	NA	NA	NA	NA
NA	NA	NA	NA	NA	NA
0.795163562	0.642510562	1.850869096	1.52133587	-0.547561805	-0.50773284
NA	NA	NA	NA	NA	NA
NA	NA	NA	NA	NA	NA
0.910689899	-0.002377852	-0.102236718	-0.091175115	0.048885316	-0.007118451
0.519912389	0.344171037	1.072284277	0.780378522	-0.217058977	-0.283188868
0.044230969	-0.008007461	-0.199521815	-0.147518297	0.264980925	0.252489774
NA	0.019337455	-0.234609649	-0.51839053	0.073166761	-0.075910701
NA	NA	NA	NA	NA	NA
-0.453845678	-0.293604853	0.13809453	0.492001897	-0.331967893	0.037255865
NA	NA	NA	NA	NA	NA
NA	NA	NA	NA	NA	NA
NA	NA	NA	NA	NA	NA
0.490087057	-0.319262665	0.56195297	0.801813675	1.558548083	0.452000409
NA	NA	NA	NA	NA	NA
-1.972125855	-0.388475205	-5.000022421	NA	0.706613247	0.908686996
NA	NA	NA	NA	NA	NA
NA	NA	NA	NA	NA	NA
NA	NA	NA	NA	NA	NA
NA	NA	NA	NA	0.741000822	NA
0.486152346	NA	-0.143396112	0.034844441	-0.581689207	-0.293758335
NA	NA	NA	NA	NA	NA
NA	NA	NA	NA	NA	NA
NA	NA	NA	NA	NA	NA
NA	NA	NA	NA	NA	NA
NA	NA	NA	NA	NA	NA
NA	NA	NA	NA	NA	NA
-0.353327927	NA	NA	NA	1.650327692	NA
NA	NA	NA	NA	NA	NA
NA	NA	NA	NA	NA	NA
-0.18761139	-0.825080265	0.454613472	-0.594224776	0.425609106	0.132589573
NA	NA	NA	NA	NA	NA
NA	NA	NA	NA	NA	NA
NA	NA	NA	NA	NA	NA
NA	NA	NA	NA	NA	NA
NA	NA	NA	NA	NA	NA
NA	NA	NA	NA	NA	NA
NA	NA	NA	NA	-0.329827774	NA
NA	NA	-0.31502053	NA	0.079553228	-0.726898931
NA	NA	NA	NA	NA	NA
NA	NA	NA	NA	NA	NA
NA	NA	NA	NA	NA	NA
NA	NA	NA	NA	NA	NA
NA	NA	NA	NA	NA	NA
0.101733232	0.429856147	-0.257170727	-0.089532844	0.056142352	-0.04414428
NA	NA	NA	NA	NA	NA
NA	NA	NA	NA	NA	NA
NA	NA	NA	NA	NA	NA
NA	NA	NA	NA	NA	NA
NA	NA	NA	NA	NA	NA
-0.176617553	0.204503781	0.182643057	-0.120642852	0.072583967	-0.073781047
NA	NA	NA	NA	NA	NA
0.370393321	0.15591655	-0.867965346	-1.100928378	0.314035874	-0.218753022
NA	-1.778639962	0.777111929	NA	-0.396137294	NA
0.077158346	-0.291230246	-0.345753316	-0.058848356	-0.373115122	0.017199715
0.088013425	0.202947156	-0.042817961	0.022780574	-1.323502206	0.32234112
0.656851592	2.061256037	NA	NA	NA	NA
0.154582087	-0.242600968	-0.060135233	-0.359915602	-0.123142135	0.078523059
NA	NA	NA	NA	NA	NA
0.092332945	NA	-0.505714975	NA	-0.080172168	0.134845719
NA	NA	NA	NA	NA	NA
NA	NA	NA	-0.565438674	-0.409044773	NA
-0.136499833	-0.039032179	0.153197266	0.441872795	0.131106563	0.202347787
-0.24691888	-0.389923091	0.315723051	-0.04046008	0.709980906	0.52877488
-0.91340598	0.698745763	0.481376323	-0.685045812	-0.027780017	0.012489979
NA	NA	NA	NA	NA	NA
NA	0.077798947	0.795671568	0.443563532	NA	NA
NA	NA	2.1885727	1.686220616	0.82918053	NA
NA	NA	NA	NA	NA	NA
NA	NA	NA	NA	NA	NA
NA	NA	NA	NA	NA	NA
-0.269025654	-0.112097733	-0.159431573	0.629064235	-0.206759607	0.464017268
NA	NA	NA	NA	NA	NA
-0.611760138	-0.658708656	0.367600102	0.18652371	0.095932819	-0.192285894
0.158237889	-0.055639299	-0.216589547	-0.807081365	0.051173772	0.097066991
NA	NA	NA	NA	NA	NA
NA	NA	NA	NA	NA	NA
NA	NA	NA	NA	NA	NA
NA	NA	NA	NA	NA	NA
-0.560855801	0.63296839	-0.067896096	0.065661965	0.093519736	-0.060489465
NA	NA	NA	NA	NA	NA
1.044596637	0.796033727	-0.073945309	-0.070112352	-0.061673872	0.355479493
NA	NA	NA	NA	NA	NA
NA	NA	NA	NA	NA	NA
-0.139647897	NA	NA	NA	NA	NA
0.706626845	-0.099381765	NA	NA	NA	-0.185279838
-2.53806234	NA	-3.023602814	NA	NA	NA
NA	NA	NA	NA	NA	NA
0.147733609	0.359583239	0.568724359	-0.383155306	-0.150241975	-0.106180889
-0.017964338	0.201397913	-0.222111947	-0.100310945	0.014726282	-0.428704971
-1.383829659	-2.216307756	NA	NA	-0.816446629	-0.839460322
NA	NA	NA	NA	NA	NA
0.038793413	0.585069132	-0.184312666	-0.027048926	-0.461456018	-0.724363477
NA	NA	NA	NA	-0.069335832	0.379708453
NA	NA	NA	NA	NA	NA
-0.099836522	0.374763582	-0.006411137	0.265152283	0.517358398	NA
0.190300415	NA	NA	NA	0.154892827	-0.261481015
-0.633389714	0.432812506	-0.536447672	-0.38783527	0.403966713	0.336033348
0.102437973	-0.129523222	-0.358778676	-0.557431623	0.524309253	0.478133031
NA	NA	NA	NA	NA	NA
NA	NA	NA	NA	NA	NA
NA	NA	NA	NA	NA	NA
0.198926365	-0.169517203	-0.480579416	-0.189375676	-0.137073485	-0.185158334
NA	NA	NA	NA	NA	NA
0.028807332	0.684331796	0.221888856	NA	-0.279786857	-0.224550084
NA	NA	NA	NA	0.09124578	0.25408533
-0.139493296	-0.333003399	-0.336525471	-0.531356436	-0.349550134	0.128540334
0.187612401	0.145683093	-0.137957273	-0.006397964	0.271084206	0.174498803
NA	NA	NA	NA	NA	NA
-0.137101629	-0.055247321	-0.281623476	-0.271677927	0.354895501	-0.110678853
0.022066396	-0.134021034	-0.416401893	-0.262855054	-0.054366007	-0.108676473
NA	NA	NA	NA	NA	-0.363564227
0.362909361	-0.28412001	0.073004829	NA	0.818011325	0.714159623
0.390517898	-0.273481781	-0.355494676	-0.24108107	-0.043225377	-0.124851361
0.253943878	0.64288842	0.129046014	0.293228951	0.390478698	0.283894735
0.224422487	0.269746725	0.437826833	0.895103364	0.144011073	0.105866864
-0.37922002	-0.259500561	-0.200018741	-0.05882646	-0.075004304	0.052338894
-0.227063488	-0.526979679	0.243216774	0.048751301	-0.394516656	-0.158441795
0.3900208	0.232655521	-0.060218984	0.440950673	-0.249223248	-0.164088889
NA	4.115714437	2.725599633	2.383800005	NA	1.331587354
-0.831105296	1.06266143	-0.17480648	NA	0.663244842	0.675093665
0.38571592	0.268674458	0.022364883	-0.208782231	-0.113188991	-0.343959255
NA	NA	NA	NA	NA	NA
-1.299698504	-0.668392295	0.847314557	0.842982734	0.220810147	0.271168747
NA	NA	-0.969596842	NA	NA	NA
0.377230653	0.43860726	-0.071450826	0.623077122	0.1156209	0.196611073
NA	NA	NA	NA	NA	NA
0.058838702	0.372227995	-0.116398458	-0.047788618	-0.028894896	0.115421977
NA	NA	NA	NA	NA	NA
0.162855294	-0.043582998	-0.093811504	-0.281737575	-0.231137423	-0.18196058
NA	NA	NA	NA	NA	NA
0.135012943	0.000470376	0.519361541	-0.086358399	0.278063451	-0.950837785
NA	NA	NA	0.078973505	NA	NA
0.017171311	0.052801909	0.23408448	0.269103444	0.041634695	0.009058635
NA	NA	NA	NA	NA	NA
NA	NA	NA	NA	NA	NA
0.090081478	0.315920473	-0.273436186	-0.210232388	0.049042776	0.399098808
0.506463104	0.482169392	-0.038557926	0.396058959	0.185083938	0.429071608
-0.623322026	-0.628771015	0.144220761	-0.654745322	0.051490315	0.206618589
NA	NA	NA	NA	NA	NA
NA	NA	NA	NA	NA	NA
-0.371528968	0.411538319	0.260970389	NA	0.078514393	-0.287403538
NA	NA	NA	NA	NA	NA
0.21528369	0.219167367	-0.109278678	-0.262373258	0.212243527	0.57254035
NA	NA	NA	NA	NA	NA
NA	NA	NA	NA	NA	NA
0.176828286	-0.33354086	-0.341306069	NA	-0.056533202	0.119054715
0.055140964	-0.038453422	-0.52213922	-0.11627148	0.0964191	-0.142045674
0.443083868	-0.144001268	0.279031852	0.006247697	-0.18840171	1.169039408
-0.916423415	-0.854053752	0.212455068	1.127919311	-0.712864144	-0.688758892
NA	NA	NA	NA	NA	NA
NA	-0.107223773	-0.453237462	NA	NA	NA
-0.410052788	-0.123300531	0.319009662	-0.342477903	-0.633809693	-0.294223908
0.079169694	0.241153846	-0.260069746	-0.458717603	-0.204106683	0.36719724
NA	NA	NA	NA	0.184743596	0.200707721
NA	NA	NA	NA	NA	NA
0.024387106	-0.598706297	1.215845032	-0.187904713	0.069061429	0.042294465
-0.404116004	-0.168861283	-1.081367715	-0.895322249	0.264605798	0.318420632
-0.194993083	-0.108323582	0.946046503	0.757668461	-0.15859017	-0.142673093
NA	NA	NA	NA	NA	NA
-0.088415326	-0.182624687	0.290250455	0.357475005	-0.12149146	-0.189972442
NA	NA	NA	NA	NA	NA
0.940870078	0.207478033	0.339591249	NA	-0.267948235	-0.741580683
0.050879222	1.360205759	-3.247326232	-4.351522156	0.01754661	NA
0.003424932	0.249568585	-0.226535511	-0.117126927	0.194119304	0.148057
-0.466256608	-0.112550521	-0.471224003	-0.318023916	0.214488197	0.080132945
-0.563043461	-0.048735965	0.553342116	0.491664934	-0.128625231	-0.323161607
NA	NA	NA	NA	NA	NA
-0.445558873	-1.18736922	-0.528471087	NA	1.191708567	-0.661875023
NA	NA	NA	NA	NA	NA
NA	NA	NA	NA	NA	NA
NA	NA	NA	NA	NA	NA
-0.160695635	0.173899114	1.938552633	1.728302047	0.524641513	0.4438875
NA	NA	NA	NA	NA	NA
0.279841312	0.149144281	NA	NA	NA	NA
0.204975237	-0.019323	0.046772537	0.344816204	-0.097301595	0.03038935
NA	-0.044574002	NA	NA	NA	NA
NA	NA	NA	NA	NA	NA
-0.121366877	-0.377532687	0.354225422	-0.231986002	0.404949677	0.438062711
0.202703299	-0.023613731	-0.572991506	-0.40585104	0.594681343	0.743129714
0.192123132	0.328950041	-0.03601516	-0.045099507	0.472879287	0.236632612
-0.402682089	-0.520390499	0.602368626	0.972960386	0.372877676	-0.001617462
NA	NA	NA	NA	NA	NA
0.20425668	NA	NA	NA	-0.001870631	0.167263924
-0.083745849	-0.386613422	0.201367214	-0.001260446	0.020510337	0.102652776
-0.256318317	0.021475536	0.571027157	0.699214896	NA	-0.802315011
-0.280525557	NA	NA	NA	-0.334093284	0.213187141
NA	NA	NA	NA	NA	NA
NA	NA	NA	NA	NA	NA
NA	NA	NA	NA	NA	NA
NA	NA	NA	NA	NA	NA
NA	NA	NA	NA	NA	NA
NA	NA	NA	NA	NA	NA
NA	NA	NA	NA	NA	NA
0.408947911	0.443437811	0.466345386	0.536188027	0.082995079	-0.186461141
NA	NA	NA	NA	NA	NA
NA	NA	NA	NA	NA	NA
NA	NA	NA	NA	NA	NA
NA	NA	NA	NA	NA	NA
NA	NA	NA	NA	NA	NA
-0.221094238	-0.161408112	-0.123282293	-0.0461819	0.225532976	-0.249391427
-0.077895122	0.296407432	0.15630097	0.07750874	-0.232176735	-0.036594574
-0.112487763	0.113037621	-0.053809039	-0.02126425	0.012109313	0.08697314
NA	-0.011827744	NA	-0.85010518	NA	NA
NA	NA	NA	NA	NA	NA
0.444008718	-0.144911179	-0.352783781	-0.128704159	0.132800262	-0.100196104
NA	NA	NA	NA	NA	NA
0.522014238	0.114956718	0.203628111	0.703643457	0.046801201	NA
NA	NA	NA	NA	NA	NA
NA	NA	NA	NA	NA	NA
NA	NA	NA	NA	NA	NA
NA	NA	NA	NA	NA	NA
NA	NA	NA	NA	NA	NA
NA	NA	NA	NA	NA	NA
NA	-0.055457582	NA	-0.825459923	0.014941549	NA
-1.441780702	-0.062151576	0.323964259	-0.804327842	-0.354066897	0.367029148
-0.130801774	0.670037476	-0.056630591	-0.612314672	-0.018126283	0.36529255
NA	NA	NA	NA	NA	NA
-0.888185446	-0.173181757	-0.165076014	0.106770992	0.519549569	0.090489072
-0.217676291	0.2013873	0.281767347	0.22521476	0.208619719	0.858887348
-0.100430459	0.149656258	-0.143073844	0.099881727	0.03905472	-0.099357151
NA	NA	NA	NA	NA	NA
NA	NA	NA	NA	NA	NA
0.979445081	1.124014194	0.415017795	0.382420944	-0.003858907	0.078106781
NA	NA	NA	NA	NA	NA
-0.354865107	-0.67293077	-4.593717201	-5.500441378	-1.567470282	-0.496665432
NA	NA	NA	NA	NA	NA
-0.8935258	-0.271662676	-0.026921665	-0.19151305	0.30015572	-0.21644595
-0.430088982	0.234015045	-1.731938492	-1.400343743	0.012428103	0.168186222
0.02744034	0.282829905	-0.485922221	-0.711013742	-0.366066504	-0.241617087
0.380712172	0.753509772	0.461913308	0.57730482	-0.103614684	0.028659497
0.33791762	-0.243815574	0.539425462	0.074461489	-0.266785274	NA
0.133714345	0.390417723	-0.046837614	0.452768924	-0.473657666	-0.062512142
NA	NA	NA	NA	NA	NA
-0.189900215	NA	NA	NA	0.105392435	-0.210939526
-0.136194427	-0.038434081	0.673142237	NA	0.291276859	-0.205660072
0.163324422	-0.054792774	-0.025680709	0.134538354	-0.07314234	0.017798123
0.409756765	0.325747094	0.30313427	-0.144782246	0.121071049	0.205413848
0.239672149	-0.498504388	0.104805322	-0.178222884	0.132292452	-0.064806699
-0.743705093	-0.51122002	-0.847606593	NA	1.20994503	0.764266882
0.31109063	0.339749372	-0.070337419	0.109002189	-0.151407541	-0.028370387
-0.242356346	-0.265759548	-0.141427429	-0.112276931	-0.164477639	-0.015007674
NA	NA	NA	NA	NA	NA
-0.184012268	0.060399003	0.296860411	NA	0.105224127	0.17701919
0.205248992	0.149338689	-0.375581151	-0.444236446	-0.004912611	0.193384722
-0.003443239	0.420383385	-0.172370059	-0.4370981	0.643515129	-0.327336034
NA	NA	NA	NA	NA	NA
NA	NA	NA	NA	NA	NA
NA	NA	NA	NA	NA	NA
NA	NA	NA	NA	NA	NA
NA	NA	NA	NA	NA	NA
-0.131561502	-0.558291453	0.184995333	-0.837877416	0.569061504	0.335464427
NA	NA	NA	NA	NA	NA
-0.384591162	-0.394189558	-0.471138402	-0.210968274	0.506975911	0.489987535
NA	NA	NA	NA	NA	NA
0.33949238	1.321130983	-0.34568253	-0.523957827	0.08777765	-0.007375488
NA	NA	NA	NA	NA	NA
-0.038995227	-0.130213365	0.031859274	0.160443774	0.402623414	0.348327046
NA	NA	NA	NA	NA	NA
NA	NA	NA	NA	NA	NA
0.85107707	0.640032714	0.239855788	0.281463372	-0.261856544	-0.347212809
NA	NA	NA	NA	NA	NA
0.206450877	0.454312125	0.044829648	0.194879559	0.069522673	0.227992007
NA	NA	NA	NA	NA	NA
NA	NA	NA	NA	NA	NA
0.455979887	0.552891165	0.621150794	0.649841078	-0.072225565	-0.127062239
NA	NA	NA	NA	NA	NA
0.883407114	0.769980651	-1.326886579	-1.156960582	0.460274596	1.358181557
NA	NA	NA	NA	NA	NA
NA	NA	NA	NA	NA	NA
NA	NA	NA	NA	NA	NA
NA	NA	NA	NA	NA	NA
NA	NA	NA	NA	NA	NA
0.21553253	0.558907377	-0.212186677	-0.227419666	-0.252497713	NA
0.13597365	-0.158226986	0.259439408	0.228470572	-0.024443965	-0.024166004
NA	NA	NA	NA	NA	NA
-0.435777052	NA	NA	NA	-0.480191349	-0.329609582
NA	NA	NA	NA	NA	NA
NA	NA	NA	NA	NA	NA
NA	NA	NA	NA	NA	NA
NA	NA	NA	NA	NA	NA
NA	NA	NA	NA	NA	NA
NA	NA	NA	NA	NA	NA
NA	NA	NA	NA	NA	NA
NA	NA	NA	NA	NA	NA
NA	NA	NA	NA	NA	NA
1.071108058	-0.13299429	NA	NA	0.267316526	0.811155438
-1.202844198	NA	0.154162042	NA	-0.797275525	-0.232801909
NA	NA	NA	NA	NA	NA
NA	NA	NA	NA	NA	NA
NA	NA	NA	NA	NA	NA
NA	NA	NA	NA	NA	NA
NA	NA	NA	NA	NA	NA
0.072427893	0.081784275	-0.410520931	NA	-0.117369773	0.292299597
NA	NA	NA	NA	NA	NA
NA	NA	NA	NA	NA	NA
NA	0.163556764	NA	NA	NA	NA
0.532090621	0.59425635	-0.412699587	0.192205726	0.438103312	0.138650252
NA	NA	NA	NA	NA	NA
NA	NA	NA	NA	NA	NA
NA	NA	NA	NA	NA	NA
NA	NA	NA	NA	NA	NA
0.158043939	0.866271668	0.365415281	0.681732289	0.174302606	0.328158653
NA	NA	NA	NA	NA	NA
NA	NA	NA	NA	NA	NA
-0.724941139	0.09611047	-0.196644411	-0.02938296	0.191738743	-0.127158781
NA	NA	NA	NA	-0.55136583	-0.943978872
NA	NA	NA	NA	NA	NA
NA	NA	NA	NA	NA	NA
-0.374894254	-0.163692307	-0.2075446	0.161721223	0.063794391	-0.047192664
0.246424043	0.069482963	-0.175434098	0.001772241	0.044838549	NA
NA	NA	NA	NA	NA	NA
0.220563256	0.094381454	0.213041953	-0.098749249	0.429971256	0.121309664
NA	NA	NA	NA	NA	NA
NA	NA	NA	NA	NA	NA
-0.03611121	0.096287871	0.125611078	0.163209606	-0.605433606	-0.12829728
NA	NA	NA	NA	NA	NA
-0.092139313	-0.580137479	0.270289191	0.065399676	0.014740005	-0.001096875
0.440608481	0.265519435	0.250938894	NA	0.190537851	0.238792815
NA	NA	NA	NA	NA	NA
NA	NA	NA	NA	NA	NA
-0.196366402	NA	NA	-0.026035591	0.494051248	0.597717106
0.408548956	-0.043947777	0.296984787	0.610486727	-0.168755115	-0.399992415
NA	NA	NA	NA	NA	-0.250419013
0.372019002	0.052972364	-0.201325078	-0.286926891	-0.061864845	-0.076601845
-0.132204462	-0.056455233	NA	-0.624018039	0.320199812	0.550712423
NA	NA	NA	NA	NA	NA
-0.863027266	NA	-2.661009539	NA	-0.397400362	NA
-0.634990614	-0.734806539	-0.06053943	-0.242132002	0.056061923	-0.293261886
NA	NA	NA	NA	NA	NA
3.065411206	3.336164678	-8.863368796	-8.303072399	0.914050583	0.8549227
NA	NA	NA	NA	NA	NA
NA	NA	NA	NA	NA	NA
NA	NA	NA	NA	NA	NA
NA	NA	NA	NA	NA	NA
NA	NA	NA	NA	NA	NA
NA	NA	NA	NA	NA	NA
NA	NA	NA	NA	NA	NA
NA	NA	NA	NA	NA	NA
NA	NA	NA	NA	NA	NA
NA	NA	NA	NA	NA	NA
0.329504599	0.333173589	-0.756748351	-0.46202461	0.405617053	0.151850663
NA	NA	NA	NA	NA	NA
0.465404973	0.250213313	-0.149580334	-0.812275307	0.874457632	0.376697012
NA	NA	NA	NA	NA	NA
0.821269293	0.922198821	1.482566226	1.74835635	0.321277836	0.53095964
NA	NA	NA	NA	NA	NA
NA	NA	NA	NA	NA	NA
NA	NA	NA	NA	NA	NA
NA	NA	NA	NA	NA	NA
NA	NA	NA	NA	NA	NA
NA	NA	NA	NA	NA	NA
NA	NA	NA	NA	NA	NA
0.116831952	-0.166764223	0.472186296	0.166363713	-0.256005769	-0.282255287
NA	2.315155669	0.992022898	0.482357761	NA	NA
0.17096294	0.368749188	0.060310484	0.292032762	-0.140433351	0.25897863
NA	NA	NA	NA	NA	NA
-0.536490408	-1.03054169	NA	NA	0.003994598	NA
NA	NA	NA	NA	NA	NA
0.112580849	NA	NA	NA	NA	NA
0.043217405	-0.138540355	0.149945779	0.004860439	-0.057613282	-0.103629364
NA	NA	NA	NA	NA	NA
NA	NA	NA	NA	NA	NA
-0.072375659	0.308857437	0.017220666	0.272357158	-0.062321974	0.217735466
NA	NA	NA	NA	NA	NA
NA	NA	NA	NA	NA	NA
NA	NA	NA	NA	NA	NA
NA	NA	NA	NA	NA	NA
-0.480769465	-0.274365065	-0.24529291	-0.051356951	-0.325760608	0.073594787
NA	NA	NA	NA	NA	NA
-0.321965233	-0.067669912	0.207239685	-0.017090494	-0.188363446	-0.346895681
NA	NA	NA	NA	NA	NA
NA	NA	NA	NA	NA	NA
NA	NA	NA	NA	NA	NA
-0.406324453	-0.632692479	-1.139348146	NA	NA	NA
NA	-0.331606478	-0.946264038	NA	NA	NA
NA	NA	NA	-1.152532771	NA	NA
-0.023049271	0.012943451	0.01114772	0.159234688	0.166925634	0.140000049
NA	NA	NA	NA	NA	NA
0.305137153	0.110091329	0.438864898	0.335220465	0.049047503	-0.317665941
0.050309064	NA	-0.09372297	NA	0.669299078	-0.088101386
-0.156667246	-0.257434443	-0.322127757	-0.441530441	0.048865437	0.450661409
0.221705895	0.3167663	0.328116525	0.554179636	0.298505066	0.121645102
-0.246060789	-0.621739147	-1.380740336	-1.135929084	-0.117511303	0.082514361
0.140845011	-0.007008516	1.002406275	1.283549575	-0.272901633	-0.323944613
NA	0.148956901	-0.264312605	-0.170760318	-0.291019823	-0.184021308
-0.50280801	-0.639480581	-0.343041017	-0.429365375	0.509155773	0.214247104
NA	NA	NA	NA	NA	NA
0.351841801	0.461622997	0.404118628	0.570203679	-0.312592545	-0.05798028
-0.097330077	0.164789007	-0.001100874	-0.309838223	-0.029418637	0.133030187
0.106844264	0.056114156	-0.55045826	-0.311497294	0.095600756	0.018550422
-0.724395717	-0.363068635	-3.946255193	-4.064179466	-0.181953755	0.048600883
-0.114005284	-0.091624486	0.172783629	0.071873833	-0.044465469	-0.271392122
0.120324432	-0.163504544	0.029603769	-0.041617282	0.187011877	0.066843345
0.003980061	0.061162447	0.149986356	0.063594342	0.037520785	0.254526521
NA	NA	NA	NA	NA	NA
NA	NA	NA	NA	NA	NA
0.440410509	0.087840553	0.100233918	-0.138231743	0.165890218	0.142338692
-0.040212628	NA	-0.446882348	-0.418332885	NA	NA
NA	NA	NA	NA	-0.133387984	-0.376195954
NA	0.316384014	-0.44705634	NA	NA	NA
0.77363892	0.581931919	-0.041016798	0.163676904	0.315320516	-0.409897435
-0.195097483	-0.087421097	-0.014591249	0.085383195	1.615968436	1.248288712
NA	NA	NA	NA	NA	NA
-0.073007968	-0.342028938	-0.294021562	-0.44707059	0.132348609	0.076552157
0.284091191	-0.129679351	-0.00725609	-0.003504293	-0.054261985	0.009863154
NA	NA	NA	NA	NA	NA
0.184385998	-0.034351929	-0.053696475	-0.104130336	0.17076536	-0.341561588
-0.043678397	-0.216559125	0.088705599	-0.074294286	0.199056907	0.217322699
NA	NA	NA	NA	NA	NA
NA	NA	NA	NA	NA	NA
0.131952507	0.254108461	0.051759229	-0.404377051	0.358965928	0.127089686
0.038445736	0.319146052	-0.053799934	-0.065072566	0.110949691	-0.081767814
-0.242065069	-0.262917635	-0.200373879	-0.262064576	0.156671419	0.080063087
NA	0.36804408	NA	NA	-0.012359883	0.084955926
0.315651345	-0.253152559	-0.422271201	-0.063607521	0.260227003	0.583001678
NA	NA	NA	NA	NA	NA
0.133859213	0.03698406	-0.052479954	-0.016717046	0.109095414	0.016224226
NA	NA	NA	0.751375139	1.255916051	NA
NA	NA	NA	NA	NA	-1.536042797
NA	NA	NA	NA	NA	NA
0.77843238	-0.07253926	NA	NA	0.472202076	0.59952378
-0.03605901	0.287122124	-0.435035371	0.143627255	0.111229487	0.092061632
0.42120419	-0.859901384	1.137459765	0.034718076	0.316686856	-0.09319899
0.100565271	NA	0.675912036	NA	0.205454563	NA
0.140034217	-0.490445868	0.092051912	0.070752254	0.098995652	-0.434848473
-0.176591288	-0.161380688	-0.037761222	-0.140647652	0.181418582	0.049318057
0.327696408	0.204966644	-0.088248901	0.276805469	0.036492166	0.039204881
NA	NA	NA	NA	NA	NA
0.009667414	0.766114511	0.337219369	0.27627659	-0.336049203	-0.075827452
0.425825306	0.419767401	0.139596439	0.363494323	0.095764306	0.066659152
0.226408106	NA	NA	NA	NA	NA
0.283270257	0.336299211	0.428223836	-0.009673536	0.071226472	0.138714734
0.460886466	-0.121664792	-0.541765356	-0.621145014	0.150847911	0.315354731
-0.316451908	-0.052317855	-0.316620968	-0.137679296	-0.352200647	-0.293818308
0.242946933	-0.293975762	-0.353900048	0.308361767	0.172286806	0.43226914
-0.12084838	0.075674392	0.211263487	-0.041161098	0.160356516	0.278306245
NA	NA	NA	NA	NA	NA
-0.096003143	0.045001368	0.167543513	0.247081709	-0.076515016	0.197640965
1.014412658	0.534198887	0.231109828	-0.016568662	-0.002490985	0.211227866
0.462281972	0.142871108	0.530266161	0.406458514	0.352076905	0.335447118
NA	NA	NA	-1.888056617	1.698898935	1.063683653
-0.971564822	0.880328138	NA	-1.11335403	-0.997452871	-0.576759522
-0.264529698	-0.107016503	-0.37281958	-0.353413065	-0.023482699	-0.226202634
NA	NA	NA	NA	NA	NA
0.047855199	-0.203273941	0.779259514	0.101976699	-0.446955575	-0.101882863
-0.141503787	-0.051134587	0.020483029	0.270377986	0.180697913	0.032380296
0.222450892	-0.000269324	-0.10198392	-0.235413429	-0.000911516	0.024963129
NA	NA	NA	NA	NA	NA
-0.44220188	0.243549487	-0.288512212	-0.437492489	0.495256252	0.534497973
NA	NA	-0.401627058	NA	NA	NA
-1.414303701	-1.221158146	-0.227475547	-0.519629225	-0.610893195	-0.782773776
NA	NA	NA	NA	NA	NA
0.163276463	-0.090152431	0.211922106	-0.199246962	0.227930766	0.175767932
0.12017961	-0.106211321	-0.494509194	0.090691327	0.182331151	0.342397232
NA	NA	-0.333007311	NA	NA	NA
0.43979731	0.263034406	-3.99117257	-4.204091605	0.250793849	NA
NA	NA	NA	NA	NA	NA
NA	NA	NA	NA	NA	NA
-0.10048996	-0.184487884	0.111739223	0.685135043	0.195416827	-0.119419608
-0.52390468	0.732923081	0.570208366	0.481026724	0.0219704	-0.402248889
-1.044600516	-0.246765084	-0.335757957	-0.645601953	-0.791378629	-0.429470338
NA	NA	NA	NA	NA	NA
0.45324437	0.47895368	-0.093882135	0.117461536	0.508144196	0.755869183
0.44672502	-0.368262114	0.407726529	0.292070174	-0.025689673	0.126102001
0.57020646	0.250075551	0.281250844	0.156129654	0.268773859	-0.140314355
0.888955218	1.285822162	-0.473000886	-0.51345064	0.375156925	0.035788235
-0.48051398	0.133701171	1.365255527	1.773354703	0.459355629	0.484338947
0.478038046	0.955444527	0.773504947	0.988387127	0.922281867	0.080615004
NA	NA	NA	NA	NA	NA
0.061731355	0.121170243	-0.395108712	-0.31822626	0.033917949	-0.098362833
0.310521803	0.450400108	0.295036671	0.474102943	0.090530534	0.140740207
0.095103137	-0.268751955	-1.177023227	-0.716857672	NA	NA
0.106611931	0.511245724	0.107360302	0.198230966	0.261430129	-0.155960915
-0.688590157	-0.496684287	-0.357621442	-0.538248562	0.020148628	-0.030520778
NA	NA	NA	NA	NA	NA
-0.056583528	0.25057646	0.249926223	-0.007888389	0.027654214	0.37398364
0.010617227	-0.00436708	-0.101538026	0.019079523	-0.115828828	-0.250171509
0.55683336	0.461892608	0.941368693	0.801399662	-0.434935647	-0.812850781
0.181881736	-0.277656633	0.660050145	0.650217581	0.188303531	0.59477393
-0.484651137	-0.317247075	0.025606232	-0.044417467	-0.368400959	-0.152657715
0.773997394	-0.007120394	-3.837959295	-3.506364218	-0.258568434	-0.135014995
NA	NA	NA	NA	NA	NA
0.308578725	-0.173901358	0.322531621	-0.095858662	-0.427203008	-0.416191451
0.471122727	0.146606218	0.268649437	0.33900552	0.057080749	-0.051385752
NA	NA	NA	NA	NA	NA
NA	NA	NA	NA	NA	NA
0.023590291	0.207131491	-0.013963219	-0.068702327	0.237509123	0.09313239
0.071632758	-0.106267626	-0.115773832	-0.026771164	0.005017949	0.163683147
NA	NA	NA	NA	NA	NA
0.309329767	0.464228452	-0.229864876	0.035653668	1.012945286	0.637452907
0.173784235	0.041337192	0.270625013	0.071642617	0.233222806	-0.018093239
0.406605412	0.35421346	-0.0931705	0.087157503	0.217002782	-0.012742846
-0.311750782	0.793502223	0.008350709	0.571285299	-0.094208396	-0.527809073
0.037812063	-0.025933356	0.126175325	0.140103546	0.275083978	0.237130257
NA	NA	NA	NA	NA	NA
NA	NA	NA	NA	NA	NA
-0.114577958	0.180773938	0.373949488	0.379652151	-0.029717037	0.014696843
-0.153100617	0.392019593	0.069786126	-0.159866113	0.215521147	0.580440429
0.150558731	0.026965629	-0.244207642	-0.467576019	0.104719345	0.214491497
0.60227287	0.986508316	0.182160432	0.636839353	0.903116325	0.603122481
-0.052286275	0.479095728	-0.287164468	0.287436108	-0.647065815	-0.432824905
-0.542320698	0.075302303	0.55181427	-0.544661478	0.228762771	-0.180050995
-0.184932422	-0.233200748	0.521338195	0.228918803	0.160975435	0.046088507
NA	NA	NA	NA	NA	NA
-0.108856149	0.157248717	NA	NA	0.393342428	NA
0.431034718	0.510151298	2.031985117	2.204974408	-0.304290465	-0.306734499
0.70801972	0.313265611	-0.004308699	0.201441659	-0.020794091	0.24142817
0.660308439	0.113547502	-0.009921551	0.119376526	0.217271444	0.93924651
0.363702035	-0.454270041	-0.239339234	-0.213562373	-0.428535332	0.04694688
NA	NA	NA	NA	0.707813933	0.213847583
-0.124229736	0.168699399	-0.160528612	-0.435838227	0.134259189	0.498461376
-0.655238316	-0.187379587	-0.299716375	-0.17418069	0.324743019	0.424760925
-0.370012547	-0.748545876	0.670866545	0.135776321	0.715420968	-0.264573929
0.54553167	0.011994656	0.451610008	0.468199408	0.354211855	0.259474214
-0.568148701	-0.045973205	1.623608838	1.63655132	-0.402171927	-0.671215869
0.147486856	0.367887888	0.008277313	-0.063248405	0.005156233	-0.048411377
NA	NA	NA	NA	NA	NA
-0.432381004	0.247110472	-0.071776123	0.110917967	0.009243637	0.17717869
0.491833638	0.074187572	0.208019063	0.215615528	0.102071909	-0.069922814
-1.125081065	-0.555936267	-0.311211774	-0.145387799	0.189700333	-0.240688809
-0.09803855	-0.115110472	-0.064654856	-0.155397863	0.367089824	0.104722589
-0.202640824	-0.06631186	-0.212130198	0.55480236	-0.433241241	-0.330312168
0.248649041	0.047123912	-0.10783858	0.121057079	0.112829221	-0.003616614
0.099342266	0.01449484	-0.264680339	-0.017633583	-0.482969345	-0.479704761
-0.036967225	-0.041900536	-0.230417246	-0.445186736	-0.181569066	-0.451873826
NA	NA	NA	NA	NA	NA
0.194486666	0.018972082	-0.169158955	-0.204675306	0.748901702	0.629956515
0.476312201	0.454261622	0.098887157	-0.068239514	0.229458827	0.389684753
0.22591829	0.359074311	0.146944683	0.603140252	-0.037180868	-0.107656444
-0.316640768	0.332898602	0.277077901	0.175662861	0.230844631	0.140457418
0.588858361	0.039597126	0.057967653	NA	-0.149264607	0.109078887
0.512399285	0.453541587	0.314649425	0.116676994	1.270277722	0.526900749
-0.006668641	0.25272429	0.712465888	0.63342029	0.872762139	1.028310396
-0.281115368	-0.250065207	0.260870562	-0.673911231	-0.123319885	-0.518725773
-1.198475397	NA	NA	NA	NA	NA
0.244515941	0.21973033	0.384499072	0.559180789	-0.031995145	-0.080653146
NA	NA	NA	NA	-0.784029255	-2.118217462
-0.229196317	-0.068384672	-0.008339598	-0.408732229	-0.065551208	0.208783477
0.483537066	0.596205177	-0.195591448	-0.171907004	-0.055932765	0.190611203
0.05142363	0.5684796	0.018606604	-0.388272525	0.647538909	0.440141597
-0.332051486	-0.273774524	0.247128304	0.339590965	-0.601000046	-0.003022575
-0.020868004	-0.099414076	-0.115105139	-0.11497836	0.186832131	-0.304291706
0.351772939	0.315961588	0.014127622	-0.275245876	0.137983805	0.228377797
-0.096512459	-0.028134174	0.322127211	-0.331907826	1.086340459	-0.188236335
NA	NA	NA	NA	NA	NA
0.155695499	0.470593698	-0.197775805	0.086855496	0.210732149	-0.104488094
-0.30398025	-0.19572964	-0.295297992	-0.338299044	-0.213121091	-0.215404899
-0.004186416	0.003787882	-0.200355486	-0.202343081	-0.0032749	-0.110707923
-0.814491276	-1.598350081	-1.727641878	-0.744209029	-0.651946352	-0.661151529
0.447510729	0.088917203	-0.356380661	-0.132608658	-0.211373923	0.056970448
-0.243695646	-1.067719623	-0.282851321	-0.133619929	-0.517100063	-0.034569561
-0.214044479	-0.463752638	-0.005040164	0.017576164	-0.053348195	0.001805481
-0.037526696	-0.075242322	-0.096539202	-0.273534818	0.092325437	0.231406504
NA	NA	NA	NA	NA	NA
NA	NA	-0.648839943	-0.424280529	NA	NA
0.202084045	-0.423863886	-0.206813408	-0.222018308	0.379253484	0.307558753
0.214383523	0.019205039	0.00884981	-0.301266589	0.228652628	0.04338213
-0.158092376	0.217160225	-0.169829816	0.379724857	0.306281289	0.001394229
0.412595887	0.119644126	1.797182607	1.598648414	-0.263000364	-0.110428696
NA	NA	NA	NA	NA	0.247964838
-0.178342254	0.181616738	0.708968898	0.748633668	0.036896732	0.28013616
0.830037584	1.551562003	1.39313095	0.519273017	-0.002438757	0.616041497
-0.191468769	-0.871313855	-0.018759859	-0.78813562	-0.028804931	-0.096585937
0.068908183	0.093507933	-0.588500829	0.061999674	0.179487322	0.355061839
-0.117341246	-0.135822936	-0.303865984	-0.48655229	0.08659761	-0.024980884
0.07945047	-0.020464103	0.021069657	-0.078775721	0.351359144	0.824311975
-1.120282195	-1.374597831	-0.773517088	-0.797856825	0.407800941	0.45956092
-0.26306202	-0.153244098	-0.110729985	-0.205728781	0.107292541	0.046706653
-1.043200652	1.479712175	-1.338479982	NA	-0.66118702	NA
NA	0.066142648	0.237017693	0.070246337	NA	NA
-0.448804139	-0.433730546	0.471306478	0.71267568	0.01483546	0.204850915
0.071968548	0.147368669	-0.184762493	-0.331859973	0.429400084	0.016824084
-0.877032876	0.254240305	0.521082057	NA	0.522934283	NA
0.376575991	0.322167943	-0.09642462	-0.139246026	0.007634018	0.110290298
-0.006770231	0.059923818	0.091764138	-0.219954389	0.474745948	0.698975069
0.471135447	0.120746495	-0.342663254	0.182959248	0.497457397	0.38709628
NA	NA	NA	NA	NA	NA
0.127743448	0.035373201	0.203370385	0.134834046	-0.089976569	-0.238058402
0.861601087	0.446279456	-0.348171648	0.512688062	-0.204023661	-0.267552961
0.631944433	0.115335115	-0.135235128	-0.528535594	0.154501528	-0.001036995
0.443415071	0.386954332	0.187820461	0.16674523	-0.055968644	-0.380448112
NA	NA	NA	NA	-0.067890703	NA
NA	NA	NA	NA	NA	NA
0.351663574	0.22229543	-0.294174261	NA	-0.321844068	0.543529515
NA	NA	NA	NA	NA	NA
-0.682455374	-0.007968122	-0.005514294	-0.313024146	-0.026212036	-0.364547883
-0.055680452	0.008967106	-0.032964093	-0.049718468	0.039932446	-0.032911902
NA	NA	NA	NA	NA	NA
0.14422856	-0.325430634	0.050033712	0.498274054	0.110120589	0.128239245
-0.118987366	-0.289396625	0.109390302	-0.314735407	-0.135196025	-0.121313639
0.173264837	0.52358145	-0.113147023	-0.404377707	0.023038579	0.182752151
-0.048468843	-0.195674175	0.010755501	-0.036542261	0.971994604	0.78507615
NA	NA	NA	NA	NA	NA
-0.201806649	0.064817504	-0.473335403	-0.197243503	-0.236462913	-0.474374371
-0.109627339	0.184061179	-0.059890346	0.187284647	0.212406589	-0.282756793
-0.158514285	0.152948769	-0.446554493	-0.001710875	0.36799588	0.715257699
NA	NA	NA	NA	NA	NA
-0.146565766	NA	-0.055706318	NA	0.251725097	0.209835369
NA	NA	NA	NA	NA	NA
0.067475271	0.445399419	0.739076708	0.510651049	0.412408312	0.297953517
0.918130201	0.92722732	-0.927701312	-0.102320421	0.412957371	0.651365575
-0.251873886	-0.287634751	0.553260604	0.15327777	-0.190892529	-0.174470623
NA	NA	NA	NA	NA	NA
NA	NA	NA	NA	NA	NA
-0.426070888	0.328891703	0.394798923	1.260926371	0.347322488	0.039500443
NA	NA	NA	NA	NA	NA
0.212583371	-0.017531563	0.180153481	-0.414441694	0.039223639	-0.131597077
-0.154558688	-0.132159086	-0.286658329	-0.5908253	-0.536082459	-0.600451225
-0.443854909	-0.389701716	-1.772835966	-1.8410563	0.030884162	0.038366013
-0.231822253	-0.22280959	-0.214577711	-0.026381635	0.059237066	0.136623026
NA	NA	NA	NA	NA	NA
0.637318604	-0.13467512	-0.060882063	0.199516473	0.520795995	0.332723207
NA	NA	NA	NA	NA	NA
0.07520436	0.051129403	-0.044885458	-0.087721147	-0.015504607	-0.024506829
0.395985279	-0.108900954	0.074255113	-0.079281567	-0.063631522	-0.415748993
-0.259101043	-0.238603566	-0.216183971	-0.582423556	0.265942391	0.130558679
1.04454366	0.066289225	-0.45247584	0.451451927	0.417111313	0.208733734
-0.252724931	0.632390967	NA	NA	0.565680862	0.446581826
-0.54259953	-0.336825818	1.201469711	1.587569204	-0.450180164	-0.655364259
-0.546301305	0.141255707	1.073906833	0.445076951	0.149296268	-0.238850776
-0.334337044	-0.586923596	-0.039783493	0.178870252	-0.078170087	0.062002569
-0.245453355	NA	NA	-1.541689572	0.213198228	-0.361161582
0.540530044	0.368526117	0.155786329	-0.177053913	-0.15616977	-0.120195076
0.055716105	0.663099303	0.121205358	0.256030319	0.423818529	0.705923381
0.061668089	-0.211960825	-0.71204338	-0.729038678	0.028722515	0.208377764
-0.215674225	0.030026823	0.469422246	-0.122525855	0.098244752	-0.28110765
-0.667592708	-0.844210745	0.188415367	-0.378239254	-0.086519046	0.934216012
0.226324414	NA	NA	NA	0.317167876	0.406765324
0.329759068	0.213919088	-0.12085219	-0.069572577	0.171623961	0.562680738
0.096448555	0.015604038	-0.034125359	0.245199538	0.084760474	0.196338247
-0.387074431	-0.164514134	0.232188656	NA	-0.319494266	-1.054445296
0.343942223	-0.15794884	3.253865597	3.38060445	-0.262827389	0.01473879
-0.056900966	0.10508585	-0.217647908	0.086944725	0.543614794	-0.076465474
0.050269737	-0.058149456	-0.678983411	-0.9379204	-0.067540304	-0.345789017
0.436349804	-0.438313347	0.673385048	0.49684429	-0.242931238	-0.443319838
0.548184192	0.42810507	0.640175487	0.205611938	0.547806991	0.539397116
NA	NA	-0.344503912	-0.763628245	NA	0.173942604
1.52190568	0.012320743	1.726899085	0.364727808	0.749279345	-0.228147302
0.100399558	0.113163352	0.066939376	0.024914286	0.139167308	0.08872658
0.232863867	0.13882959	0.281725679	0.49909923	0.134246735	-0.252479699
0.340257298	0.307257477	-0.341831276	-0.023083917	0.21448681	-0.013891091
-0.196014154	-0.109363935	0.146419203	0.085931328	-0.528575806	-0.186666305
0.3515978	0.253120237	0.119082989	0.059746738	0.275745286	0.394130307
0.160564959	0.074101577	0.229260768	-0.048769422	0.318857176	0.425140309
NA	NA	NA	0.798147246	NA	NA
0.144394542	0.933331502	0.378773955	0.647934288	0.162334283	0.549248044
0.058895778	0.196634766	-0.053841633	0.427419303	0.480073732	-0.118600912
0.663944875	0.693197831	0.52961345	0.350619284	NA	0.001333745
-0.263412619	-0.071543403	-0.585609478	0.342025605	0.76878273	0.677710964
-0.209001407	0.040933632	0.414283185	0.47039464	0.308685783	-0.015872152
0.179946629	-0.02234048	-0.196246995	-0.489741886	0.162876838	0.502033393
-0.412128889	-0.089250674	0.295858066	0.63998663	-0.057849974	-0.089932066
-0.119922403	-0.181337007	-0.114472299	-0.253027861	-0.070399558	0.171301565
NA	NA	NA	NA	NA	NA
NA	-0.219471323	0.023761029	-0.430490116	0.183345517	-0.28932819
NA	NA	NA	NA	NA	NA
0.538019978	0.810071863	0.091508661	0.586676863	0.110682634	0.059057538
-0.574216069	-0.448561062	-0.642950154	-0.24821813	0.72063254	-0.240396863
-0.422853312	-0.179488207	0.205108479	-0.027001144	-0.333107798	-0.220918713
NA	NA	NA	NA	NA	NA
1.298012944	1.028774975	2.569930617	2.538462568	-1.019265697	-1.015329528
0.480853296	0.045791399	NA	NA	0.46106475	0.042685975
-0.020380903	-0.075121675	-0.439492653	-0.215903853	-0.216502699	-0.114147072
0.199659904	0.010995111	0.19218697	0.438210652	0.399518567	0.189115206
-0.677249481	-0.98926137	0.53291354	-0.612432362	0.426673049	0.358251906
-0.142877209	0.134000806	0.360934829	0.300852599	0.129251556	0.073239089
-0.288065296	0.079262777	0.233205285	-0.065678233	-0.006594058	-0.299378052
-0.26924337	-0.025288347	0.133558026	0.070353622	-0.225690718	0.07907691
0.026607369	0.270380542	0.400850045	0.777317024	-0.012005668	0.063880241
0.174569785	0.489387094	0.263846722	0.285507973	0.190841418	0.312612025
-0.170916094	0.054977508	-0.021619379	-0.347633191	0.506343548	0.284468807
0.102690778	0.195659214	-0.052181488	-0.23650045	0.505032889	0.281616382
0.13282924	-0.072683701	0.127030694	0.023288226	-0.000301175	0.325737531
NA	NA	NA	NA	NA	NA
2.057972823	1.633550735	2.31150195	2.492528348	-0.62938843	-0.660679085
0.628961346	0.627795574	-0.311126963	0.091002904	0.331862744	0.264568955
-0.09356907	0.077377891	NA	NA	NA	NA
NA	NA	NA	NA	NA	NA
-0.15495475	0.05617721	-0.323874906	-0.428296908	0.033927078	0.05589309
NA	NA	NA	NA	NA	NA
3.211460743	2.860400752	NA	2.868212955	-0.766585316	-0.827321928
0.069027976	0.397204351	0.044410863	0.267375054	0.038792276	0.353956949
0.276099654	0.078505793	-0.217457864	-0.120534523	-0.056154319	-0.173092824
-0.539615344	NA	-0.684210383	NA	-0.085914592	0.70755983
NA	NA	NA	NA	NA	NA
0.39486637	0.453361124	0.226349651	0.397162886	0.56814438	-0.201141374
-0.096414838	NA	0.096029093	0.354149049	0.193444562	-0.462589606
-0.255974783	-0.185608298	0.292133126	0.224633815	0.386156324	0.414672029
NA	NA	NA	NA	NA	NA
-0.439686675	-0.053121916	-0.328849993	-0.072047514	-0.161498285	-0.176784913
-0.088644218	0.626481486	-0.061372494	0.265831309	-0.05207862	-0.27328657
0.158944379	0.321029456	-0.055923577	0.22143296	0.098030765	0.277386836
-0.511802837	-0.0225542	-0.093204616	0.327298272	0.444421077	0.217767721
0.449744889	-0.434208359	-3.182100828	-3.454272095	-0.700291767	-0.137844731
0.199897531	0.793535425	1.116342253	1.294305522	0.460782792	0.758722074
0.216006786	0.165478218	0.035335042	-0.414951683	0.013352257	-0.346660299
-0.334599362	-0.286113823	0.224553694	-0.670515795	-0.66775056	0.062170165
0.020265093	0.063525138	-0.198801828	0.100652763	1.008814385	0.634942257
-0.599865278	0.023562753	-0.538569541	0.266683104	0.171301575	NA
-0.434355622	-0.355108816	0.853724885	-0.244705175	-0.258456293	0.260974884
-0.135791049	-0.285834185	-0.231397525	-0.42181635	-0.513980983	-0.562155285
-0.023042763	-0.085523726	-0.455101629	-0.347953992	0.459061365	0.387349739
-0.330699814	-0.424351555	0.286550157	0.076530817	0.693526979	0.31921779
0.353870497	0.378055327	0.356974641	NA	0.067926495	2.062638813
-0.032968236	-0.142901549	0.093659718	0.336267912	-0.140788405	-0.13075877
NA	NA	NA	NA	NA	NA
0.402798939	-0.247849881	0.235253587	0.825294446	-0.256639581	-0.544953471
0.154978402	0.135549312	-0.317133433	-0.036552548	-0.05807528	0.031869312
0.062107098	0.055316938	0.942317181	0.170546087	0.104536875	0.392497951
0.023034657	-0.097402665	-0.31942242	0.311144117	0.321765034	0.675093968
0.033757133	0.569323266	0.842308621	0.937201766	-0.0036144	0.231735251
0.095011335	-0.028639577	-0.263769356	-0.120177337	-0.346188864	0.343428622
0.619935969	0.127221244	0.24026618	-0.297937696	0.0956973	-0.187072961
NA	NA	NA	0.723221405	NA	NA
0.255415721	-0.198268571	-0.047910176	-0.598555493	-0.195037191	-0.102158528
NA	NA	NA	NA	NA	NA
-0.315954478	-0.026819505	0.747172777	0.555670463	-0.139409343	-0.181556257
-0.087383077	0.405544067	0.19366081	0.124492194	-0.906533519	-0.859609317
-1.043501639	-0.507486374	0.363706948	-0.040786874	-0.356395217	0.130233219
-0.218188092	-0.218992159	0.007518542	0.138055329	-0.164333629	-0.194361909
0.084783886	-0.145132279	-0.452040915	-0.088851387	0.328250039	0.270154022
NA	NA	NA	NA	NA	NA
0.242555253	0.358942873	-0.589846908	NA	0.378943526	0.080128041
0.299345829	0.303430856	-0.141828997	0.27486261	0.380715095	0.714057645
-0.227914477	0.308726945	0.188443423	0.157056321	-0.012666286	-0.183166961
-0.05203534	-0.347632574	-0.028934705	-0.336970945	-0.050901613	0.043534073
0.023387289	-0.225981704	-0.314397866	-0.021289084	0.000158574	0.173619445
-1.77318862	-1.33299578	-0.339468493	-0.314477312	-0.630519767	-0.548831907
-1.128881701	-1.417292043	-0.383735762	-0.544286523	-1.019787481	-1.037109888
-0.487167698	-0.411036873	-0.157937943	-0.088678471	-0.223965683	-0.084296483
1.041161824	NA	NA	NA	-1.426420073	-1.267907716
0.256953702	0.356367562	0.466223898	0.392278143	-0.369664965	0.363040499
0.025918262	-1.118179302	0.335614814	0.528433901	-0.300832162	-0.357779872
-0.035166684	0.098158427	0.131014315	0.018662593	0.376381455	0.447359661
-0.515626927	0.40171736	0.01177818	0.107659805	0.318682134	0.484630578
NA	NA	NA	NA	0.167520047	NA
0.122091371	0.220611526	-0.239988736	-0.098330432	0.329211384	0.425093945
-0.061854494	-0.569441996	-0.072968922	0.029799049	-0.287483011	-0.352082557
NA	NA	NA	NA	NA	NA
-1.041940487	0.284850469	0.203944822	-1.183334106	0.186640281	0.030407573
NA	NA	-1.397079069	NA	NA	NA
0.234224267	0.096533859	0.036105364	0.394797521	0.135841067	-0.200054084
0.104078904	0.394631905	0.134304736	1.118402768	0.900537931	0.111919856
-0.258743882	-0.014651108	-0.306236038	-0.477388429	-0.592887268	-0.66842664
-0.525595756	-0.669628627	-0.338445997	-1.06652413	-0.057449436	-0.103346683
0.312406164	0.359707813	1.352777609	1.422033203	0.752241261	0.688324761
-0.387219053	-0.215444103	-0.153825593	0.007471189	0.028716759	0.125832922
-0.747089191	-0.46696681	-2.216553509	-1.956284932	-0.252119479	-0.065077502
NA	NA	NA	NA	NA	NA
0.477151098	0.025710507	-0.33315403	-0.443280994	0.589581737	0.759714138
-0.616458715	-0.828295526	-0.789784339	-1.006171673	0.168812679	0.297354038
0.301757838	0.364999085	0.650125452	0.538132812	0.033316592	0.149101752
0.144997947	0.061252962	0.127448813	0.0017033	-0.070091547	-0.035130861
-0.070482758	-0.038772479	0.069761987	0.019013844	0.0695028	-0.170545454
0.073849262	-0.293524116	0.642906691	0.435085792	-0.484783628	-0.377527596
NA	NA	NA	NA	NA	NA
0.180731372	-0.335036075	-1.425817156	-1.56608373	-0.160476474	0.010984756
-0.468136598	-0.214968119	-0.56737049	-0.725311775	-0.195339298	-0.331876499
0.338938623	0.376856674	0.098843911	0.5123993	-0.117917458	0.424629518
-0.002998038	-0.212626838	0.155944392	0.587281207	0.591487352	0.28793149
NA	NA	NA	NA	NA	NA
0.01626937	-0.01246911	-0.258856157	0.307087105	-0.175459436	0.763716983
NA	NA	NA	NA	NA	NA
-0.503303489	-0.337482427	-0.219453095	0.074684646	-0.26985737	-0.20828746
-0.450611959	-0.744320464	-0.436066623	-0.59000422	-0.122949451	-0.265516913
0.329151538	-0.202812253	-0.055698726	-0.241191486	0.049396165	-0.087343514
0.265224337	-0.283469031	-0.308129755	0.198863511	-0.187820604	-0.221176432
-0.477549167	-0.894056346	0.138398496	0.36050157	0.233883233	NA
0.034365833	-0.492745637	-1.354851304	-2.224945408	0.806575213	0.88050375
0.513062368	0.797586626	1.174823378	0.955764097	-0.615990637	-0.638060949
0.055498951	-0.048782644	0.50882132	0.400474816	-0.06242785	0.096482173
-1.501809146	-1.457597962	0.652648456	0.961153231	-0.113044807	-0.130673663
NA	NA	NA	NA	NA	NA
0.055909218	0.158415541	3.608959799	3.898986143	-0.493912772	-0.798427809
NA	NA	NA	NA	NA	NA
-1.978027443	NA	NA	NA	0.657060469	1.111078754
-2.90537132	-2.890515355	-2.543604745	-2.963068743	0.589737832	0.709555197
NA	NA	NA	NA	NA	NA
-4.965732744	-4.347740533	NA	NA	NA	NA
1.391980344	0.496211603	1.829327641	NA	NA	0.507347386
NA	NA	NA	NA	NA	NA
NA	NA	NA	NA	NA	NA
NA	NA	NA	NA	NA	NA
1.28570866	1.421078651	0.728998641	0.918595009	-1.070880112	-1.538497041
-0.611447648	-0.821754107	0.915894218	-0.109968233	-0.51342647	-0.349190428
NA	NA	NA	NA	NA	NA
1.764042174	NA	NA	NA	0.034765418	0.220298023
0.560065997	0.835522318	1.178787236	1.182637348	-0.529269527	-0.559624739
-1.786231519	-1.352729348	0.583925324	0.000752096	0.294936794	-0.522280574
0.512041108	0.989910246	0.68713098	0.391442329	-0.500072796	-0.265684955
NA	NA	NA	NA	NA	NA
-1.459929879	NA	NA	NA	NA	NA
NA	NA	NA	NA	NA	NA
NA	NA	NA	NA	NA	NA
-0.844779638	-0.769698853	-0.998067655	-0.330787968	-0.061942761	-0.239103399
-1.453103018	-1.563526243	2.150224449	2.144905242	-0.515538887	-0.493976493
0.116266935	0.198703117	-0.09568402	0.289433467	-0.184123472	-0.365260307
0.357515404	0.07325017	0.237286783	0.081100742	-0.130397675	-0.239222908
0.137612955	-0.166794775	0.32910183	0.333013105	-0.563527355	-0.514774284
NA	NA	NA	NA	NA	NA
-0.410827775	-0.463777912	-0.58306466	-0.347398155	-0.322896134	-0.297932128
0.230537355	-0.295576199	-0.467162843	0.078581656	0.166344491	0.420862825
0.19723466	0.2041381	-2.284690237	-2.014588581	-0.36259963	-0.532726106
0.66264217	2.111264999	-8.512028116	-9.103011331	3.254570591	3.983554648
-0.133716555	0.175209746	2.786927678	2.31481572	-1.180922882	-1.587113484
1.469281079	1.192806617	1.936278966	1.788637067	1.058731217	1.090405443
0.287753185	0.002414619	0.008085017	0.005160879	-0.022539388	-0.563764739
NA	0.406811217	-3.841900643	NA	NA	NA
1.05450034	1.112813859	1.753628792	2.044779939	0.29205241	0.17896271
-0.015286666	0.427276684	-0.187999304	-0.317660089	0.312234466	-0.058793301
NA	NA	NA	-0.333980285	NA	0.06442039
-0.118562515	-0.220177291	-0.513572945	-0.653551456	-0.140964629	-0.009010924
0.563770255	0.331420793	-0.376868198	-0.468197703	-0.152202755	-0.128594266
-0.04239622	-0.135248024	-0.463422479	-0.173241992	0.520586842	0.743259213
-0.210095967	1.03089905	2.814499396	2.950938008	-1.718748363	-1.735478115
-3.172576487	-1.488473917	-0.529451501	-1.121800179	-0.166274081	0.163919043
0.399548661	0.010771604	-0.362949282	-0.253814031	-0.144315186	-0.142676696
0.126354722	0.172561955	0.750372218	0.74129992	-0.472561956	-0.546612011
0.32317629	0.632471864	1.233418085	0.893292725	-0.392400224	-0.275667674
0.115745418	0.247025527	-0.721182921	0.495092478	-0.040731528	0.025647148
0.117512572	0.160690641	0.14755539	-0.096385885	0.275935656	0.540216917
NA	NA	NA	NA	NA	NA
-0.169024422	0.44037131	0.270431772	-0.178758571	0.008505854	1.063523167
0.503689634	-0.27455607	1.1528826	0.094864622	-0.272627729	0.158682167
-0.154996835	NA	NA	NA	NA	NA
0.109456039	NA	-2.734911335	-3.167540504	NA	-0.706022131
-0.289115494	-0.212315006	-1.184463486	-0.930406169	-0.732311705	-0.679240204
NA	-0.501370333	-0.310555708	0.012483821	-0.009168792	-0.083618883
NA	NA	NA	NA	-0.533208774	NA
-2.843790197	-1.867443344	-1.685385013	-2.246752346	2.149220923	1.319188453
-0.440433223	-0.368167189	-0.743949853	-0.400860206	-0.116910815	-0.291048388
-0.396519145	0.168591202	-0.095438771	0.004523534	-0.567822261	-0.272163304
0.439789531	0.552629698	0.101556727	0.130551868	0.212917981	0.155954038
0.226831051	0.273682371	0.307563089	0.051868106	0.284221358	0.136445687
0.674970932	0.562525851	0.785966793	0.088075017	0.196745753	-0.069335796
-0.657006162	-0.781243944	-0.664927938	-0.360905088	-0.192571171	-0.488951856
0.170997837	-0.332115767	-0.007490865	-0.024626785	-0.149067894	-0.297647333
-0.445776398	-0.129748285	0.171366145	0.483057125	-0.021537592	0.143408284
0.268378998	0.275464584	0.684833053	0.733597587	-0.461517018	-0.404367207
0.444026243	0.925498395	1.530034427	1.193489807	-0.1659783	-0.375702919
0.154106573	0.30360463	0.729126611	0.158998491	0.29628861	0.183705495
1.417773439	1.383684946	2.543812735	2.652287384	0.024493887	-0.391314147
2.070992116	2.183907383	3.984499627	2.099793782	-0.150955439	-0.907972018
-0.042681123	-0.033125558	2.199337021	2.490245762	-0.488921137	-0.393738785
0.846792569	1.117207447	-4.773330535	-5.335499291	-1.284143432	-1.663194319
0.211476553	0.131827206	0.348228168	0.112065216	-0.293500442	-0.226860727
-0.585898883	-0.600311873	-0.094280753	-0.085890746	-0.538005451	-0.323488355
-0.018149819	0.04591257	0.402634455	-0.256511998	-0.876682145	-0.955139452
NA	NA	NA	NA	NA	NA
NA	NA	NA	NA	NA	NA
-0.024521561	0.878033342	0.295472229	0.34904969	-0.439853375	0.575784977
-0.305646131	-0.301064345	-0.05518177	-0.216069555	-0.065720106	0.154586451
-1.224840918	-1.167818059	0.05476615	-0.551434618	-0.51586094	-0.783256198
0.0708878	-0.10227653	0.234351461	0.450256196	-0.641318614	-0.204211599
-0.038603975	0.116201237	0.043609888	-0.397404864	0.114862389	-0.439782338
-0.311053294	-0.434182549	-0.602289098	-0.774811229	-0.194391821	0.241389163
-0.187008182	-0.100197603	0.093979467	0.077155379	0.285346016	0.133298528
0.34141192	-0.058941873	2.084843501	1.653063434	-0.747003299	-0.528569666
-1.293765499	0.062263198	NA	NA	NA	NA
-1.5844777	-0.903263023	1.256483939	1.373169154	-0.800845285	-1.647274461
-1.047287613	-0.978261524	0.308239392	0.177358023	-0.311029706	-0.519542001
-0.101291213	0.116808583	NA	NA	NA	NA
0.822534298	-0.130765782	0.324742258	NA	-0.134036054	-0.100786218
NA	NA	-0.066561119	NA	NA	NA
NA	NA	NA	NA	NA	NA
-0.557678202	0.001523209	-0.013606866	0.19040827	-0.056187178	-0.110371709
NA	NA	NA	NA	NA	NA
NA	NA	-1.127885885	-0.692491731	NA	NA
NA	-0.345960343	0.106554347	NA	0.317502482	NA
-2.017070232	NA	NA	NA	NA	NA
NA	NA	NA	NA	NA	NA
-0.083359714	-0.060646058	0.584323098	0.965541968	0.023534601	0.122477965
NA	NA	NA	NA	NA	NA
0.344569702	0.522135111	-0.97990563	-0.752813242	0.769892672	0.018984835
0.173262721	-0.58046952	-0.508030379	-0.657172332	-0.054594604	0.058750689
1.851982779	1.798377138	1.309166126	0.960597705	-0.059219373	-0.23345638
0.460732083	0.02057202	0.333542649	0.38704585	-0.083833843	0.181951481
-0.270818125	-0.276786619	-0.337198571	-0.070920662	-0.136586005	-0.076375766
-1.655188877	-1.017261116	1.692375645	1.80940766	-1.237521804	-1.374895855
-0.174311554	-0.345014031	-0.29354152	-0.301717024	-0.112009231	0.150383026
-0.300828029	-0.127632232	0.494897385	0.853013772	0.161909821	0.036103655
0.868422742	NA	-0.584784126	NA	0.383896346	0.386207829
-0.16351175	-0.051293717	-0.260650365	-0.405046034	0.033382562	0.098458824
0.151983183	0.254435905	0.123335873	0.104168527	-0.048201755	0.12055872
-0.639415934	-0.310140383	-0.270144162	-0.331899997	-0.209061708	-0.38417581
0.566366198	-0.241694835	-0.067429257	-0.303966645	0.016972515	-0.132946376
0.717391135	0.55559062	1.194969451	0.981526528	0.625643573	1.210703962
-0.140849932	-0.230374307	0.803469294	0.636265554	0.154225189	0.184976815
0.763256171	0.367268272	0.050057858	-0.440351451	-0.059469005	0.215183513
-0.006454752	-0.128348976	0.281383063	-0.055182338	0.411707367	0.368052164
-0.066221358	-0.311017321	-0.133426311	0.05995308	0.320821505	0.555172993
NA	NA	NA	NA	NA	NA
0.240929421	0.101843348	0.28274635	0.333442075	-0.048256213	0.005902649
-0.120248828	-0.110121512	0.225596822	0.302787745	0.111362522	0.056429513
-0.671684768	-0.494830035	1.69430299	2.066238745	-0.388533103	-0.494983146
-1.863934108	-1.00941096	-1.105521466	-2.269424406	-0.423589801	0.129553953
1.390571831	1.508882704	2.428811431	2.628851037	-0.961722132	-1.052261922
NA	NA	-5.043748655	-6.370680789	NA	NA
NA	NA	NA	NA	NA	NA
NA	NA	NA	NA	NA	NA
-0.599004925	0.101678556	-0.114882089	0.135596485	-0.145085338	-0.042197385
-0.270637144	0.256708672	0.503381639	0.417993184	-0.177030326	-0.332224754
-0.091824599	0.385480167	0.405838794	0.081291209	0.342848383	0.386289938
0.306658269	0.421324279	-0.110710651	0.021187261	0.374476034	0.424554496
-0.111995366	-0.152592626	-0.249100822	0.095862294	0.344965135	0.347741856
0.262887972	0.139526417	0.944711939	1.131841621	-0.057452065	0.205563801
NA	NA	NA	NA	NA	NA
NA	NA	NA	NA	NA	NA
-0.161745181	-0.097219728	0.622411305	1.275113961	0.217956836	0.125511044
-0.042023215	0.069679433	-0.435503372	-0.38887269	-0.172092358	-0.304511042
0.216820577	0.232155061	0.119715584	0.275724086	0.371922554	0.123527769
0.571503194	0.580064561	0.734818546	0.592191283	-0.085224452	-0.233296743
0.179252832	NA	NA	NA	NA	NA
NA	NA	NA	NA	NA	NA
-0.516553705	-0.583925241	-0.13616973	0.445673303	-0.375796671	0.15985108
1.249008321	1.42578184	2.08754033	1.978828817	-0.64925265	-0.396452104
-0.171402501	0.420211355	0.176462934	-0.078719295	-0.253198857	-0.085523046
-0.607133469	-0.361772522	0.132663082	0.035115116	0.165395627	-0.199082907
0.187231133	-0.439669236	0.155858745	0.343404372	-0.275987496	-0.418089317
0.049035056	0.117251768	0.159885125	0.65116156	0.260648724	0.098363154
-0.654212138	-0.517824393	2.453945112	2.298304034	-1.39869424	-1.200955024
NA	-0.573094663	-0.60696127	-0.649108663	0.133791748	0.228365593
-0.250606849	0.230367974	0.320931001	-0.345137503	0.343992167	0.774928064
-0.14936505	-0.084065921	-0.163082784	-0.000680927	0.326286509	0.19920335
-0.561884832	-0.650164778	0.45361461	0.307409129	-0.304202494	-0.367645211
0.225718133	-0.096781414	0.106033766	0.059181381	-0.007049851	0.005522892
-0.408129294	0.155451663	-0.046198442	0.380855555	0.009431713	-0.094628297
NA	NA	NA	NA	NA	NA
NA	-0.198655877	0.411209027	NA	NA	NA
0.418428698	0.163750852	2.660364241	0.396080463	-0.719696879	-0.581926508
-0.197845649	0.199411043	0.137308588	-0.023337536	0.223934057	-0.279709064
NA	-1.563544685	NA	0.224339484	0.103419255	0.385630436
-0.387202478	0.281544096	-2.087680861	-1.847930501	-1.106475257	-0.634980718
0.180234468	-0.27792143	0.004360095	0.252809266	-0.004081973	0.042812198
NA	NA	NA	NA	NA	NA
0.480356075	0.425649989	-1.524874391	-1.790253522	NA	-0.609505596
0.2866483	0.723375239	1.777589354	-1.267216031	0.200177688	-0.483365386
1.222701591	0.600537358	0.501809472	0.043035277	-0.010055648	-0.284750211
NA	NA	NA	NA	NA	NA
0.346417377	0.070259198	-0.184797099	0.085679608	0.367169812	0.184039071
NA	NA	NA	NA	NA	NA
0.184916039	0.028828413	0.212583498	0.183071991	0.352630701	0.739405651
0.473135831	-0.279140129	1.183414663	0.905262204	0.352934344	0.810199703
-1.25829659	0.424625531	1.250643261	0.305486212	-0.986255121	0.112192624
0.651832875	0.276253633	-0.774764964	-0.727668055	0.541981971	0.576917556
NA	NA	NA	NA	NA	NA
NA	NA	NA	NA	NA	NA
NA	NA	NA	NA	NA	NA
-0.325485499	-0.439220646	0.421451624	0.356155668	-0.214629596	-0.55298487
0.807808101	0.565699687	0.01105471	0.186055494	0.616155382	0.24397349
0.553777796	-0.217637489	0.254568324	0.551740015	-0.364652261	-0.377840658
NA	NA	-0.002277341	-0.323543988	-0.302944431	-0.167519578
-1.548391821	NA	NA	NA	-0.261160626	NA
0.058234774	0.0703877	-0.446462574	-0.506525478	-0.020968604	0.030620567
NA	NA	NA	NA	NA	NA
-0.219109858	-0.149190438	0.399284383	0.411183177	0.039419078	0.099059177
0.26270937	0.388040216	0.754666604	0.497829469	0.324100934	0.092206357
NA	0.234643589	NA	NA	-0.113907888	-1.344920022
-0.723494069	-0.604076438	-0.272069237	-1.857198831	-0.767949763	-0.411026987
0.300028613	0.036335534	0.346631234	0.226947141	-0.074958382	-0.187702662
2.569748818	2.379869186	2.885958755	2.855100504	-3.001178502	-3.231470504
NA	0.140540896	-1.6236459	-1.111696191	0.441287584	NA
-0.261941012	0.142419105	-0.20753982	-0.239964646	-0.206554089	-0.076396492
0.271091499	-0.757640869	-0.986025794	-1.639688529	-0.539552773	-0.143238962
NA	NA	NA	NA	NA	NA
0.269666683	-0.365504501	0.487233348	0.214537663	-0.158515473	0.248311937
-2.041878813	-1.392463225	1.431034391	1.465477369	0.201257474	-0.200929682
-0.303005431	-0.265787434	-0.281065519	-0.199056725	0.114522055	-0.015479228
-0.335998883	-0.185480666	-0.380389252	-0.308474277	0.208923829	0.306808885
-0.35487317	0.060261495	-0.118097216	-0.314487269	0.232411546	-0.015122302
-0.503749142	0.122537367	0.489970333	0.811276357	-0.291573619	-0.666757331
0.109900332	0.106520827	1.706015718	1.925955521	-1.623548179	-1.553480606
0.279634881	NA	0.468118226	NA	-0.267367266	0.344918302
NA	NA	NA	NA	NA	NA
0.012081874	-0.047596779	0.329060207	0.010636936	-0.003455559	0.103069287
2.080466074	1.643688672	-0.440187255	-0.07917682	0.794512918	0.936879914
-0.083162484	0.31297055	0.153622201	0.457903394	0.224401834	0.184297962
-0.220239721	-0.042767079	-0.130495443	0.02436018	-0.218422429	0.121786346
0.211386889	0.018883549	0.038703228	0.00107164	0.433149193	0.126618849
-0.073779803	-0.130086113	-0.102082022	-0.130179897	0.065961279	0.009660994
-0.222647256	0.425352823	0.153298723	-0.456673829	0.4613135	0.151338487
NA	NA	NA	NA	NA	NA
NA	NA	NA	NA	NA	NA
-0.617169836	-1.119218171	-1.323529748	-1.374481278	0.895656227	0.529838361
0.212260005	-0.149475388	0.019579169	0.217608674	0.217736728	-0.105928083
0.629553586	0.343739198	0.464050328	0.554167279	0.203454793	0.423607712
NA	NA	NA	NA	NA	NA
0.467068057	-0.135784406	0.137855246	0.075663269	0.383255262	0.637372394
NA	NA	NA	NA	NA	NA
NA	NA	NA	NA	NA	NA
1.256155298	1.349653873	2.22938874	NA	-0.018993738	-0.449515211
1.911936149	0.680232961	0.540058097	-0.171500001	0.133124144	0.547260593
0.661042784	0.283272899	0.177940071	0.253859029	0.303200608	0.289016941
NA	NA	NA	NA	NA	NA
-1.942251208	-1.123498177	0.564972585	NA	-0.027673909	0.321520496
0.608065496	0.269764929	0.606395228	0.043846727	-0.057009794	0.20065021
0.182325504	0.364280406	-12.00247829	NA	NA	NA
NA	NA	NA	NA	NA	NA
0.226735646	0.151090014	-0.063419608	-0.076501844	-0.19231974	-0.49002455
0.919516641	0.256105173	-0.341797626	1.730842055	1.476744074	0.563500091
0.045310069	-0.246981743	0.293104609	-0.071107375	-0.148679312	-0.252576066
-0.454037729	-0.367082544	0.337524821	0.426263565	0.092733098	-0.232561618
-1.046460407	-0.907213736	1.119443216	1.137377731	-1.039857096	-0.722692339
NA	NA	NA	NA	NA	NA
NA	NA	NA	NA	NA	NA
0.47252293	0.741148805	1.16034773	0.32089932	-0.416455826	-0.635215276
0.561954446	0.336012047	0.136983456	0.259581021	-0.02483167	0.028449368
NA	NA	NA	NA	NA	NA
-0.577499069	-0.416011785	0.688371585	0.55258487	-0.091171951	-0.015987144
-0.817974147	-0.791994404	-0.947364431	-0.992846165	-0.294186427	-0.268334622
-0.553852605	-0.572277394	-1.016492374	-0.641858419	-0.263391774	-0.193537665
0.605237609	-0.778139147	1.136670254	1.121496976	0.136887289	0.583363164
NA	NA	NA	NA	NA	NA
-0.098866392	0.142128586	0.030320095	-0.099807516	-0.244122514	-0.178614875
0.155920111	-0.157563085	0.392123907	0.377098599	0.205339397	0.157802829
-0.169846151	0.353457265	0.890111458	0.659563231	0.371057734	0.584264096
0.149636079	0.000497867	-0.469815253	-0.425740895	0.127876132	-0.153688393
0.545381231	0.301249235	0.306950891	0.694842917	-0.284933976	-0.12870411
NA	NA	NA	NA	NA	NA
0.175099669	-0.005295613	0.202467385	0.619850958	0.377312347	0.318918523
NA	NA	NA	NA	NA	NA
-0.054524154	0.018772131	0.817226763	0.93181444	-0.212591336	-0.124688565
2.10E-05	-0.012391581	0.459169672	0.379707901	0.17691614	-0.041981718
NA	NA	NA	NA	NA	NA
0.262611855	0.266941549	-0.234366232	-0.371285322	0.135023485	0.070143385
-0.658460182	-0.464408845	-2.430453781	-2.962656027	-1.061240069	-0.75432436
-0.765244392	-0.878272162	-2.835157388	-3.259147644	0.030831458	2.560959666
-0.362570079	-0.270752451	-0.179494822	-0.016272939	0.112018065	0.027273426
-0.191292978	-0.043641561	-0.319077857	0.220466151	0.077271625	0.021974527
-0.102632872	0.061001479	-0.126849616	0.265012616	-0.283752758	-0.354776391
-0.129938694	0.101874555	0.31123375	0.23316	0.286193244	0.371508179
-0.190674828	-0.296335453	-1.119818813	-1.128802315	0.043049948	0.073687226
NA	NA	NA	NA	NA	NA
0.134798789	-0.125873266	-0.108371889	-0.17777284	-0.252841876	-0.160031194
-0.305086959	0.008780377	-0.049089176	-0.078210638	-0.067245904	0.168651444
-1.078699896	0.267114066	-0.797697323	-1.426435256	0.6161369	NA
NA	NA	-2.03099523	-2.155847385	NA	NA
0.022785624	0.043033208	0.711620763	0.389065867	-0.237271226	-0.397257955
-0.088166355	0.153738809	-0.075458512	-0.119477539	0.432048068	0.594855206
0.145943696	0.033413686	-0.121749605	-0.290074113	0.52484693	0.446805247
-0.163237642	0.513579431	0.46249758	0.170781007	-0.167311963	-0.210482067
-0.125208514	-0.018553187	-0.048902995	-0.062565159	0.086635163	-0.176588185
0.346567842	0.243548617	0.295928523	0.242238219	0.07921093	0.098287893
-0.002898584	-0.600989127	0.058175813	-0.448878941	0.477496449	0.338395152
0.963052663	-0.052486167	-0.230069788	0.173768027	-0.136031776	-0.610984608
0.113246942	-0.297082096	0.194952714	0.336226531	-0.039932446	0.125925469
-0.708382636	-0.489772062	0.300873607	0.308205671	-0.101907166	-0.296472774
-0.294437524	-0.221828526	0.314979994	0.240279333	-0.11994448	0.054660649
-0.062932291	-0.05005971	0.142036752	0.163627478	-0.054168682	0.050401535
NA	0.02715946	NA	NA	NA	NA
1.936444798	0.384136518	3.551164429	1.441809416	-2.645971765	-3.296203438
NA	NA	-0.897944343	NA	NA	NA
-0.241543321	-0.161917737	-0.237014842	-0.77639811	0.108423057	0.128556181
NA	-1.949791166	NA	NA	NA	NA
0.234274398	0.469279613	-1.911932032	NA	0.349069815	0.263626281
-0.140545802	0.28586849	0.07957462	0.283232766	-0.419348344	-0.314775641
-1.974932098	-2.155362287	-2.445008746	-3.170535072	0.526587627	0.505953995
0.227141379	0.060239812	-0.230927321	0.119909464	0.409001312	0.383553251
0.348506442	-0.00945343	-0.28362083	-0.847839379	-0.276794642	-0.302858
0.077252995	0.224238323	-0.031342478	-0.117081659	0.139659726	-0.00026305
-0.913816475	-0.296914679	NA	NA	NA	NA
NA	NA	NA	NA	NA	NA
NA	NA	NA	NA	NA	NA
0.098218499	-0.047279977	0.446340881	0.311562221	0.044504058	0.021908415
-0.00630354	0.044741135	0.060958986	0.227372013	-0.327167913	-0.15714412
-0.057058443	0.037014046	0.153814254	0.052841825	-0.293758672	-0.372286276
0.171155595	1.53738545	2.600426825	2.726422063	-0.013498328	0.043740574
-0.307491283	0.452944943	-0.141540358	0.085453678	0.295750591	0.194040199
0.263355315	0.594122085	0.131782991	0.427470916	0.06912828	1.259503668
0.150267049	0.225467089	0.648846245	0.952976315	0.156556587	-0.048788876
0.266964835	0.053745179	-0.256399558	-0.294360139	-0.370086718	-0.126790566
0.155340337	0.368862302	0.007476391	0.472554003	-0.008384068	-0.160517999
0.367452867	-0.247607155	-0.046955062	-0.264265343	0.615547607	0.290782473
0.296367842	-0.132241568	0.19592021	0.369407347	0.478517894	0.307600072
0.333060717	0.150153984	0.311808459	0.210466561	0.769475533	0.355755973
0.105252563	-0.011599119	0.025285667	-0.055334273	-0.006316308	-0.009227391
NA	NA	NA	NA	NA	NA
0.040723726	-0.013795452	-0.320750957	-0.528152228	-0.442530073	-0.389744913
-0.303797275	-0.249279972	-0.061336914	-0.206575403	0.435520145	0.322466049
-3.400590728	-1.99241024	-5.460970086	-7.732877378	2.050271076	NA
0.122937135	-0.005153408	1.224973043	1.482843029	-0.361273624	-0.228470845
0.12205482	-0.416933911	0.401201756	-0.262818475	0.245841175	-0.21857812
-0.338464174	-0.168818621	0.41888821	0.11449075	-0.182714097	-0.311425576
-0.16379671	-0.388554985	0.223222256	0.116974785	0.100377405	-0.370872737
-0.077149895	-0.023860208	-0.195971394	-0.307736986	0.453808469	0.14189495
0.23849746	-0.317295973	0.356538737	-0.102244068	-0.044814662	0.223158292
0.124105569	0.814385885	-0.131996986	-0.830429575	-0.285927477	0.283065038
0.207299987	-0.017862085	-0.216947217	-0.588354986	0.218498505	0.040675115
-1.668961648	-1.626847536	1.158959701	1.793690576	NA	NA
NA	NA	NA	NA	NA	NA
-0.029090613	0.454169897	-0.326034773	-0.257528674	-0.207965425	-0.126604054
-0.240650558	-0.216490022	-0.591223611	-0.454124684	-0.831259281	-1.020358908
-0.467119099	0.139730045	-0.043720341	-0.109710404	0.628413838	0.493349376
0.304122202	-0.540228154	0.335685658	0.102164832	-0.01975564	0.522993852
-0.118930597	-0.211386842	-0.483911139	-0.16738883	0.242324579	0.511480231
-1.029071928	-1.5571171	-0.507372594	-0.842544738	-1.465136332	-1.514886254
0.484078071	0.229794276	-0.116210719	-0.206569289	0.032914807	-0.097825997
NA	NA	NA	NA	NA	NA
NA	NA	NA	NA	NA	NA
-1.382561279	-1.323204057	-0.326509277	-0.248018762	-0.534606248	-0.316621496
NA	NA	3.356045396	NA	-0.064065045	0.158842581
-0.105099122	0.267642877	-0.16908985	-0.153032117	0.111870675	0.179949741
-0.759824317	-1.117305577	0.259430062	0.130300616	-0.511079067	-0.398169919
0.413237879	-0.202157438	0.379921329	0.663092854	0.698636188	0.657374843
1.239183966	0.937593587	0.069718964	0.038731264	0.405980905	0.457507944
0.084431912	-0.116543211	-0.001609181	0.057821678	0.109597239	0.175214478
-0.105884369	-0.226799833	-1.173157811	-0.868886821	0.097708689	-0.016547688
NA	NA	NA	NA	NA	NA
-1.00360187	NA	NA	0.815356035	-0.248298408	-0.20645375
1.183820633	0.470844265	-0.734384744	-0.495257806	0.011230137	0.36050309
0.516626925	0.335302003	0.483736766	0.39651266	0.794614028	0.374619473
0.349730009	0.466203065	0.650094407	0.529992766	0.422204134	0.360043909
0.019716809	-0.189170919	-0.135136892	-0.197812443	0.129721978	0.301623917
0.257579794	0.27635926	-0.098592782	-0.224752061	0.618826009	0.162936144
0.684948457	0.272054161	-0.476687658	-0.259883699	1.052813762	1.337908673
-0.595321302	-0.446191735	-2.099752332	-2.045478787	0.722564309	0.61917315
0.279014066	0.238234602	0.247616984	0.026797506	-0.038994132	-0.061906985
0.208259557	0.465229397	-0.027831356	0.355559182	0.547042924	0.318462727
0.241897398	0.158860423	0.042750622	0.115817205	0.434959401	0.484598996
-0.063891783	-0.183931076	-0.022522632	-0.057785956	0.35121548	0.598461218
0.714038628	0.362011297	-0.842070224	-0.195564723	0.597186551	0.75867676
1.070924447	1.121135704	1.813863563	NA	0.183287487	0.279301655
-0.3504213	-0.337404496	-0.661720795	-0.406731311	-0.006578319	0.106412258
-0.068255155	0.175955841	0.106998152	-0.220140842	-0.069386679	-0.138439342
NA	NA	NA	NA	NA	NA
NA	NA	NA	NA	NA	NA
-0.102110035	-0.12427691	0.011028932	0.217507941	0.069682385	0.16375486
-0.144316851	0.169699023	0.291619832	0.112404811	-0.047058751	-0.079037363
NA	NA	NA	NA	NA	NA
0.071693192	0.043123724	0.025376968	0.025966851	-0.044864864	-0.036951136
NA	NA	NA	NA	NA	NA
0.330897693	-0.364663375	-0.927120834	-1.217933794	0.583820091	0.02237672
-0.297971889	0.238045824	0.14804476	0.308869431	0.044072828	0.067309736
-0.703881737	0.001184059	-0.66868411	-1.156368794	0.066495412	0.083195502
-0.077304958	-0.088868436	-0.207678144	-0.198534682	0.242200902	0.117864267
0.263232278	0.485431106	0.399815729	0.497712779	-0.146349412	-0.230138309
NA	NA	NA	NA	NA	NA
-0.171487836	0.027962405	-0.202705581	0.255881219	0.181773904	0.398186178
0.222588544	-0.118321073	-3.84107838	-3.732132631	-0.142378101	0.197115593
0.051380472	0.227288134	0.000888134	-0.359955971	-0.292284793	-0.320386892
-0.30836553	0.43344605	0.111245917	0.035308628	-0.407613131	0.401014726
-0.263858888	0.011588659	-0.517396827	-0.591072878	0.287087284	0.021355862
0.087071157	0.091986077	-0.039586346	0.102864967	-0.213356847	-0.193468515
-0.075965923	-0.063553798	0.07664172	-0.415687801	-0.063990748	-0.044119901
-0.215340576	-0.087062933	-0.159898211	-0.221613149	0.02015143	-0.129245276
0.080741834	-0.254688848	-0.001371085	-0.065982097	0.339119288	0.096826813
-0.591695414	-0.34886581	0.154298839	0.486702043	-0.459090741	-0.137810763
0.186903476	0.452688812	0.032030761	0.018163145	0.217009189	0.055593639
-0.444591817	0.064444972	0.187139894	-0.235430116	0.179657922	0.009546945
0.496271236	-0.061394502	0.537158452	1.022799305	0.517225127	0.506553955
0.110217234	0.030936358	0.347434454	0.364310264	0.66872958	0.254831438
-1.174922209	-0.198260822	-0.166308615	-0.518559527	-0.113306483	-0.001924332
0.043913359	0.152422067	0.001406253	-0.385905134	0.027961049	0.220718133
0.392145328	-0.081692844	0.049267077	0.075003625	0.289209606	0.339540648
0.358283008	-0.462205562	0.578552944	-0.452210482	0.226139483	0.044189317
0.012114318	0.294757537	0.431691591	-0.498701844	0.035004876	0.022746087
0.566475063	0.202924707	-0.369232698	-0.652407414	0.353874817	0.300872035
0.211994178	-0.144189388	0.007924497	0.161956834	0.396934793	0.067161788
-0.03716188	-0.159094901	-1.041864377	-1.047392346	0.150071781	0.230713677
0.251821978	0.019515286	-0.482488879	-0.255221869	0.277694024	0.361675373
0.294343398	0.198228167	-0.116272287	0.005552877	0.41451646	0.455503963
0.671028508	0.273518601	1.092129667	0.974617667	-0.183403037	0.104910934
0.444294511	-0.038225286	-0.476809328	-0.175905199	0.313066137	NA
0.590597371	-0.024769093	-0.155057005	0.096002422	-0.201680682	-0.057887976
0.31698929	0.245359678	0.175163751	0.445497846	-0.036915521	-0.131573803
-0.075241036	-0.275003257	0.119623243	0.207962158	0.24027873	0.136987526
-0.259208729	0.322288145	-2.031555541	-1.965639332	0.312200372	0.246980587
0.167424416	0.153360702	0.082010569	0.236948857	0.359562329	0.413693769
-0.329009738	-0.517325698	-1.119928257	-0.615174277	-0.668657416	0.181687157
-0.367896652	-0.4932822	-0.134380704	-0.253253964	0.004521688	-0.016369607
1.031300891	0.754081863	0.43791388	1.393835934	-0.558348314	-0.858217184
0.21326795	0.11934758	-0.370220723	-0.309271685	0.271340108	-0.011174852
0.02571092	0.015506718	-0.339768247	-0.670623679	-0.17299331	-0.107588551
-0.063243988	-0.491905214	-0.803605968	-0.69282949	0.006453065	-0.230306657
-0.154645389	0.551675774	0.948139647	0.758156868	0.252196881	0.652596225
NA	NA	NA	NA	NA	NA
0.407260411	0.091423028	-2.205421462	-1.578803884	0.481635892	-0.051536553
-0.554649186	-0.109957529	0.467953782	NA	-0.304677257	0.456425177
0.291074352	-0.356775684	0.176271339	0.828925646	0.624475851	0.161157485
-0.059628187	-0.212155836	-0.429853007	-0.159999457	0.531043516	0.342001102
-0.220820897	-0.583737122	-0.332890918	-0.465644025	0.30561111	0.241346978
-0.032446418	-0.316016175	0.335330211	0.011470471	0.039230686	-0.14313391
-0.025944224	0.217634735	-0.38560419	-0.091211386	0.077062839	-0.040802606
-0.256018642	-0.587486501	NA	0.048100375	-0.802150772	-0.752831059
NA	-1.472701695	NA	NA	NA	NA
NA	-1.100289466	NA	-0.360223064	NA	NA
-0.031261433	0.293837924	-0.176383869	0.01056562	0.256874305	0.480216026
-0.031228096	-0.025592605	0.715441061	0.887167504	-0.125930969	-0.129893045
-0.396688052	-0.518346455	-0.020637968	-0.251740022	-0.476110588	-0.255529888
0.470942125	0.133818046	-0.187872047	0.349263955	0.174494096	0.669860582
NA	NA	NA	NA	NA	NA
0.936449001	0.742150219	-0.243249356	-0.182474824	-0.882110359	NA
0.286008246	0.355068629	0.190197916	0.276302197	-0.036270132	0.053718469
-0.02848367	0.04060734	-0.027897823	-0.144813439	-0.101885364	0.132088314
0.159845522	0.105152329	-0.365347708	0.054516199	0.259944274	0.013269576
-0.13487124	0.022882316	0.069869668	-0.048509872	0.208960848	0.225574237
0.327995623	0.675455655	0.46426916	0.536040778	-0.10541364	0.020219491
-0.032409916	-0.041878815	-0.319876105	-0.213852158	0.402725489	0.362577045
-0.084522466	0.084596009	0.056259715	0.458920992	0.012234575	0.07258515
0.766219062	-0.066014508	0.082751141	-0.031903864	0.259030456	0.261320193
-0.708673016	-0.640613132	-0.3839847	0.001044496	-0.076860356	-0.207055524
-0.023359866	0.141142922	-0.072246932	0.445996269	0.195681941	0.419176411
0.096889704	-1.509455067	-0.162277322	-1.17312447	-0.153418165	-1.014469049
0.564762286	0.33044463	0.677225727	1.308869	-0.1953545	-0.273034377
NA	NA	NA	NA	NA	NA
-0.129970101	-0.121553398	0.324794223	0.663763797	-0.054224239	-0.106714779
NA	-0.256813881	NA	NA	-0.347806901	0.55614018
-0.942331058	NA	NA	NA	0.171290087	NA
-0.184096511	0.00375419	0.296728156	0.440757477	-0.235883067	0.204350416
0.029775324	0.079946684	0.37307273	0.1979717	0.337647791	0.315868521
-0.825150198	-0.469434287	-0.595843958	-0.749226317	0.138277246	1.08852077
0.220438129	0.055892078	0.159152564	-0.26286022	0.076695615	-0.036423691
-0.068089489	-0.007555019	0.401001294	0.190983616	-0.125638078	-0.093398253
-0.394144028	-0.442859573	-0.259632601	-0.364523196	-0.861130801	-0.48969478
NA	NA	NA	NA	0.166303288	0.042451095
NA	NA	NA	NA	NA	NA
0.049074293	-0.11808722	0.479515035	0.307877191	-0.002308028	-0.205796166
-0.824413753	-0.76836079	-1.318593449	-1.048196163	0.281775264	-0.408786955
NA	NA	NA	NA	NA	NA
NA	NA	NA	NA	NA	NA
0.150069842	0.216711545	-0.327252648	-0.229148911	-0.45690634	-0.198507567
0.281753603	0.225383045	-0.127025438	0.033722169	-0.069018256	0.110656956
NA	NA	NA	NA	NA	NA
-0.41955025	0.006376563	-0.635699747	-0.885207877	-0.400353348	-0.370684904
-0.366238682	NA	NA	NA	-0.07421944	-0.380944596
NA	NA	NA	NA	NA	NA
-0.025917595	-0.061890127	-0.06635392	-0.353175922	0.049120366	0.112746517
0.039245711	0.019941308	0.137258148	0.044622082	-0.350369318	-0.209895987
-0.183880105	-0.000186914	-0.043988012	0.088591879	0.220921121	0.261745878
-0.530993703	-0.95220279	0.600305473	0.409493685	-0.395243852	-0.280197342
0.465533747	0.162914211	0.47195568	0.767593229	0.636975186	0.376969855
1.055754291	0.424151468	-0.313028812	-0.280065412	0.809313433	1.034494941
-0.377073492	-0.303900039	-0.219095002	0.084778149	-0.07673	-0.146779221
0.902662565	NA	NA	-0.241803259	0.160357277	0.347039156
0.149049166	0.112943767	-0.211030839	-0.121782163	0.148904918	0.077274118
0.048368825	-0.309780664	0.425814356	0.374906962	0.050700016	-0.393434373
-0.079397722	-0.00721125	-0.149827546	-0.069750533	0.159975816	0.272960624
0.08201381	0.274110705	0.327923455	0.113443688	-0.002813496	0.09497531
-0.022042624	0.02282216	-0.27577078	-0.182784048	0.320541662	0.314740025
0.025030464	-0.031605992	-0.120814934	-0.135177128	0.37664867	0.398751379
NA	NA	NA	NA	NA	NA
-0.176893921	-0.095834328	0.232909897	-0.354734049	0.154488877	0.739202683
-0.045159614	-0.121175354	0.720204585	1.080307428	NA	-0.296239924
0.217546439	0.070915955	0.326544111	0.017296693	-0.024322371	-0.054519525
-0.162470911	-0.064099268	-1.510071088	-1.527686659	0.091654525	0.355910491
0.836988227	0.457253465	-0.163182725	-0.000665209	0.294552786	0.431584835
0.132880357	0.106282358	0.262399804	0.649991519	0.063247471	0.346394417
0.421697793	0.314082481	-0.167122485	-0.250052896	0.198886572	0.081327638
-0.46760851	-0.373153033	-0.801256402	-0.123060672	0.101730369	0.012972083
0.168939807	0.471574133	-0.21171577	-0.276377557	0.552545414	0.403694972
0.203857501	0.041708195	-0.327649299	-0.317888955	-0.013068174	0.080691392
0.524702724	0.322513711	1.135079601	2.242598411	0.176641786	0.690005494
-0.030325848	-0.463951348	0.521207401	0.357362569	0.186698176	-0.154729397
-0.272792651	-0.122764741	0.52044857	-0.099870615	-0.100190221	-0.007552284
0.331378524	0.41395044	0.369429651	0.415665086	0.288499955	0.549113158
0.068174337	-0.019099598	0.250919134	0.353433665	-0.156991174	-0.172507379
-0.081908256	0.052550522	-0.067340633	0.023392896	0.197651144	-0.063322884
-0.275071055	-0.389277836	-0.142529102	0.249883743	0.160727842	0.080107487
-0.095865906	-0.297842219	0.584188486	0.561223565	-0.161484371	-0.522828631
-0.035640674	-0.217419691	-0.039156853	0.521834522	0.019823335	0.059723699
1.08598623	0.511285045	-1.024383708	-0.216376736	-0.364659526	0.178264763
-0.116994436	-0.033684107	0.137957382	0.214458907	0.084016785	0.083227338
-0.595842685	-1.324613483	1.455690869	NA	0.068052811	0.235288253
0.134730056	-0.050316399	-0.006859366	0.444838865	0.070341386	-0.219997606
-0.538777376	-0.224413707	0.536307766	0.072327287	-0.209314855	-0.4852648
-0.092761131	0.041977321	-0.134330138	-0.499102249	0.17178244	0.149292278
0.590853782	1.745886111	1.973807316	2.45671076	-0.165960636	0.074658532
NA	NA	NA	NA	NA	NA
-0.14394431	-0.049609214	-0.062247242	0.406998161	-0.243437311	-0.125963028
NA	NA	NA	NA	-0.705765774	-0.2687328
NA	0.12987408	NA	NA	NA	NA
0.111818861	-0.206947719	-0.512954269	-0.553759683	-0.26011931	-0.170733095
NA	NA	NA	NA	NA	NA
0.196500896	0.32614951	-0.120448318	-0.687045541	0.391307739	-0.150908856
-0.057697079	0.746935033	0.353743468	0.075340851	0.920595393	0.057478727
-0.097130743	-0.11121474	-0.04652627	-0.228602937	0.656957835	0.72303841
0.205351593	0.036547994	-0.014825395	-0.213126957	0.052304736	0.053350921
-0.288158069	0.467688022	-0.936920329	2.800356386	-0.208245465	-0.232194361
0.263825682	0.32344052	0.324381819	0.43835335	0.184680122	0.103123707
-0.544624968	-0.314513868	0.120251795	0.184144187	-0.613770128	-0.636045851
NA	NA	NA	NA	NA	NA
-0.54542966	-0.727715414	0.426543693	0.138734727	-0.414904124	-0.328490752
-0.198666115	-0.253853792	0.363388056	-0.045357082	0.259720761	0.258904832
0.129460453	0.255103373	0.362940881	0.35815713	0.327145221	0.088655021
-0.120013236	-0.05388227	-0.190604025	0.063048782	-0.086761867	0.065649199
-0.059165517	0.353078309	-0.574061137	0.184820215	-0.134169163	0.066665987
-0.058595321	-0.133930987	0.232965632	0.39586209	0.032441162	-0.113634776
0.551846859	NA	NA	NA	0.331076018	0.165953251
0.181935845	-0.536898548	-0.271958689	0.478460888	0.093320206	0.155127877
0.142160328	0.156145625	0.200218044	0.205308012	0.092109984	0.327108259
0.027827759	-0.704781202	0.720678505	-0.026559867	0.160253457	0.428546429
0.024518708	0.04914982	0.07762955	-0.126491757	-0.003337309	-0.054379819
-0.026126887	-0.076946072	0.586461043	0.256807288	-0.242135124	-0.050410949
0.345751912	0.347138737	0.197600199	0.202107714	-0.332079658	-0.33082812
-1.026150209	-0.99576879	0.000709386	0.105934934	-0.414779253	-0.337814516
NA	NA	NA	NA	NA	NA
0.040257845	-0.07582786	0.182464162	0.07068356	0.032698318	0.117949098
0.014998809	-0.576408908	0.345409717	0.110180326	0.269302461	0.264561141
-2.224999225	-1.442840713	0.506556216	0.758004265	-0.793123306	-1.131259762
NA	NA	NA	NA	NA	NA
1.006034129	1.227456923	0.911927891	0.794047455	-0.452761487	-0.834620259
NA	NA	NA	NA	NA	NA
-0.136874769	-0.535805626	-0.244006593	0.083935165	-0.035814663	-0.009770758
-0.901300687	-1.206569037	-1.755687568	NA	-0.251725393	-0.614781033
NA	NA	NA	NA	NA	NA
-0.053887637	0.328797388	-0.28215076	0.426288634	-0.250569673	-0.009293791
NA	-0.0762975	-0.538789721	NA	NA	NA
-0.116510898	0.130991201	0.289074651	0.570889021	-0.175330679	-0.214945924
-0.148100222	0.027853473	-0.518062759	-0.725787778	-0.162683138	-0.029584924
0.167124006	-0.105061354	0.855099022	0.800079739	-0.591688673	-0.630300726
0.059004838	0.110256404	-0.029731045	-0.06472317	0.046641962	0.121922404
0.663449266	0.073536774	-0.084393023	NA	-0.199363834	-0.170160371
-0.049388966	0.004831262	-0.141863712	0.217286111	0.207125319	-0.167502223
-0.482518084	-0.46815286	-0.000224372	0.416717393	-0.066659075	0.084504977
NA	NA	NA	NA	NA	NA
-0.056223321	0.170659776	0.185275757	0.018683113	0.430643996	0.751580321
NA	NA	NA	NA	NA	NA
0.380311297	0.005812232	0.00275271	-0.061308798	-0.233000621	-0.083912098
0.294978969	0.457294141	0.48954075	0.497115068	-0.144429669	-0.270592552
NA	NA	NA	NA	NA	NA
-0.015978715	0.070555299	0.220740466	-0.152202929	-0.04619969	0.104282093
-1.5403925	-1.036234387	-0.452944786	-0.062338774	-0.131101823	0.0824902
0.290879267	0.430475239	-0.165491096	-0.134926487	0.271844042	0.244187234
NA	NA	NA	NA	NA	NA
-0.201001005	0.468430579	-0.073283238	-0.532376291	0.336019945	0.308087593
-0.494915075	-0.178577858	0.310249881	-0.028193448	0.050621111	0.052861032
0.223626021	-0.787242789	-0.274377461	-0.346749904	0.777058262	0.605789846
0.024886017	-0.354944616	-0.24268345	0.043181926	-0.259694827	0.758390537
-0.059436386	-0.029325387	0.017993165	0.155994051	-0.029440531	-0.042661697
-0.128473836	-0.114733729	-0.038660524	0.091219643	0.002428161	-0.182600973
NA	NA	NA	NA	NA	NA
NA	NA	NA	NA	NA	NA
-0.294178198	NA	0.245199117	NA	NA	0.02427429
-0.032430665	NA	NA	NA	0.277128189	0.245513226
NA	NA	NA	NA	NA	NA
-0.23172231	-0.347844817	-0.144450197	-0.016085052	-0.055353892	-0.124268012
-0.018715254	0.44733929	-0.431074228	-0.038090133	0.625163566	NA
0.129086174	0.072764484	-0.128461865	0.036863483	0.29047659	0.153769185
0.378768155	0.146697369	0.467285937	0.116696225	0.734393284	0.339105549
0.648278331	0.264079727	-0.554411058	0.283112153	0.571739944	NA
NA	NA	NA	NA	NA	NA
0.049461471	0.16859258	0.070488288	0.07615485	-0.19900815	-0.076093209
0.045303419	-0.243379959	-0.185443384	-0.405465987	-0.084289654	0.055989439
-0.263356321	-0.146557494	-0.204866661	-0.880925899	-0.242319883	-0.033976338
0.206599464	0.384740784	0.552906309	NA	0.033867379	0.577285656
0.712181601	0.646311539	0.226341929	0.199067456	0.27752119	0.048061689
-0.175295267	-0.319327595	0.234685384	0.228304477	0.275541959	0.410362249
-0.280824734	0.115963252	-0.354345957	0.188534538	-0.098703479	0.057715498
0.161002731	0.059524726	0.05455234	-0.000504231	0.166791583	-0.050934686
0.241659646	0.448565783	-0.192145143	0.028270512	0.432662929	0.076632187
0.22363977	0.102366081	0.241276361	0.440527185	-0.347426145	-0.088000791
-0.126979619	-0.113514915	0.115764407	-0.337669278	-0.15156697	-0.024352914
-0.012368913	-0.525119017	0.23839836	-0.00096541	0.517922413	0.784521799
0.159239116	0.162658764	-0.295885107	0.256261805	-0.027903976	-0.782779918
-0.367213253	-0.113129425	-0.698372922	-0.568312444	0.056969812	-0.172954018
0.241414132	-0.18376249	-0.152753129	-0.031376969	0.437285027	0.136702216
-0.004802953	0.089766853	0.396183401	0.408613718	0.233251285	-0.054596408
NA	NA	NA	NA	NA	NA
-0.280392353	-0.047439944	0.087655801	-0.041036586	-0.320841915	-0.251049313
-0.402317919	0.514919262	0.171465545	-0.334838959	0.084634715	0.261502826
NA	NA	NA	NA	NA	NA
-0.420480449	0.182959642	NA	NA	0.089904405	NA
-0.444677524	-0.425260453	-0.881686241	-0.186421549	-0.223739131	-0.213289219
NA	NA	NA	NA	-0.374396433	NA
0.195637996	0.40026881	0.894893674	0.621132344	-0.054577689	0.033679738
0.246053735	0.056500989	NA	NA	0.19976039	-0.388921656
0.078202393	-0.058166819	0.1091025	0.295523666	0.259966915	0.144270984
0.225197585	NA	-0.368193214	0.128070784	-0.269582449	0.034582444
-0.2829978	0.022186012	0.058166299	0.857854318	-0.181170056	0.352361783
0.671889239	0.445069304	0.102862072	0.775321736	0.114797033	0.730707885
NA	NA	NA	NA	NA	NA
NA	NA	NA	NA	NA	NA
-0.296045304	-0.180757843	0.41274772	0.240672964	-0.071403375	0.091412747
0.164761493	0.142324776	-0.127753605	0.146379091	-0.12265068	0.133415343
NA	NA	NA	NA	NA	NA
-0.112203427	0.591995114	0.251054651	0.065741336	-0.522115092	-0.047416531
NA	NA	NA	NA	NA	NA
-0.647315407	NA	-0.604880459	NA	-0.36827707	NA
-0.165516358	0.152651666	0.353922917	0.345967734	-0.438985798	-0.418604312
-0.194784202	0.2427609	-1.052502216	-0.584052536	-0.234651383	0.371612734
0.250131688	-0.17968545	0.199687283	0.11550465	-0.128861653	-0.127020737
-0.795468144	0.343040008	NA	NA	1.550461226	0.188384219
NA	NA	NA	NA	NA	NA
-0.240121197	-0.066071398	-0.007448461	0.23725823	0.255632116	0.159373567
1.041506002	1.527912083	0.086608567	0.444900754	0.172808136	0.61211649
NA	NA	NA	NA	NA	-0.775598499
NA	-0.754966895	-1.094270661	-0.223731827	0.210626553	0.026778818
0.135277522	-0.183142701	-0.185051864	-0.145536293	0.112760044	0.173693812
-0.324995605	-0.279628462	-0.292717546	-0.527418417	-0.271035444	-0.557040301
NA	NA	NA	NA	NA	NA
-0.212193202	-0.289223729	-0.00611007	-0.254214187	0.202507869	0.154152527
-0.254776892	0.336011456	0.423211431	0.031519178	0.013911477	-0.24604813
-0.023468839	-0.390475693	-0.065312527	-0.611821532	0.060889135	0.044452565
-0.024295296	-0.083057662	0.064980726	-0.077158433	0.092190074	-0.102856295
0.219083257	0.177678602	-0.195139946	-0.080330876	0.541393855	0.395805074
NA	NA	NA	NA	NA	NA
NA	NA	NA	NA	NA	NA
-0.074024215	-0.283183276	0.046293652	-0.199003642	0.058420353	0.043396726
-0.649218643	-0.059714071	0.541084467	0.269833122	0.326249573	0.582042742
0.27018936	-0.0337312	0.015850256	0.007584162	0.5232704	0.388061857
0.341469553	0.663345283	0.029654957	0.324445484	-0.29921664	-0.095153712
-0.331215009	0.287992888	0.418496442	0.097312333	-0.071333009	0.188175482
NA	NA	NA	NA	NA	NA
-0.464300879	-0.807954615	0.283357234	-0.035164664	0.149271993	0.652502947
-0.28304714	0.069712366	0.186965987	0.323336581	0.232107215	-0.098466903
-0.135735235	-0.226643011	-0.043692929	-0.076389573	0.267751039	0.221524266
0.17540357	-0.025063459	0.028255292	-0.043552752	-0.08156426	0.015710278
0.042527669	0.089343408	-0.260380313	0.39843935	0.069756681	0.392182332
-0.075787356	0.138183648	0.273365026	0.704432482	0.212685524	0.003849341
0.64775876	0.746348372	0.20300813	0.211548336	0.018692687	1.072797626
-0.037633048	0.045079829	-0.452333832	0.157999724	-0.167377138	-0.208578454
-0.636770539	-0.830262177	-0.907226798	-0.464524771	0.093555327	0.503643673
0.111142849	0.273745498	-0.294046147	0.04305351	-0.312232607	-0.129386385
0.677652682	0.027357374	-0.551473912	-0.123815867	0.100746465	-0.004314807
0.337452482	-0.733505892	-0.015266757	0.03142428	0.364301817	0.842165591
1.196513543	0.520016914	0.178460737	0.450699535	0.274783486	-0.0207086
0.127266982	-0.020069473	0.1112658	1.175910983	-0.11157094	-0.094690347
0.101129747	0.593483844	-0.212891273	-0.22681836	0.29423018	0.649193981
0.130305249	0.035338634	0.210161481	-0.077275832	-0.020354042	0.093132082
NA	NA	NA	-0.733794272	NA	NA
-0.132553509	0.024830626	0.088336735	-0.360679632	0.534264082	0.308674545
-0.984512114	0.00138882	-0.238474955	-0.37524065	-0.376163637	-0.575968864
0.075366171	-0.019068347	0.129831561	-0.131049428	-0.026544644	-0.226954915
-0.028315701	-0.037924968	-1.012555636	-1.043429534	0.251862745	-0.036134018
0.316161506	-0.063573944	-0.212631505	0.142247031	NA	-0.030512439
0.02391844	-0.014120196	-0.1435461	0.135051972	0.329618097	0.149844202
0.128061161	-0.024411372	-0.112564473	-0.192695655	-0.505711415	-0.275803576
-0.655619086	0.143362199	0.162749704	-0.001883345	0.707859297	0.449341713
-0.77026993	NA	NA	0.029930459	0.024315082	-0.074338712
0.070650441	0.059269026	-0.182678947	-0.14369346	0.069113745	0.295279137
-0.134326565	-0.125902376	0.061637781	-0.06172999	0.478535597	0.446214755
0.342422245	-0.095174983	-0.127500812	-0.607864945	0.41382969	-0.11567432
-0.5275624	-0.543136619	-0.867250027	-0.627294323	-0.555779632	-0.924465765
0.346235765	0.02392937	-0.698103748	0.00347835	0.070171452	0.672402275
0.108166768	-0.108408666	-0.271663184	0.278981344	-0.188571448	0.149340973
-0.036693427	-0.641275137	0.194787942	0.343826294	-0.441748101	-0.316021371
-0.634948543	-0.068036333	0.058447656	-0.527546016	-0.181892692	-0.464593084
-0.135145633	-0.097129176	0.124395599	0.378034555	-0.755617508	-0.521639775
0.232996977	-0.085013212	0.322093883	-0.071875271	0.08121186	0.002883617
-0.215077364	-0.267376712	-0.237853555	0.027638681	0.194381931	0.459237202
0.517617691	-2.166093658	1.674227317	-1.954442525	1.190875351	-1.09432082
0.17776407	0.043882246	-0.023333848	0.188888286	-0.247064754	0.056314486
1.106886618	1.240396972	0.247414697	-0.086115267	-0.719021686	-0.50335291
NA	-0.714632439	1.255840455	NA	-0.324449932	-1.231351494
NA	0.128654938	-0.198826767	-0.360312625	NA	NA
0.333803056	-0.078708677	NA	-0.026094967	-0.058914239	-0.383195537
-0.199071598	-0.612329293	0.351523928	0.094974732	-0.244959243	-0.065868367
-0.264171197	-0.103750318	-0.379138962	-0.321269549	0.002926162	0.2998184
-0.039968261	-0.18750273	0.054959396	0.595372222	NA	0.679465589
0.503500186	-0.038437731	-0.083446502	0.04057033	0.068327373	-0.583877813
0.354391333	-0.407337166	-0.448326462	-1.11769934	0.164485272	-0.219557589
NA	NA	NA	NA	NA	NA
-0.505305936	0.003949508	-0.263913908	0.323807375	0.339757081	NA
NA	NA	NA	NA	NA	NA
-0.016365586	0.188915724	-0.272326841	-0.069498075	0.270971761	-0.073314946
-0.625661965	0.002979196	-0.663228229	NA	0.123795212	NA
0.120370158	0.140893921	0.006084399	0.019710904	0.132086585	0.020800178
0.30861602	-0.046150664	0.124887212	0.146367261	0.588194384	0.322835878
NA	NA	NA	NA	-0.241657617	-0.137654545
NA	NA	NA	NA	NA	NA
-0.712051874	-0.37942334	-0.282267976	-0.612785548	0.162538737	-0.04057454
NA	NA	NA	NA	NA	NA
-0.034530633	-0.412779525	-0.098917738	-0.0883115	-2.02361727	-2.77016659
-1.66873605	NA	NA	NA	NA	NA
0.677058938	0.479883679	0.142252372	0.601293433	0.039338639	0.081611157
0.428260583	0.027753698	0.336352149	0.068404347	0.294816526	0.120099426
0.256456946	-0.057045148	0.297093936	0.117557804	-0.073514761	0.040092309
-0.262386149	0.112038069	0.665120379	-0.921576241	-0.546040656	-0.304014801
-0.127145587	0.18170279	0.73295378	0.545390801	-0.207217897	-0.212472536
NA	NA	NA	NA	NA	NA
2.502007548	-0.003945064	0.401467416	-0.071498227	0.556444323	-0.139004419
-0.204703023	-0.251230918	0.479537055	0.019226302	-0.006288465	-0.047124728
0.236447866	0.104836723	0.097880816	0.337681018	0.108910317	0.389466562
NA	NA	NA	NA	NA	NA
0.210286655	-0.15001149	-1.732879463	-0.938169262	-0.088861495	NA
-1.364833292	-1.360635814	1.203228364	0.886309951	0.080395526	0.478363739
0.188623443	-0.164053216	0.277433903	0.474377697	0.113693737	-0.17190493
0.0248799	0.146732224	-0.539205382	0.234793428	-0.41514294	0.0613505
NA	NA	NA	NA	NA	NA
NA	NA	NA	NA	-1.132220574	-0.603071427
0.09895297	NA	NA	NA	0.329486768	0.323333467
-0.226545421	-0.00162189	0.255959746	1.041362034	-0.135059993	0.003415348
NA	NA	NA	NA	-1.30195078	-1.270579839
0.118846518	0.037578214	0.327026963	0.222888322	-0.196066638	-0.171740013
NA	NA	NA	NA	NA	NA
NA	NA	NA	NA	NA	NA
-0.083265815	-0.524962052	-0.185723167	-0.752925992	-0.348503976	-0.117420137
0.47301744	0.158770887	0.208160528	0.043240679	0.210342507	0.429303177
-0.048270889	0.120646216	1.151409861	0.860256856	-0.229737447	0.117863466
-0.221154931	-0.036335416	0.045700355	-0.115991395	0.096085112	0.012525417
-0.415686728	0.169714608	0.420528604	0.51882382	0.247604895	1.288817361
-0.545464785	-0.906090111	-0.213290785	-0.012340437	-0.486394208	-0.350573107
-0.058922717	0.152562988	-0.498202329	-0.548967199	0.217525761	0.199824022
NA	NA	NA	NA	NA	NA
NA	NA	-2.786586238	NA	NA	NA
-0.21792466	0.11746853	0.136536691	0.006968727	-0.373107716	-0.06003914
0.254547079	0.453038116	-0.407773869	-0.435495246	-0.215468887	0.000691277
-0.392258578	-0.769048517	0.243386985	0.052835642	-0.056830174	-0.398562237
-0.407757674	-0.64263584	0.403041838	0.337810967	0.293756422	0.09534275
-0.140871502	-0.577561876	-0.03644236	0.192378528	-0.564266218	-0.549927093
-1.258081853	-0.04069094	-2.334575312	-2.784298729	0.185328228	-0.329042615
NA	NA	NA	NA	NA	NA
-0.447039899	NA	NA	NA	NA	NA
NA	NA	NA	NA	NA	NA
0.211020201	0.321386544	0.108646767	-0.004364535	0.344526404	0.548703657
-0.280199149	-0.107351498	-0.201432871	-0.38612929	-0.249727607	-0.163565966
0.193686309	0.078435258	-0.415261921	-0.130137712	0.196920782	0.232534084
NA	NA	NA	NA	NA	NA
-0.446031878	-0.316892665	-0.783045067	-0.381280746	0.649615609	0.027297643
-0.018188558	-0.027889696	-0.577228411	-0.098389001	-0.101781312	-0.126052297
NA	NA	NA	NA	0.35121459	-0.260426181
0.202301966	0.139179442	0.591991748	0.093345249	0.221225165	0.098503704
-0.065729542	-0.250694356	0.928506519	0.991515873	-0.225242558	-0.012563801
-0.282598627	NA	NA	NA	NA	NA
0.878039537	0.596281151	0.212270073	0.52201546	0.188536507	-0.013414573
0.732437366	0.196210209	1.440731026	NA	-0.017099625	-0.322644422
-0.044048835	0.046451305	-0.142642185	-0.160284663	0.144562015	0.145868684
0.247640468	0.554044766	0.317225186	0.285214652	-0.25035408	-0.201192699
NA	NA	NA	NA	NA	NA
NA	NA	NA	NA	NA	NA
NA	NA	NA	NA	NA	NA
0.136009473	-0.925433284	-0.813328469	NA	0.484271773	0.183219589
0.517424974	0.200126912	-0.421146884	-0.399963184	-0.158838103	-0.021065973
-0.015805703	-1.566951946	0.610512474	0.50118234	-0.515066694	-0.731804946
-0.183746757	-0.035247441	0.185966994	-0.019422301	0.030558427	-0.237427647
-1.406816405	-1.378511623	0.386346178	0.610018178	-0.519464105	-0.604353707
0.10453723	0.085216002	-0.013417595	-0.021792491	0.211405203	0.375621045
0.673356335	0.726638456	0.996332282	0.858072113	-0.206578025	-0.199311123
NA	NA	NA	NA	NA	NA
0.033164459	0.466501455	-1.03379126	-1.299631468	0.547598139	NA
1.119963555	0.8127127	-1.145278409	-1.388243984	0.28428149	0.349016558
NA	NA	NA	NA	NA	NA
-0.126060131	0.067821309	-0.24444656	-0.238264575	0.208437479	0.166575049
-0.380858557	-0.303990699	1.310723744	0.655484933	-0.075540794	-0.184522378
0.263901064	0.816493431	-0.841688387	0.042293032	NA	NA
0.144031492	0.395404728	-0.074346782	-0.544749848	0.058681225	0.01776309
NA	NA	NA	NA	NA	NA
-0.874286504	-0.047071698	0.313725928	0.389370607	0.040610314	-0.264425669
-0.805739486	0.177939949	0.689815146	NA	0.301536937	1.018457146
NA	NA	NA	NA	NA	NA
0.103069847	0.242780294	0.326545501	0.174627334	0.14847336	0.072579064
-0.015708448	0.001370241	-0.571565473	-0.506879913	0.176941439	0.099831358
NA	-0.333681876	-0.506421546	-0.147587044	-1.153610553	-1.045038268
NA	NA	NA	NA	NA	NA
NA	NA	NA	NA	NA	NA
NA	NA	NA	NA	NA	NA
0.205594907	-0.002489212	0.078121282	-0.284571052	0.400447108	0.481531004
NA	NA	NA	NA	NA	NA
NA	NA	NA	NA	NA	NA
NA	NA	NA	NA	NA	NA
0.050890149	-0.928848073	0.428043492	-0.314983379	-0.121557089	-0.660614961
0.203626796	NA	NA	NA	NA	NA
-0.08796376	-0.254206396	0.593421141	0.669618267	-0.195439769	-0.095631219
0.271907698	NA	-0.840914347	0.512721423	0.14589971	0.668867872
NA	NA	NA	NA	NA	NA
-0.021342293	-1.033992224	-0.066665035	-0.38482465	0.326438666	-0.291043397
0.213868432	-0.053979451	0.247430741	0.161137564	0.006526402	0.091500404
NA	NA	NA	NA	NA	NA
-0.819567046	-0.429481853	-4.643529382	-3.749937738	NA	NA
0.126182579	0.304036755	0.598648597	0.735248472	0.785892385	0.441553762
-0.493210894	0.452496739	0.048599435	-0.02449394	0.638300194	1.018986348
-0.134835899	0.103921336	-0.145839472	-0.63079186	-0.0982761	0.140409139
-0.222154796	-0.569287432	-1.080532443	-0.943211784	-0.009104434	0.2004829
0.293179915	0.202601336	0.468817104	0.508848433	0.095438094	0.114753101
-0.427756979	-0.059279843	-0.008157059	-0.806220253	0.153406714	-0.022583555
0.425087326	0.237802474	0.089741714	1.029330403	-0.567013497	0.252555481
0.127646307	0.18629316	-0.553740684	-0.117151413	-0.182570105	-0.076891807
-0.864045994	-0.772614963	-1.39476954	-1.468502196	-0.075868748	0.114907778
0.485596571	-0.022567828	0.204189342	0.15306815	0.232485587	0.061988342
-0.267077251	-0.311694741	0.120478417	0.08467543	0.122238809	0.076108557
0.227460057	0.009317325	0.581596491	0.177330536	-0.938472935	-0.07372237
NA	NA	NA	NA	NA	0.260702013
-2.666319169	-2.370173193	3.928639185	2.44927586	0.234171471	0.103022717
0.342396241	0.231261878	-0.1476556	-0.040491151	0.133114392	-0.164930942
NA	NA	NA	NA	NA	NA
NA	NA	NA	NA	NA	NA
-0.134879622	-0.138941898	0.403620896	0.130060541	-0.113763728	0.354089982
-0.095432504	0.030530552	0.025978997	-0.034949018	0.250450531	0.181689181
-0.282890458	-0.114120157	0.499124893	0.454810766	-0.124019878	-0.315038871
0.024604446	0.124602337	-0.053443863	0.008750012	0.192658739	0.181095924
-0.03347721	0.086568483	0.042159426	0.403665057	0.132407366	0.063928305
NA	NA	NA	NA	1.156926556	NA
-0.027792398	-0.387304912	0.224353938	0.135288816	0.494657629	0.07253395
NA	NA	NA	NA	NA	NA
NA	NA	0.25244713	NA	NA	NA
1.547768381	0.9901399	1.392931914	0.833126399	0.963146657	0.621112719
0.285630413	0.152448652	-0.072657123	-0.427942845	-0.390954702	0.266720043
NA	NA	NA	NA	0.696547254	-0.009768872
-0.980884315	-0.506258013	-0.73210413	0.175647271	-0.550658049	-0.532444688
0.003646587	-0.734984664	0.47605324	NA	-0.296349768	-0.019899557
0.141815392	-0.130209703	0.04939858	0.084775643	0.021707627	0.220283151
0.292673962	-0.040027783	0.307752033	0.47055305	-0.474496358	-0.814606878
NA	NA	NA	NA	NA	NA
0.22736752	-0.0272025	0.190488816	-0.236387935	0.164438391	0.024027675
0.331746874	0.380140322	0.137677568	-0.542698746	0.622914927	0.254956128
NA	NA	NA	NA	NA	NA
0.093378884	-0.011141868	-0.242763169	-0.307842264	0.070895048	0.194309221
-2.617135185	-2.812925161	-2.165025966	-2.352695643	0.582485477	0.547682173
NA	NA	NA	NA	0.529531003	NA
NA	0.034708064	-0.114874417	NA	NA	NA
NA	NA	NA	NA	NA	NA
NA	NA	NA	NA	NA	NA
-0.611413014	0.214405944	NA	-0.01236633	-0.049950984	NA
-0.480996481	-0.313971353	1.533039001	1.365421149	-0.156701638	0.267754359
0.014244598	-0.154752755	0.012157986	0.060434583	-0.361881836	-0.084189476
NA	NA	NA	NA	NA	NA
-0.625681499	-0.500575683	0.150263945	0.065424135	0.558840855	0.434732849
0.033741554	0.070913221	0.883250296	1.024568159	-0.158566707	-0.024919882
0.013363918	-0.034739533	0.262346235	0.394025638	-0.121915151	-0.299617046
0.042067491	0.690933241	0.87162596	0.515972037	-0.240147641	-0.106630499
-0.901609128	-0.718556556	0.308780415	0.38905674	-0.200980643	-0.098726764
0.29607665	0.075302658	0.722651486	0.244359278	0.219128877	0.183759088
-0.015081098	0.587572287	-0.016479089	-1.000340716	-0.106059851	0.188882148
-7.150618132	-6.955974145	-4.495655918	-2.739855527	2.43517614	2.234793725
0.052019033	-0.249515934	0.030531825	0.152130002	-0.320112577	0.089866515
-0.166891687	-0.152534435	-0.068438869	-0.107295006	0.090842588	-0.122771373
0.010036499	0.290577549	-0.122581082	-0.055474497	-0.209682533	-0.2985449
0.246068812	0.2714326	0.160538622	0.035644144	0.283125486	-0.039954907
NA	NA	NA	NA	NA	NA
-0.099001972	-0.073263889	0.313976802	0.125323997	-0.24636559	-0.302384656
0.107069967	0.304025097	0.211183978	0.13422349	-0.126694706	-0.23008846
NA	NA	NA	NA	NA	NA
NA	NA	NA	NA	NA	NA
NA	NA	NA	NA	NA	NA
0.314816243	0.248798051	-0.068418558	-0.042980693	0.470618911	0.265026228
0.153372019	-0.051449846	0.209751762	0.115325436	0.184667582	-0.001369788
-0.789231178	-0.379165744	-0.906330448	-1.281169646	NA	NA
-0.544014859	-0.614780744	0.296109869	0.344394093	0.195176978	0.22524725
-0.360750212	-0.216201576	0.817618137	0.88872242	-0.085132727	-0.032849667
NA	NA	NA	NA	NA	NA
0.131930646	0.205316509	-0.130101834	-0.059495039	0.146198648	0.033163353
NA	NA	NA	NA	-0.005095432	NA
0.068895081	0.201985133	-0.061743024	-0.263675697	0.132291217	0.147700967
0.495899016	0.428064064	0.107255277	0.53758519	0.100527213	0.378776792
-0.232829606	0.242331558	0.16194874	-0.574410343	-0.114903619	-0.326874997
-0.85779613	-1.040435287	0.36065153	0.172437908	0.056057802	0.268601691
0.124046267	0.258370252	-0.117591166	-0.026458396	0.320380458	0.077448228
-0.262075919	-0.077210074	0.197211273	0.237883703	-0.00358118	0.133086463
0.342736499	0.574516111	-0.127035097	-0.207694339	-0.182652841	0.188607575
-0.063018575	-0.46154274	-0.653478733	-0.501215314	-0.267666501	-0.282389448
0.122518291	-0.168900724	NA	NA	NA	NA
-0.712204787	-0.1262491	-0.646652515	NA	NA	NA
-0.183431137	-0.309647209	0.660303812	NA	0.164624853	-0.068038312
-0.132167154	0.505568801	0.383469876	0.098294111	-0.233468829	-0.028722708
-0.20743366	-0.273456241	0.277556802	-0.193958496	0.289361528	0.269974035
-0.214132394	-0.18078374	-1.348018487	-0.495471038	-0.134470375	0.380908668
0.082738442	-0.111338646	0.403725277	0.07513093	-0.252173788	-0.499342701
-0.497563352	NA	NA	NA	0.291982331	NA
0.058413614	0.203482651	-0.528872345	-0.600796757	-0.260532767	0.176782205
0.355481014	0.456657708	0.699337774	0.574126326	-0.260873908	-0.174889625
-0.149292583	-0.046415982	-0.489174787	NA	0.044959195	NA
0.291439019	0.580898043	0.275417082	NA	0.243318292	0.043403181
0.131990673	0.246319152	-0.807202937	-0.361744919	-0.260449584	-0.43051888
-0.484646225	-0.519400515	-0.002442762	-0.046920041	-0.458871351	-0.343508599
0.079234161	-0.303235017	0.099473657	0.364863351	-0.186574594	-0.113995459
0.068357255	0.158632095	1.178510184	0.85449477	0.006226026	-0.00033124
NA	NA	NA	NA	NA	NA
NA	NA	NA	NA	NA	NA
0.965472317	0.51154398	0.385330633	0.515679676	-0.273471267	-0.537202132
0.137818126	0.036706852	-0.081552691	-0.085774655	0.111902756	-0.245592834
NA	0.055659749	-0.548760664	-0.65147048	NA	NA
0.308392924	0.688222039	-0.121958761	-0.188905583	0.09928791	-0.006703898
-0.127756225	-0.077818288	0.056275794	0.150057978	-0.130371098	-0.03154808
-0.133377426	0.052949583	-0.224802458	-0.074293146	0.396214626	0.476993197
-0.118386106	0.225183057	0.425871475	0.302420528	0.07129825	0.000976088
-0.186185159	-0.046580157	-0.061862785	-0.364129328	0.371828367	0.210706527
0.126597947	-0.257938312	-0.447507856	-0.46581982	-0.116254285	-0.153797416
-0.241986433	0.342767597	-0.194084631	-0.474933078	-0.116182177	0.119388976
-0.069013685	0.218002037	0.190981367	0.079616021	-0.157122383	-0.194484457
0.297297924	-1.123144348	-0.539756807	-0.838225698	-0.250964075	-0.198200037
-0.233622408	0.052980627	-0.390425495	-0.426383998	0.064826432	-0.276733041
-0.151121422	-0.143292642	0.218000087	0.073541497	0.062469544	0.097536684
-1.511127409	NA	NA	NA	NA	NA
0.255508444	0.277405041	0.003971017	NA	-0.464373957	-0.176971314
0.0206893	-0.05554698	-0.151295401	-0.18867656	0.016523193	-0.004121552
1.430212894	-0.374117103	0.058815694	-0.513785929	0.087664842	0.000475529
0.023483794	0.11111502	-0.590393659	-0.458630591	0.214528589	0.29936994
0.438735117	0.528792399	-3.425115817	-4.937418502	-0.379679581	-0.114158001
0.822131614	0.392256355	0.661655967	0.606528533	0.182595744	0.1543848
-0.353913265	-0.225961869	-4.02065542	-3.964485703	0.578871201	-0.161487314
NA	NA	NA	NA	NA	NA
-0.025134696	0.350095279	-0.191895308	-0.378648897	0.253505257	0.404310015
0.080390487	0.000841079	1.051522849	0.117114228	NA	NA
-0.119163496	-0.04001588	0.006574668	-0.048889067	-0.02871933	0.027366644
-0.079908798	0.19911531	0.38769478	0.666674731	-0.069315811	-0.244844036
-0.122743065	-0.464057498	-0.102182035	0.348954726	-0.019686989	0.157841166
NA	NA	NA	NA	NA	NA
0.08745999	-0.05050494	0.009983415	0.026131015	0.08047905	0.227786339
-0.0562167	0.170868136	0.099365175	0.259916594	0.166453523	0.041386272
-0.434557524	-0.128789162	0.771116682	0.539153217	0.090222963	-0.170713929
-0.074249108	0.626061775	0.48104427	0.524245443	-0.166238669	-0.226856801
0.435028039	0.768826536	-0.416911598	-0.444354544	0.433297946	0.012996697
0.862212024	0.550143212	0.001343527	-0.464397096	0.27128563	-0.135505422
-0.253286429	-0.477139005	-1.768322149	-2.157247408	0.402580811	0.057112349
0.345942266	-0.096342299	0.53927534	0.598538083	0.067821345	0.028160409
-1.8412965	-1.170450822	-1.271603013	-0.539122612	-0.228277448	-0.771316537
-0.096020921	-0.280184616	0.041090096	-0.250289449	0.471150613	0.258774231
0.29046387	-0.137335219	-0.003004026	0.371153814	NA	NA
0.249759139	0.048621765	0.623667179	0.38317622	-0.014940528	-0.024374904
0.40357449	0.004198087	0.443153426	0.203205457	-0.283057038	-0.278295824
NA	NA	NA	NA	NA	NA
-0.005891839	0.089005961	-0.178918854	0.07868335	0.350680355	0.403206614
0.291322524	0.214561609	-0.023730145	-0.348106322	0.05153428	0.066019547
0.753070701	0.537092796	0.45320658	0.399906205	0.116352081	0.174765744
-0.160825237	-0.093512817	-0.338568973	-0.124054136	0.204934273	0.106890308
0.136467716	0.783778927	-0.455673947	-0.16865652	0.216901528	0.30871007
0.251671499	-0.049518967	0.333749875	0.317892313	0.132526066	0.370880723
-0.136531151	-0.377271463	-0.124514742	0.012915845	0.105547845	-0.145526297
0.407172178	0.439135691	-0.127809255	0.035331247	0.33136739	0.227638565
0.039705888	0.337241742	-0.652378146	-0.159483011	-0.094068002	-0.307909618
-0.199441604	-0.110854077	0.606590224	0.127329895	0.01765381	-0.415969104
0.878614013	0.85720036	0.955894272	0.384836527	-0.508977822	-0.278505631
NA	NA	NA	NA	NA	NA
-0.873928843	-0.638877674	-0.569196955	-0.297298239	-0.353559453	-0.548464891
-0.135298935	0.710779261	0.050629423	NA	-0.619995336	-0.524467614
0.460933714	0.964174725	0.602133883	0.511473311	-0.072435836	-0.062776419
NA	NA	NA	NA	NA	NA
NA	NA	NA	NA	NA	NA
0.384183606	0.422939567	-0.065113865	-0.205175383	0.268679677	0.763554451
0.199771686	0.264638178	-0.280288021	-0.411201619	-0.181029389	-0.180959553
-0.00411967	NA	NA	NA	NA	NA
0.215542859	-0.302827364	-0.660021009	-0.654959558	-0.244594599	-0.184060322
0.229992334	0.790441072	-0.093717926	-0.07669466	-0.090634252	-0.209198265
0.080662864	0.32520651	0.687236617	1.040413546	-0.096734448	0.088150535
NA	NA	NA	NA	NA	NA
-0.21652952	-0.052554094	-0.265156907	-0.150935588	-0.085683485	-0.141491061
0.132370263	-0.013441864	-0.229071085	0.028339001	0.708543975	0.806404259
NA	-0.398704001	NA	NA	NA	NA
-0.04217834	0.034012007	0.372535236	-0.265576396	-0.360268006	-0.288463206
NA	NA	NA	NA	NA	NA
NA	NA	NA	NA	0.117437961	NA
-0.221434257	0.293892375	0.327007747	-0.903818842	-0.138666963	-0.092192098
-0.353722021	-0.123046125	-1.069766566	-0.975292814	0.044375008	0.030691632
-0.413240012	-0.459998859	-0.272941811	-0.268260791	-0.288229689	-0.277810756
NA	NA	NA	NA	1.342321144	NA
0.994218766	1.136384468	0.182197325	0.115347251	-0.613064751	-0.92372632
-0.651365632	-0.619238957	-0.760133342	NA	NA	NA
NA	-0.194542182	NA	NA	1.125212484	0.570628063
-0.003899529	-0.201276364	-0.027565777	0.103615141	0.132043589	0.312219404
0.218482088	0.21371834	-0.140874162	0.091473551	0.043508328	0.117278698
-0.171074522	-0.099224628	-0.328670103	-0.176667034	0.550929973	0.283230248
-0.172179031	0.351686331	0.298232363	-0.219861472	0.160314856	0.306919102
-0.135406086	-0.129275972	0.113576476	-0.02060548	-0.075183256	-0.030842767
0.136040678	0.009280201	0.680927167	0.641427552	0.239428921	0.311504054
0.313248818	0.186889437	0.405013507	0.421976001	-0.242705029	-0.142785322
0.166743917	0.179546753	-0.050611928	-0.577240461	0.73313528	0.151071962
0.494904608	0.28758531	-1.149223355	-0.737626051	0.359114161	0.054124478
-0.049424873	0.427560997	0.279741844	-0.124502748	0.853500372	0.815989291
-0.083503382	-0.026474296	-0.066542605	-0.059885138	-0.066458276	-0.113245419
NA	NA	NA	NA	NA	NA
-0.330665838	-0.332402594	-0.181063078	-0.263492114	0.324162212	0.213851499
-0.498728049	-0.264446746	-0.596848387	-0.767223415	0.037727602	-0.334640277
0.386289036	-0.328191139	-0.118634479	-0.417437667	0.254550645	0.122742337
-0.594565035	-0.316433495	-0.46808827	-0.292778381	0.101661841	-0.026895567
-0.681729953	-0.628530635	0.802026248	0.860330237	-0.082086406	-0.393015181
NA	NA	NA	NA	NA	NA
0.212154068	0.254906703	0.165246469	-0.172457699	-0.444144557	-0.11918885
0.008403305	-0.183647346	0.044517994	0.769549948	-0.244765293	0.515606992
-0.34433859	0.053717331	0.994404147	0.484570847	0.181844604	0.151549586
-0.84251019	1.360905929	0.916910889	0.15683164	NA	-0.526554517
-0.101578748	-0.25747335	-0.793512399	-0.52457092	0.683688113	0.474331558
0.032871211	-0.195607591	-0.192852135	-0.267818535	-0.111291938	-0.008678112
NA	NA	NA	NA	NA	NA
0.954418966	0.860020759	1.249921062	1.50857411	-0.197145336	-0.423569177
0.286019445	0.259847134	0.593895253	0.670831931	0.284248101	0.355205939
0.424657561	0.271071725	0.150461164	0.180259444	0.042714745	-0.144757182
NA	NA	NA	NA	NA	NA
NA	NA	NA	NA	NA	NA
0.172836597	NA	-0.485587013	0.076856862	-0.322649872	-0.01920137
0.110692998	0.843072239	-0.21899605	-0.461181433	0.434960155	0.165005155
0.981285658	-0.788300984	NA	NA	0.317189907	0.161246969
-0.693981132	-0.102421657	-0.131251918	NA	-0.387460765	-0.053612584
-0.002809068	0.043530521	-0.172358817	0.262711151	-0.073963918	-0.082991509
-0.328227636	0.092497723	0.052130173	0.141017524	0.022909249	0.011447707
0.319422877	0.678254664	0.267657963	0.30261681	0.54776359	0.44965119
-0.06186092	0.084156026	-0.023915604	-0.033892194	-0.083572289	0.049543474
0.142231415	0.051469376	-0.082384943	-0.047466892	-0.054737069	0.10187725
0.168741983	0.367719962	0.03785978	-0.030380473	0.524634203	0.294009273
NA	-0.091816899	0.121812224	0.243139973	-0.704845557	-0.050215803
0.445990551	NA	-1.088199359	-0.937464734	0.423432726	0.703208636
0.217907852	0.116669818	-0.144129001	0.120327446	0.325725515	0.07791877
0.476089902	-0.083886375	-0.423925595	0.775672414	NA	NA
0.058448823	-0.074992055	-0.072772648	0.15950597	0.288443716	0.074913019
-1.583794321	-0.787058908	-1.792091602	-2.363980914	-0.10306577	0.02865212
-0.47411136	-0.286231162	-0.142218146	-0.014383029	0.382564487	0.370680839
0.311228948	0.332213577	-0.066018095	-0.189721928	-0.088529606	0.022812661
NA	NA	NA	NA	NA	NA
NA	NA	NA	NA	NA	NA
-0.819413851	-0.0454189	-0.931703506	NA	-0.604394034	-0.714482388
0.091156916	0.340838623	0.167086081	0.349796278	-0.035859235	0.217496289
0.13910904	0.368421447	0.577603529	0.590201881	0.284663477	-0.155798701
NA	NA	NA	NA	NA	NA
NA	-0.073261979	NA	NA	NA	NA
NA	NA	NA	NA	NA	NA
-0.37850434	-0.360506433	-1.032352849	-1.160221647	0.466018306	0.335749842
0.279274469	0.118783877	-0.161171917	0.007473718	0.159112555	0.303502216
-0.271251051	-0.043975876	0.17907311	0.120355354	-0.024713669	-0.182561481
0.060212341	0.196443821	-0.242353217	-0.302754413	0.037780902	0.4117239
0.40459917	0.375948435	-0.084211101	0.281935802	0.434562355	0.404612982
NA	NA	0.018566125	NA	0.493885787	NA
0.364199847	-0.045215459	-0.1972122	0.172886613	-0.177809007	-0.393467189
NA	NA	NA	NA	NA	NA
NA	NA	NA	NA	NA	NA
-0.232182595	0.071091609	-0.374584264	0.177328296	0.358644298	0.408685204
NA	NA	NA	NA	NA	NA
-0.048807408	0.055869034	-1.193505304	-1.108656775	-0.571945448	-0.172996829
-1.14688144	-1.351310542	NA	NA	-0.037023175	-0.103977699
-0.550180076	-1.459060807	2.294656085	NA	0.112639488	0.189105602
NA	NA	NA	NA	NA	NA
-0.568375407	-0.437617854	-0.492510591	-0.729714668	-0.10825613	0.072632673
-0.104657906	-0.006887514	-0.164550457	-0.128071428	0.171284477	0.462878243
-0.776431894	-0.506002394	-0.2737208	-0.444285979	0.561719602	0.502492025
0.213676709	0.058032344	-0.262865246	-0.048996161	0.125104922	-0.165219814
0.169734712	0.041804109	0.156934498	0.417618874	0.000990836	0.052186634
0.207822261	-0.213912443	0.896748847	0.031820766	-0.497939438	0.815549892
-0.33269991	-0.003537403	-0.033392355	0.001833926	0.141884186	-0.137233119
-0.57206282	-0.205884215	-0.189611804	-0.273860714	0.86131307	0.486298922
0.33263568	-0.063291805	0.32306338	0.341773315	0.07055328	0.24260535
0.432651698	0.359092272	0.342037345	-0.011192576	0.060888842	-0.123776134
0.151866009	-0.019240926	0.60789243	0.364686409	0.236566343	0.839888005
0.086220696	0.006224745	0.111051137	0.059908341	0.022714917	0.217876701
0.043321697	0.044226678	-0.111903719	0.117725352	0.201966874	0.066779012
-0.410044187	-0.080249495	-0.210196577	0.019383427	0.077465827	0.763016885
NA	NA	NA	NA	NA	NA
0.106084366	-0.089558782	-0.167209877	-0.366535622	0.209611113	0.209462087
0.154626929	-0.236831254	-0.3919797	-0.516285601	0.418310818	-0.180869934
-0.339244487	0.196418998	NA	NA	NA	NA
-0.230325943	0.07641463	-0.578851581	0.097054194	0.6893095	0.736865598
0.197402546	0.267148628	0.220992446	0.125749508	-0.120860114	-0.227464242
0.005807569	-0.445123123	0.425897376	0.995575707	0.086661686	0.407692229
-0.099665801	-0.340574144	0.525403758	0.378832469	-0.27940484	-0.052630394
NA	NA	NA	NA	NA	NA
-0.255693177	-0.406887579	-0.503612767	-0.193938515	0.105964358	0.157287231
0.311817839	NA	NA	NA	NA	NA
-0.280780948	-0.372817898	0.054143509	0.251978259	-0.097057188	-0.088745679
-0.457515193	-0.609690747	0.837097436	0.903147245	-0.39859944	-0.223673661
0.233487224	0.890639915	0.663561784	0.751780032	0.494987248	0.183251028
0.777880255	0.139199287	-0.227862709	-0.034419998	-0.510494012	-1.051558938
0.153213582	0.041638288	0.201969692	0.469939706	0.026447673	0.273598591
-2.64017124	-2.462734241	-0.244226228	-0.162434076	-0.222939095	-0.35216677
NA	NA	NA	NA	NA	NA
NA	NA	NA	NA	NA	NA
NA	NA	NA	NA	NA	NA
NA	NA	NA	NA	NA	NA
0.088789407	0.726325604	-0.836221714	-0.18483088	-0.23423222	-0.05919784
NA	NA	NA	NA	NA	NA
0.098904134	0.625173926	-0.041827615	0.607887943	0.442508623	0.379299718
0.22031169	0.254479159	0.101463391	-0.146191349	0.144437816	0.195442559
-0.211336383	0.106117749	-0.422023492	-0.464089204	0.19892227	0.075761571
-0.946655647	-0.831103392	0.158177341	0.442880801	-0.931884323	-0.968767548
0.187889428	0.38553692	0.304089595	0.397859539	-0.212504289	-0.223321265
NA	NA	NA	NA	NA	NA
NA	NA	NA	NA	NA	NA
-0.029163569	-0.715004689	0.130861103	0.178788207	0.193416421	-0.804670693
-0.419023772	-0.025666283	-0.069878053	-0.94779082	0.177276834	0.084775738
0.193738535	-0.377591356	-0.007038104	-0.042893176	0.181719986	0.494502606
0.099933072	0.4892644	1.104097178	1.619113238	0.113623497	-0.163778351
0.303456818	0.101699806	0.148975975	-0.097864339	-0.073839654	0.155204525
-0.292868534	0.385628217	-0.0098975	0.218858068	0.21659975	0.393409542
-0.130015211	-0.481810752	-0.241214254	0.095832823	0.209162207	0.038042135
0.236577549	0.090744828	-0.135734194	-0.227942319	0.016740129	0.361279936
0.285838163	-0.198680695	-0.093618555	-0.073114444	-0.175621777	0.12972134
-0.120142994	0.132029855	0.523234979	0.512697777	-0.104929096	0.018336059
-0.67361885	NA	NA	-0.208427236	-0.343278405	0.030187078
NA	NA	NA	NA	NA	NA
-0.24600278	0.032332326	0.191603015	0.752662872	0.670782762	0.176344672
NA	NA	NA	NA	NA	NA
-0.116460202	0.106181307	0.077245897	0.143590854	0.163170801	-0.093400806
0.471875205	0.284611388	-0.10894244	-0.033253165	-0.08940465	0.04235516
0.270132551	0.120360091	-0.218121246	-0.064117395	-0.134397857	-0.021086295
NA	-0.496511767	0.077803395	-0.537367531	0.191148914	-0.280502396
-0.57289838	-0.076193464	0.1517171	-0.765547627	0.21400607	-0.009722983
0.312542865	0.531480669	0.277202022	-0.104642348	0.094295811	0.198994216
0.73700468	0.453190536	0.32461408	0.265641674	-0.195526979	0.29680807
NA	NA	NA	NA	NA	NA
-0.128761897	0.013783323	0.030287684	-0.36050629	0.053221665	-0.050438521
0.224891104	-0.629720868	0.580647264	-0.402865106	-0.390202544	0.516790998
0.033653896	0.052194337	-0.00751744	-0.113550091	-0.078667283	-0.174484601
-0.611720674	0.671957207	-2.48417798	-1.718916815	-0.063531298	-0.041060848
-0.023523816	0.339910506	-0.079040957	0.076792358	0.339877945	0.066814914
NA	NA	NA	NA	NA	NA
0.122080512	0.651805255	-0.311318769	-0.53730656	0.86512984	0.669011447
0.433356763	0.286066984	0.008774369	-0.162479716	0.095001635	0.217425624
2.853452428	2.959433935	2.264640279	2.667621194	-0.907035068	-2.046831936
NA	NA	NA	-1.244532157	NA	NA
-0.024515374	0.052029326	-0.046460677	-0.479621901	0.442697211	0.445002059
0.39770279	-0.149934964	-0.368075233	0.028415767	0.083595312	0.581780942
-0.033060221	0.207743885	-0.427977123	-0.894301769	2.029223426	0.342536874
-0.262733118	0.056464689	-0.254658898	-0.151883192	0.339123593	0.044490342
0.354618646	-0.067748689	-0.104618348	-0.349187416	-0.077746073	0.330852914
NA	NA	NA	NA	NA	NA
-0.153283102	-0.172198036	-0.633895567	NA	0.097664455	-0.478511024
NA	NA	NA	NA	-0.168837792	-0.20409377
-0.073436668	-0.498499275	-0.205160044	0.051062503	-0.338459167	-0.480231426
0.446839662	-0.306549732	0.348119791	0.239109923	-0.090569644	0.436799701
-0.59816804	-0.794364299	0.087999059	0.093756273	-0.215107431	0.0654346
NA	NA	NA	NA	NA	NA
-0.333181187	-0.356210028	0.166483369	0.285568212	0.019828103	0.133465674
-0.385813945	-0.4308838	-0.638509993	-0.698494161	-0.185465058	0.182455815
NA	NA	NA	NA	NA	NA
-0.127099678	0.076873192	-0.057988631	-0.16637881	0.000381276	0.235216462
-0.502437033	-0.099502722	-0.342550054	-0.188125268	0.474900791	0.558594356
-0.18062383	0.420851491	0.936331301	1.151153471	0.628066365	0.603571158
NA	NA	-1.996101243	NA	NA	NA
-0.158893338	-0.191580465	0.065071385	0.009708698	-0.104651249	-0.230439313
-0.052801929	-0.334604848	NA	NA	-0.044716579	0.482322975
NA	NA	NA	NA	NA	NA
0.027549161	-0.19490732	-0.002976488	-0.073717599	0.026262306	0.079812244
0.305087432	NA	NA	NA	-0.215702433	-0.473685111
-1.47736066	-1.568753008	-0.628097366	-0.635551098	0.200558842	0.097388715
-0.13384181	0.145871155	-0.488258837	0.264106259	0.26909755	-0.000226643
NA	NA	NA	NA	NA	NA
0.103727358	NA	NA	NA	NA	0.563324219
NA	NA	NA	NA	NA	NA
0.197662506	0.211667699	-1.681356725	-2.018204957	0.489615466	0.143427333
-0.043536092	0.056383828	0.305181869	0.656826007	0.051437359	0.386569366
0.252695847	0.211535259	-0.134087624	0.148890958	0.051563069	0.181711968
-1.998339454	-2.636785878	0.049431442	-0.040360372	-0.290196395	-0.332383374
NA	NA	NA	NA	NA	NA
0.559451036	0.18827707	0.427747753	0.646716952	-0.61883537	-0.040551605
-0.699221506	0.108625306	-0.439047298	-0.072849618	1.506850803	1.080112266
0.994029902	0.169066467	-0.677432553	0.890256341	0.458415774	0.292431577
NA	NA	NA	NA	NA	NA
NA	NA	NA	NA	NA	NA
NA	NA	NA	NA	NA	NA
NA	NA	NA	NA	NA	NA
NA	NA	NA	NA	NA	NA
-0.200657879	-0.253890372	-0.00872139	-0.045219826	-0.059496273	-0.350467509
0.436109426	0.291916179	-0.141499622	-0.004680331	-0.06298574	-0.027735543
-0.056395574	0.172721163	0.207853502	0.093351878	-0.060841853	0.19864778
-0.159434466	-0.131190878	0.382522094	0.735115939	-0.185061382	-0.172249315
0.026397492	NA	NA	NA	NA	-0.327507744
NA	NA	NA	NA	NA	NA
0.493038324	0.447828359	NA	NA	NA	NA
-0.023390615	-0.02797907	0.607133248	0.166675881	-0.340637749	-0.421384445
0.305867423	0.332937548	NA	NA	NA	NA
-0.034571569	0.009537935	0.096019151	0.052315238	0.821857757	0.618268817
NA	NA	NA	NA	NA	NA
-0.594935767	-0.516434037	0.02229142	0.054725403	0.217645489	0.121853886
NA	NA	NA	NA	NA	NA
NA	NA	NA	NA	NA	NA
-0.049278223	0.032207571	0.02402594	-0.071680763	0.016730935	-0.553172481
-0.380107026	-0.0489096	0.403211187	0.147163405	-0.108960451	-0.214677742
NA	NA	NA	NA	NA	NA
NA	NA	NA	NA	NA	NA
-0.680476071	-0.848402166	NA	-1.382623526	NA	NA
0.263673514	0.156224857	-0.883532619	-0.502256304	0.292513306	0.441975445
-0.086243399	0.357423733	1.045828353	0.329127516	-0.622976267	-0.089877314
NA	NA	NA	NA	NA	NA
NA	NA	NA	NA	NA	NA
0.049460641	0.068943999	0.544178164	0.469156602	0.103177996	0.181898331
NA	NA	NA	NA	NA	NA
-0.666596217	-0.783392577	-0.919311282	-1.351594052	0.666304311	0.625017439
-0.775298692	NA	-0.633372615	-0.810073571	-0.123896883	0.972981898
NA	NA	NA	NA	NA	NA
-0.313842196	-0.246380676	-0.208630353	-0.05696784	0.014490743	-0.424331966
NA	NA	NA	NA	NA	NA
0.055549866	-0.074951511	-0.650817683	NA	NA	NA
-0.127404353	-0.010012762	-0.408147812	0.007584996	-0.322338476	-0.322263957
0.089303299	-0.335742332	-0.282825468	-0.135210183	0.019298982	-0.052096189
NA	NA	NA	NA	NA	NA
NA	NA	NA	NA	NA	NA
0.017848867	0.058827843	-0.168640166	-0.00209063	0.617087111	0.171892501
0.128117445	0.07601157	0.120906768	0.008543463	0.154826916	0.428872092
NA	NA	NA	NA	NA	NA
NA	NA	NA	NA	NA	NA
-0.064572648	-0.192266319	-0.353770716	-0.267725681	-0.43746489	-0.455350735
1.58590009	NA	NA	NA	-0.943691386	0.05052651
1.167392173	NA	NA	NA	NA	NA
0.428882442	0.424173184	-0.172538954	-0.285469015	0.921952162	0.277724051
0.253864826	0.460683505	0.127912912	-0.167230475	0.709413273	0.611930032
-0.788048617	-0.619539101	-0.938983167	-0.355876565	-0.511120992	0.245342886
NA	NA	NA	NA	NA	NA
NA	NA	NA	NA	0.253921418	NA
0.355218314	0.147625885	0.655604532	0.469716107	-0.192622312	0.044129359
-0.605325525	-0.285832381	0.482089491	0.957133889	-0.008608548	-0.388937438
0.798838081	1.414483101	1.752331968	1.113354595	NA	NA
1.299523956	0.102206894	0.549704951	NA	-0.030034479	-0.429685901
1.18076758	NA	NA	NA	-0.211009845	-0.266032966
-0.1886052	-0.987781595	0.330032684	NA	-0.231062149	NA
-0.498553272	-0.059476335	0.278314744	-0.402154654	-0.523036891	-1.070654048
NA	-0.17062296	NA	NA	NA	NA
0.667476255	-0.300609906	-0.209280866	0.047630447	0.058688657	0.640853828
-0.137262714	-0.188173115	-0.160368214	0.065563565	-0.177856153	-0.306260753
NA	NA	NA	NA	NA	NA
-0.106682532	-0.190782965	0.047448382	0.913609092	0.185931965	1.155825522
-0.062742205	0.024207392	0.402103237	0.455635598	-0.34504891	-0.261445035
0.048591359	-0.099187018	-0.283319709	-0.067782376	0.088250162	-0.055888421
0.20000085	-0.105366958	0.091822339	-0.524294672	-0.133533086	-0.007594306
NA	NA	NA	NA	NA	NA
-0.356409769	-0.291888078	-0.080521537	-0.302615675	0.195541422	-0.458659346
NA	NA	NA	NA	NA	NA
0.188565116	-0.50781619	-0.199710892	-0.262721793	0.140273209	0.101710136
1.773108002	1.122881234	NA	NA	NA	NA
NA	NA	NA	NA	NA	NA
NA	NA	NA	NA	NA	NA
0.678101583	-0.31556556	0.365036304	0.513738728	0.35495119	-0.401103392
-1.348623105	-1.543843513	-2.588021637	-2.783203804	-0.359807003	-0.116664418
0.390282475	NA	NA	NA	NA	NA
NA	NA	NA	NA	NA	NA
-0.092105163	-0.327164113	0.061425046	0.15533686	-0.015080698	0.10464488
NA	NA	NA	NA	0.157507495	NA
0.46508882	0.767623045	0.039012428	-0.41817547	0.096858243	-0.1061338
-0.139603389	-0.080711679	-0.084186966	-0.000914043	0.255956575	0.115850018
-0.134025488	-0.187286162	0.142299303	-1.338551422	-0.113426019	0.13793275
-0.767361747	NA	NA	NA	NA	NA
-0.391835828	0.585984481	-0.179944957	0.312025747	0.246077062	0.697156557
-0.088920398	0.162752203	0.370911807	0.730769353	-0.259974223	0.533571626
-0.587047032	-0.155722721	0.606596659	-0.223820847	0.302587514	0.435988726
-0.898640108	-0.28463804	-1.916484625	0.934993386	-0.892901333	NA
-1.163269477	-0.653191264	-0.070415179	0.055933713	-0.093586578	0.282685716
NA	NA	NA	NA	NA	-0.57896376
-0.233354983	0.032687116	NA	NA	0.070585197	NA
NA	NA	NA	NA	NA	NA
-0.008577195	0.140004831	NA	NA	0.280629045	0.103236597
2.397267748	NA	1.520694462	NA	0.6050278	0.957086503
0.137429674	-0.004801827	0.015171574	-0.439568497	0.898491793	0.587562966
0.064602818	0.305756957	-0.290463685	NA	-0.366771385	NA
-0.625330845	-0.417191641	0.085587196	0.179032432	0.136403829	0.192878354
NA	NA	NA	NA	NA	NA
-0.139820418	-0.062962923	-0.132370016	0.385454202	-0.089739969	-0.148443274
NA	NA	NA	NA	NA	NA
NA	NA	NA	NA	NA	NA
-0.003146157	0.373701523	0.045585093	-0.03604057	-0.310508088	-0.296807421
-0.329724507	-0.227443583	-1.575066859	-1.673144132	-0.051496066	0.076250149
-0.669839156	-0.268072106	-0.795665986	0.22090893	-0.573354504	0.255618049
-0.099857698	NA	NA	NA	NA	NA
NA	NA	NA	NA	NA	NA
0.279091403	NA	0.407075866	0.143545795	-0.588234635	-0.445175143
NA	NA	NA	NA	-0.170149728	0.113496733
NA	NA	NA	NA	NA	NA
NA	NA	NA	NA	NA	NA
NA	NA	NA	NA	NA	NA
0.222807331	0.192336561	-0.179341836	0.189293063	-0.032371305	0.153457947
0.467546561	0.444758527	0.226326842	0.541062641	1.120469029	-0.450297611
NA	0.664431219	0.468861242	NA	-0.115994919	-0.168994388
NA	-0.051663801	-0.034698634	2.255660303	-0.579386941	-0.622376805
NA	NA	NA	NA	NA	NA
-0.022136412	-0.16771669	-0.489312113	-0.559043121	-0.411865679	0.121458186
NA	NA	NA	NA	NA	NA
0.259494186	-0.104059174	0.02275441	0.260952467	-0.138987449	-0.068848687
-0.029220139	-0.360097714	0.59812865	0.730127918	-0.092427133	0.192743364
-0.118639265	0.404072346	-0.181552308	0.223509333	0.060592067	-0.545073762
-0.363202813	-0.360067064	-0.282004613	-0.019659193	-0.103840963	-0.102360797
-0.083299565	0.297309105	-0.405794211	-0.494226869	0.361188674	0.046530373
NA	1.301125315	0.445492712	0.435483762	NA	0.223823799
NA	NA	NA	NA	NA	NA
0.176718529	-0.265111941	-0.246049415	0.258631772	0.344121923	-0.04142564
NA	NA	NA	NA	NA	NA
-0.60490056	-0.095918558	0.721371229	0.535761181	-0.017130074	0.171753796
NA	NA	NA	NA	NA	NA
-0.303132816	-0.600419926	-0.727359451	-1.972801566	-0.423078963	0.247735935
-1.389328313	-1.016236661	-3.106201628	-2.98140984	0.208301673	1.294861543
0.060907806	-0.004001772	0.249030141	-0.01565948	NA	NA
NA	NA	NA	NA	NA	NA
NA	NA	NA	NA	NA	NA
NA	NA	NA	NA	NA	NA
-0.189969596	-0.253942751	0.179702775	0.302195168	0.081000074	0.104060266
-0.641400275	-1.185646303	-2.024494064	NA	-0.384584488	-0.378139723
-1.154357117	-0.453624559	-1.578239569	-1.321348816	1.681037097	1.084421221
-0.15789695	-0.019049709	-0.092952112	-0.013226889	0.158340582	0.085916192
NA	NA	NA	NA	NA	NA
-0.284031836	-0.249419773	-0.583874741	-1.046224628	-0.533125103	-0.127421645
-1.271625329	NA	-1.619133689	NA	0.412117172	NA
-0.027330065	-0.291955119	-0.094091535	0.521525984	-0.139202871	0.013896368
NA	NA	NA	NA	NA	NA
-0.95721928	-1.196704481	0.387362292	0.676139458	-1.029544946	-0.167310234
NA	NA	NA	NA	NA	NA
0.771681731	0.948212047	2.333713687	2.056253064	0.293034269	0.269152136
0.417482331	0.106711247	0.612680037	0.130029176	-0.364317113	-0.051823606
0.371220592	0.382745886	0.375101562	0.038476438	0.199192846	-0.389033677
0.192361736	-0.474653164	-1.29478855	-0.672567359	-0.142833083	NA
1.357696406	0.464486023	0.251945441	-0.104957021	-0.2056641	-0.026636468
0.188314037	0.198547675	0.249480897	NA	0.598244133	0.031254032
NA	-0.09734094	0.210815416	-0.351136274	NA	NA
-1.471030328	-0.741628744	-1.239845974	-0.985143771	-0.269592603	-0.330945166
NA	NA	NA	NA	NA	NA
0.228387166	0.000962	-0.81761345	-0.545784359	-0.179628192	0.143398975
NA	NA	NA	NA	NA	NA
NA	NA	NA	NA	NA	NA
-0.630306557	-0.110889903	0.394251977	0.341218073	-0.308808663	-0.187014914
-0.191932214	-0.080108537	-0.486784423	-1.18338081	0.034647641	0.068081975
-0.036113147	0.235921977	0.244080574	0.518890175	-0.333056423	0.151492816
1.341608031	0.08516869	0.235627489	0.568081816	-0.27232983	0.072312209
-0.201105065	NA	NA	NA	NA	NA
0.174052249	0.218085433	-0.173767068	0.004194798	-0.027533715	0.11366714
0.361520998	NA	-0.059912706	1.140395733	0.682249278	0.642653517
NA	NA	NA	NA	NA	NA
0.018418346	0.068504451	0.135606618	-0.006523866	0.069918269	-0.13511941
NA	NA	NA	NA	-0.660873645	NA
0.300736882	0.125040747	-0.28323238	0.358883513	NA	NA
0.78188912	0.396945461	0.61888594	0.175955743	-0.120336752	0.061725296
-0.064842483	NA	NA	NA	-0.213176234	NA
0.148960969	-0.261723461	0.004840586	0.21280271	0.285237842	0.035923809
NA	NA	-0.168032168	0.783507337	-0.409900725	0.349558315
0.371527104	-0.295279676	-0.421738044	-0.163823269	-0.042781268	0.094801624
0.088995847	0.866301914	0.95420993	0.950979118	-0.149218604	-0.11746803
0.775043676	0.30884175	0.180145951	-0.039151476	0.050134631	-0.009911477
NA	NA	NA	NA	NA	NA
-0.832258801	-0.833625363	0.649725909	0.176581031	0.022124773	0.233959423
0.241844256	0.269988313	-0.069667168	-0.097329871	-0.048918063	NA
NA	NA	NA	NA	NA	NA
-0.285061772	-0.144101339	-0.403428828	-0.286517843	-0.056608325	-0.019842142
0.146281032	-0.126186629	0.200342247	-0.047186685	0.299467158	0.354499037
0.966335879	0.941582587	0.213421899	0.71333221	0.609598972	0.433110325
-0.238654201	-0.195438468	1.148172357	1.273203606	0.019726494	0.191565508
NA	NA	NA	NA	NA	NA
-0.596420129	0.169418745	0.258932095	0.71410747	0.331275548	-0.026799856
0.952812709	-0.62487543	0.719654765	0.464480671	-0.28557215	0.230610724
0.124784579	1.600507853	-1.433119218	NA	-0.141568851	NA
-0.673912249	NA	NA	NA	-0.16371431	NA
0.314853879	-0.118448588	-0.045296823	0.556895734	0.392991494	-0.228123195
NA	NA	NA	NA	NA	NA
NA	NA	NA	NA	NA	NA
0.079007547	0.063353786	-1.041268018	-1.027052787	-0.039096933	0.00970966
NA	NA	NA	NA	NA	NA
-1.127887002	-1.145162914	-1.565050315	-0.846679274	0.00077019	0.415476313
NA	NA	NA	NA	NA	NA
NA	NA	-0.16027238	-0.460241774	0.305481448	NA
-0.292084156	NA	NA	NA	NA	NA
-0.642188087	-0.663158688	-0.112967277	-0.365328568	0.048216572	-0.078723341
-0.098035599	NA	0.238825444	-0.383040334	-0.118222052	0.104649951
-0.02766563	0.015571812	-0.030500097	0.039442616	0.112846748	0.030492118
NA	NA	NA	NA	NA	NA
-0.275399619	-0.068861102	-1.872693179	-2.427215085	NA	-0.152298532
-0.089895988	-0.09893317	-0.184951831	0.319472812	0.271840787	0.27281281
0.058839287	0.045364955	1.265993023	NA	-0.003735035	-0.759021706
-0.186976852	-0.629677356	-0.123161589	-0.388222984	-0.144356147	-0.470599503
0.446594197	0.616566373	-0.027196371	0.01481033	0.780401394	0.547593258
0.961905667	0.134217513	0.330122196	0.490303547	-0.018165627	-0.224121475
NA	NA	NA	NA	NA	NA
-0.465339574	0.063259421	0.14301	0.120003126	0.172464038	0.469790822
-0.483020594	-0.029500466	-0.315182923	-0.414891533	0.247564241	0.177513172
0.077661698	-0.346876553	0.218144938	0.162690505	0.191197357	-0.153611463
NA	0.333368604	-0.271549885	NA	NA	NA
0.684230852	0.012256241	0.302590681	0.25618746	0.080037039	-0.104864845
0.03462062	0.139894044	0.141877311	0.204367064	0.013999499	0.174366169
0.836847632	1.029142507	-0.067286916	-0.225522491	0.107262264	0.479732328
-0.127192815	-0.087397656	-0.133918296	-0.30916599	0.157966908	0.204205631
-0.221399662	-0.388245385	-0.144381857	0.046516052	0.214683865	0.529420937
NA	NA	NA	NA	NA	NA
0.140627778	NA	NA	NA	NA	-0.222161529
0.957480787	-1.324129972	-5.827661228	NA	-1.762191949	0.399141322
-0.214397594	NA	NA	NA	0.190504735	NA
0.184189135	0.239209885	-0.089101617	-0.02181222	-0.099365166	0.309462522
0.564859708	0.312973906	0.667969816	0.276560664	-0.195304305	-0.102833294
NA	NA	NA	NA	NA	NA
NA	NA	NA	NA	NA	NA
NA	NA	NA	NA	NA	NA
-0.11258318	NA	NA	NA	NA	NA
0.539016291	0.091142402	0.190053332	-0.155689691	-0.273023052	-0.140148055
0.454943326	0.480371864	0.798584009	0.764358558	-0.241618432	0.1447325
0.148724696	0.46646845	0.309533122	0.228245062	-0.117448105	-0.400969609
NA	NA	NA	NA	NA	NA
NA	NA	NA	NA	NA	NA
NA	NA	NA	NA	NA	NA
0.117717945	-0.231911888	-1.77557754	-2.474189451	-0.164540105	0.096964187
NA	NA	NA	NA	NA	NA
0.243947149	0.033413807	0.171175166	0.279087534	0.052823869	-0.265032674
NA	NA	-1.917376257	NA	NA	NA
-1.067219085	-0.222929557	0.1924385	0.603986945	0.206450877	0.565714659
0.013642272	-0.122467037	0.251466767	-0.064600556	-0.10939084	-0.272857992
-0.567616806	-1.101027071	-0.815639631	-1.377146755	-0.070248055	0.030734015
0.258804837	-0.620084772	0.414537899	0.214197213	-0.074923989	-0.193488341
-0.221643626	-0.292591639	-0.947865822	-1.046039173	0.077294994	-0.049677598
-0.486024478	NA	-0.328447098	NA	NA	0.921946245
-0.590812372	-0.25145268	0.077857156	0.827659933	-0.097893448	0.587438409
-0.206542032	-0.036665962	-0.816236693	-0.619250503	-0.082745542	-0.105787969
NA	NA	NA	NA	NA	NA
0.053012238	-0.072489723	0.62748957	0.696330428	0.069632947	0.033557468
0.841672748	0.547468376	-0.384446804	-0.390342899	0.085976019	0.261162645
-0.36209977	0.379570262	0.288341841	0.65702365	-0.306423638	0.310333118
-0.162687483	-0.293344372	-0.311341781	-0.357398895	0.241982812	0.148227285
NA	NA	NA	NA	NA	NA
-0.295714671	-0.097196046	0.109350406	0.449963127	0.021490157	-0.203135238
NA	NA	0.107718425	NA	NA	NA
0.087989907	0.142581476	0.22824106	0.164450717	0.122251025	0.023989519
-1.061972571	-1.197597898	-0.704495662	-1.221314115	0.095715876	-0.140115081
0.131027208	0.018051437	-0.07983976	-0.053005887	-0.158962137	-0.423874203
0.328497774	0.605057057	-0.381176567	0.363751978	0.203898805	0.605790369
NA	NA	NA	NA	NA	NA
0.246398052	0.123303749	0.316296085	0.356647837	-0.064648899	-0.007079118
-0.027573629	-0.03106134	0.207800916	-0.18933313	NA	NA
-0.544797374	0.052498644	-0.479873862	-0.275372102	0.43869331	0.140907929
0.650833096	0.465076207	NA	NA	-0.657911885	-1.25851378
-0.212088616	0.028874578	0.307853399	0.13988815	0.046340471	-0.032292155
-0.37137265	0.252631161	-0.007203257	0.046181757	0.154261185	0.240816275
0.548273899	-0.081740151	0.005571635	NA	-0.084889945	NA
1.042856691	-0.11258449	0.488245739	0.463276006	-0.09184258	0.14144587
NA	NA	NA	NA	NA	NA
0.10728883	-0.388108514	0.210171791	0.335166963	0.038766335	-0.123580703
0.168365451	0.078413068	-0.517643593	-0.808584544	0.270871919	0.364513654
0.058655419	-0.080086589	-0.097742864	0.536952419	NA	NA
-0.109760602	0.257722252	-0.192402036	0.2194554	-0.385351695	0.007825316
1.329141631	-0.454951296	-0.118886105	0.655998464	0.855926548	-0.599023082
NA	NA	NA	NA	NA	NA
0.430573116	-0.340892338	0.340180453	NA	0.029629733	NA
NA	NA	NA	NA	NA	NA
NA	0.365013746	1.262499122	NA	NA	NA
-0.381354891	0.10101604	-0.276449061	-0.262248782	0.210004942	0.052071458
0.09801461	-0.071984922	0.468383606	0.138431311	0.210744363	0.392707646
NA	NA	NA	NA	NA	NA
NA	NA	NA	NA	NA	NA
0.459464374	0.581284605	0.426630113	0.645235823	0.13060723	0.194189889
-0.114611852	-0.449073267	0.053889419	0.079900463	0.214333743	0.174125568
-0.161730297	0.04871157	0.732526782	0.919004237	-0.155096112	-0.307194306
-0.211961745	0.48336804	0.074938501	-0.286640145	0.323109909	0.321689284
NA	NA	NA	NA	NA	NA
-1.068239628	-0.722079087	NA	NA	NA	-0.773806009
0.494843079	0.131950215	-0.062223561	-0.110749798	-0.246833259	-0.341704354
-0.534291162	-0.518864532	-0.062727346	-0.32429502	-0.294051853	-0.039019625
-1.018288789	0.156113171	0.078849306	-0.205306975	-0.11061554	-0.314189769
0.246392621	0.471730243	-0.283391412	-0.664448052	-0.056111168	-0.495429916
-0.111431808	0.038136744	0.001732911	-0.315919325	0.579193661	0.403050475
-0.790385541	-0.427762459	-0.489208117	-0.231401794	0.751926082	0.984563503
-0.330488294	-0.266771919	0.247417859	-0.110679478	-0.083213129	0.095790411
-0.054477712	NA	NA	NA	NA	NA
NA	NA	NA	NA	NA	NA
0.009375373	-0.383112667	0.081366526	0.834564154	-0.327778819	-0.286949137
NA	NA	NA	NA	NA	NA
0.332694526	0.181637711	-0.280264933	-0.321951194	0.232993925	0.160772379
-0.875077495	-0.584259906	0.24433945	NA	-0.637407153	NA
NA	NA	NA	NA	NA	NA
-0.487553789	-0.464382668	-0.058254822	0.905795135	-0.480951059	-0.49613182
0.338992249	-0.040541273	-0.087303738	-0.015817687	0.177988207	0.369833966
0.011361892	0.002566562	0.458729094	0.352832926	0.082194882	0.082038053
NA	0.077238609	0.971808607	NA	NA	NA
-0.165986087	-0.219749952	0.158209159	-0.078313371	0.111332898	0.014898154
NA	NA	NA	NA	NA	NA
-0.324467577	-0.097759155	-0.147851755	-0.259762719	-0.097753324	-0.620158928
0.054952283	0.177656677	-0.095572372	NA	0.372302641	0.145684774
-0.290073399	0.406008927	-0.411364415	-0.087625417	0.133488866	0.094180768
-0.520757713	-0.264734057	0.293803902	0.263249429	-0.21560766	-0.388119682
-0.158139516	0.205490556	-0.381599308	-0.26640985	0.19856336	-0.071023276
NA	NA	NA	NA	NA	NA
-0.290443274	-0.432131134	0.231845338	0.010792439	-0.197225607	-0.219844771
-0.424821508	-0.604519222	0.195512077	0.893484656	-0.322708182	-0.491784306
0.944964026	0.187261244	1.158424253	NA	-0.236995923	0.542889497
-0.097655076	0.268708341	0.528197105	0.785014251	0.475794	0.234498971
-0.425166274	-0.500425784	-0.812102835	-0.470199218	0.613774481	1.098450179
-0.371277805	0.087234852	0.097533711	0.150087061	0.115251501	0.296647885
0.17336236	0.154558153	0.512925873	0.234211216	-0.166606635	-0.066000721
NA	NA	NA	NA	-0.616986756	NA
0.126166529	0.182528749	0.056871773	0.794431672	-0.446555984	-0.371754437
0.116695105	-0.018825596	-0.089231748	-0.195557286	-0.334385535	0.483560469
NA	NA	NA	NA	NA	NA
-0.034009112	0.549756343	-0.181825123	-0.090522787	-0.074310177	-0.007359572
0.163184508	0.144164872	-0.178231565	-0.051454642	0.051727381	0.222011275
-0.40931767	-0.311147351	-1.508833209	-1.515805756	-0.365002157	-0.191805745
-0.248233047	-0.113382185	0.28011263	0.792831114	-0.316883408	0.34882302
-0.503542939	NA	-1.301056959	NA	NA	NA
0.576323326	0.558921502	0.957769915	0.964316905	0.05791495	0.003706453
-0.664474062	0.124874463	-0.056709822	-0.635919419	0.622709267	0.399587848
0.047852317	0.308018982	0.446040017	0.366741043	0.32059056	-0.034401423
NA	NA	NA	NA	NA	NA
-0.5006735	-0.515031306	-0.279964715	-0.817728633	-0.479097034	-0.71205958
NA	NA	NA	NA	NA	NA
-0.077406226	-0.315732114	-0.11129381	0.482584176	-1.261500209	-0.044735815
0.582143515	-0.182294734	0.433850653	0.345679275	-0.022208432	-0.131668055
0.954636388	0.760438815	-0.0134644	-0.880469849	0.061480518	0.673132925
-0.452390026	-0.110036882	0.056578586	0.658847191	0.090399458	0.243343895
NA	NA	NA	NA	NA	NA
-0.33635429	-0.658906775	0.943054854	0.813931036	-0.025945473	-0.181986556
-0.017687981	NA	NA	NA	0.240032767	0.629113288
NA	NA	NA	NA	NA	NA
NA	NA	NA	NA	NA	NA
0.051924481	0.124735331	1.215253704	1.107456687	0.174938164	-0.019396988
0.21929284	-0.318088193	-0.639659402	NA	0.766124677	NA
-0.981763469	-0.682938432	NA	NA	0.043872009	NA
NA	NA	NA	NA	NA	NA
NA	-0.638823315	NA	NA	0.257170686	NA
-0.9636415	-0.858465833	-1.811097944	-1.927336249	-1.404998266	NA
0.007601283	-0.075583674	-0.239228532	-0.274236517	0.080123882	-0.102700625
NA	NA	NA	NA	NA	NA
0.186953414	-0.271068741	-0.01824484	-0.907014071	0.131769629	-0.431723361
-0.00394548	0.131986167	-0.047790977	-0.162899968	0.176659457	0.237494522
NA	NA	NA	NA	NA	NA
NA	NA	NA	NA	NA	NA
NA	NA	NA	NA	NA	NA
NA	NA	NA	NA	NA	NA
NA	NA	NA	NA	NA	NA
NA	NA	0.236166968	0.129042308	NA	NA
0.119646601	0.995089753	0.205198637	0.355215996	0.273988745	0.130094648
-0.613911512	-0.142377431	-1.108501733	-1.249945245	-0.520426407	-0.355176475
-0.440943462	-0.137250562	-0.504958222	0.276645862	0.939102505	0.328940939
0.738228438	0.646426651	1.655351061	1.572584382	-0.564646516	-0.329331129
0.035241227	0.047983346	-0.557671104	-0.487570934	-0.091016841	0.032020194
-0.718493109	-0.332671554	1.018513366	1.013576365	-0.071977875	0.048159161
-1.804808718	-1.488630564	-0.924121583	-0.979302243	-0.126241169	-0.514701338
-0.121081806	0.187729061	0.509623615	-0.105654526	-0.26575123	0.35602084
NA	NA	NA	NA	NA	NA
NA	NA	NA	NA	NA	NA
NA	NA	NA	NA	NA	NA
0.109410551	-0.198684741	0.741732527	0.213014866	0.034110912	-0.347518196
NA	NA	NA	NA	NA	NA
NA	NA	NA	NA	NA	NA
0.295308758	0.493124951	0.103395742	NA	-0.306690911	0.018583011
NA	NA	NA	NA	NA	NA
0.258510843	-0.091326743	0.53850319	1.154546171	-0.374514061	-0.056733556
0.95983741	0.449538204	0.177388243	0.443434253	-0.593157926	-0.686475779
NA	NA	NA	NA	NA	NA
0.19602141	0.17658771	-0.658799502	-0.965140073	0.346635308	0.320307102
NA	NA	NA	NA	NA	NA
-0.460810626	0.327616827	-0.762358197	NA	0.330606581	-0.399192334
0.26662917	NA	NA	NA	NA	0.029208958
-0.179031961	0.432665027	-1.0640139	-0.715380961	-0.629916384	-0.310274044
NA	NA	NA	NA	NA	NA
NA	NA	NA	NA	NA	NA
NA	NA	NA	NA	NA	NA
NA	NA	NA	NA	NA	NA
NA	NA	NA	NA	NA	NA
NA	NA	NA	NA	NA	NA
NA	NA	NA	NA	NA	NA
NA	NA	NA	NA	NA	NA
NA	NA	NA	NA	NA	NA
NA	NA	NA	NA	NA	NA
NA	NA	NA	NA	NA	NA
NA	NA	NA	NA	NA	NA
0.304477199	0.569838806	0.12179629	0.273146253	0.281524662	0.286584034
NA	NA	NA	NA	NA	NA
NA	NA	NA	NA	NA	NA
0.020018122	-0.199854806	-0.938225936	-0.829441899	-0.031307753	0.164452757
NA	NA	NA	NA	NA	NA
NA	NA	NA	NA	NA	NA
-0.076403501	0.165763187	-0.940917751	-1.564086132	0.322873323	0.438434242
-0.563024234	-0.788624566	0.718278316	0.099776869	-0.896073355	-0.752040834
-0.000268471	-0.034714128	0.150702432	0.311416234	-0.115349731	-0.117814134
-0.237173648	-0.648573254	0.107487076	-0.210981845	-0.01951232	-0.305602202
0.415216394	-2.663531713	-0.434797329	NA	NA	NA
0.157263337	0.492722789	-0.277756126	0.290594355	0.274519433	0.506434536
NA	NA	NA	NA	NA	NA
NA	NA	NA	NA	NA	NA
0.021688764	0.066655659	-0.481431372	0.29621349	-0.133021668	-0.090358963
NA	NA	NA	NA	NA	NA
NA	NA	NA	NA	NA	NA
NA	NA	NA	NA	NA	NA
-0.558183432	NA	NA	NA	NA	NA
NA	NA	NA	NA	NA	NA
NA	NA	NA	NA	NA	NA
0.318540653	0.115702157	0.135045787	0.215141108	-0.114554129	0.022855053
NA	NA	NA	NA	NA	NA
NA	NA	NA	NA	NA	NA
NA	-0.874608236	-1.682116217	-1.465799114	0.034161295	NA
NA	NA	NA	NA	NA	NA
NA	NA	NA	NA	NA	NA
0.310323	0.263151294	0.239365096	0.347950565	-0.193094265	-0.244073542
-0.074719146	-0.027494892	-0.179075614	-0.148933375	0.546360218	0.306501111
NA	NA	-0.846164957	NA	NA	NA
NA	NA	NA	NA	NA	NA
0.08262425	NA	NA	NA	NA	NA
-0.167819961	0.190446103	-0.291388425	-0.192944095	0.190679049	0.350116156
-0.090290233	-0.244931773	-0.008989897	-0.41992227	0.616220004	0.412656728
0.54720579	-0.10164389	0.299489617	0.996266101	-0.077667487	0.40078771
0.342636405	0.559040664	0.522731696	0.378710435	0.251411789	0.259171614
NA	NA	NA	NA	NA	NA
-1.604427744	-2.029386706	-3.664019302	-4.383071544	0.506971512	NA
NA	NA	NA	NA	NA	NA
NA	NA	NA	NA	NA	NA
0.12284557	0.289517575	-2.476598814	-2.456595438	0.372032816	0.460346272
0.092428846	-0.171821846	-0.101660223	0.079396334	-0.165953085	0.230174279
-0.145077311	0.112277227	0.225925724	0.350777504	0.67788649	0.290598412
NA	NA	NA	NA	-0.046976508	-0.189278155
-0.287549844	0.010401433	0.439302441	0.363849232	0.537808458	0.112248839
NA	0.108096815	NA	NA	0.48211653	NA
-0.355859349	-0.140716872	-0.979602389	-0.532168978	0.267620656	0.542014811
0.035555299	NA	NA	-1.629837608	0.150015235	0.042045634
NA	NA	NA	NA	NA	NA
NA	NA	NA	NA	NA	NA
0.698380712	0.059749271	-0.12433914	-0.146576057	0.48535905	0.553496545
-0.006376682	-0.381415475	1.796405106	NA	0.987665471	-0.26492858
-1.462829027	-1.545471868	-1.1881835	NA	-0.090516384	-0.765590297
-0.568945068	NA	NA	NA	NA	NA
-0.707089626	-0.615780434	-0.498100713	-0.731560654	0.492815401	1.011817471
0.451791297	-0.05894686	-0.045256103	-0.453913852	-0.186287908	0.119407877
0.183061004	0.158981275	0.141900279	0.099157714	-0.355142445	-0.050000029
NA	NA	NA	NA	0.44619825	NA
-0.403853889	0.008508128	-0.044090003	0.230077038	-0.343418518	-0.395620341
NA	NA	NA	NA	NA	NA
NA	NA	NA	NA	NA	NA
0.369237243	-0.136314204	0.511943542	-0.044980662	0.662641614	0.054747676
NA	NA	NA	NA	NA	NA
NA	0.417564344	-0.671340202	-0.015430427	0.661366214	0.311009107
-0.492043901	-0.138734237	0.359664077	-0.071592017	0.569838059	0.363687067
0.506565247	0.223942629	0.506737919	0.360627619	-0.092375395	0.088049867
NA	NA	0.150682284	0.667507458	0.46322759	0.631848349
-0.249231364	0.001595952	-0.076627977	-0.442837912	0.110196721	0.006848734
-0.309558341	0.02946816	0.339730764	0.480450976	-0.300653932	-0.324112463
-1.046967489	-0.742213206	-0.459751221	0.283181542	-0.245908654	0.326617257
NA	NA	NA	NA	NA	-0.659830052
NA	NA	NA	NA	NA	NA
NA	NA	-1.754434059	NA	NA	NA
-0.030556217	-0.146244913	-0.016911011	-0.032902128	0.247457884	0.157592838
0.153066088	0.11442499	0.221426613	0.027056298	0.011336122	0.005165596
NA	NA	NA	NA	NA	NA
-0.727928313	NA	NA	NA	0.296018524	0.812724793
NA	NA	NA	NA	NA	NA
NA	NA	NA	NA	NA	-0.562815683
-0.165045934	-0.231412972	0.118912522	-0.002729558	-0.028561014	0.025425202
NA	NA	NA	NA	NA	NA
0.025260134	0.047247711	-0.023693393	-0.057417582	-0.109017296	-0.127953194
NA	NA	NA	NA	NA	NA
-0.107218769	-0.102230463	0.046356712	-0.274882273	0.456545022	NA
0.285011859	0.433165657	-0.465845221	-0.37959193	NA	-0.318562597
0.082934565	0.252943731	0.551487938	0.573057993	-0.57118614	-0.368695101
0.49333049	0.342932772	-0.166050614	0.129364532	-0.241901661	0.018952742
0.34324	NA	NA	NA	0.002064631	NA
NA	NA	NA	NA	NA	NA
NA	NA	NA	NA	NA	NA
NA	NA	NA	NA	NA	NA
-1.02907376	-0.876529474	-0.018944002	-0.136089991	-0.35914588	-0.20230315
-0.058181273	-0.367593568	0.354686213	-0.058900861	0.240364345	-0.053690129
0.165999992	-0.033334993	0.252330788	0.243330252	-0.001388178	0.345987195
0.174028539	-0.287207986	-1.674016479	-1.710848314	0.118741268	-0.472074446
NA	NA	NA	NA	NA	NA
0.132021717	0.013121308	-0.40446502	-0.311778672	0.181355312	0.060072157
0.01513431	0.067064227	0.106825841	-0.315591168	0.356440822	0.401762235
NA	NA	NA	NA	NA	NA
-0.012830531	-0.607676107	-0.033799805	0.107357409	-0.060626359	0.264006794
0.390422475	0.048261024	0.081504447	-0.069971714	-0.143864109	-0.070899472
-1.810805425	-1.267885505	-0.354463267	-0.384020648	0.398409628	0.486485606
NA	NA	NA	NA	-0.163104452	-0.100544207
NA	NA	NA	NA	NA	NA
0.773634965	0.440076557	0.75299445	0.502624008	-0.34101046	-0.401619478
NA	NA	NA	NA	0.144616954	NA
0.222086971	-0.22666701	0.01237284	-0.2489837	0.333139822	0.149953292
0.11351804	0.213106993	0.551705897	0.160824836	-0.232756957	0.060098977
NA	NA	NA	NA	NA	NA
0.47110243	0.256018189	1.056125787	-0.748387034	-0.663828895	-0.119819835
1.025622948	-0.7046854	0.240377943	-0.960952261	0.141510855	-0.662107745
NA	NA	NA	NA	NA	NA
-0.239395099	0.18025118	0.280928881	0.297361434	0.571666484	0.258216636
NA	NA	NA	NA	NA	NA
0.857999099	1.153198272	-0.442670871	NA	1.305446467	1.143573363
NA	NA	NA	NA	NA	NA
NA	NA	NA	NA	NA	NA
1.258923085	1.021755129	0.576739982	0.363099434	-0.084164197	-0.258268776
NA	NA	NA	NA	NA	NA
0.149537997	0.155382102	-0.398404029	-0.422945714	0.053177487	0.445681315
-0.16179002	-0.293082071	0.03617801	-0.385247564	-0.094569756	0.122862401
0.198895954	0.734308893	-0.020464103	-0.09432022	-0.276377409	-0.040118644
-0.374928584	0.009498703	-0.107494742	-0.273410712	0.275669331	-0.068758497
0.014471052	-0.081473381	-0.899149598	-1.010799401	0.00756774	0.031457211
NA	NA	NA	NA	NA	NA
0.374505285	NA	NA	NA	NA	0.132752567
NA	NA	NA	NA	NA	NA
0.356328657	0.293223998	0.036568208	-0.013037851	0.244814305	0.266921432
-0.152075025	0.062531609	0.555321303	0.215041533	0.286511336	-0.198021746
NA	NA	NA	NA	NA	NA
0.230513684	0.074281078	0.06935192	0.666719856	0.2322396	0.017017735
NA	NA	NA	NA	0.003667164	-0.067462248
-0.826500796	-0.621750307	-0.239241844	-0.356534907	-0.128565991	-0.101184476
0.036975683	0.14244174	-0.047250377	-0.240701387	-0.314094283	-0.259751265
0.11702625	-0.539620236	0.427327672	-0.180207975	-0.164565321	-0.240846975
-0.189905594	-0.277689626	0.387030415	0.300162886	-0.61917769	-0.633193711
0.788891366	-0.202702547	-0.050127824	-2.383510705	-0.073018195	-0.06192662
NA	NA	NA	NA	NA	NA
NA	NA	NA	NA	NA	NA
NA	NA	NA	NA	NA	NA
-0.431146431	-0.486982311	0.155622313	0.436800117	-0.364739526	-0.173406417
-0.052971433	-0.090233118	-0.276712034	0.488062849	0.058761073	-0.147839232
NA	NA	NA	NA	NA	NA
0.682804551	0.401052504	0.069353898	0.214771704	-0.084756477	0.576024485
NA	NA	NA	NA	NA	NA
0.030693138	-0.332433269	-0.632996566	NA	0.865519173	-1.370217587
NA	NA	NA	0.376971242	NA	NA
-0.163582235	0.030108624	-0.227776724	-0.121770809	0.190761282	0.321112783
-0.743281158	-0.047432857	NA	NA	0.439161697	-0.273884223
NA	NA	NA	NA	NA	NA
NA	NA	NA	NA	NA	NA
-0.118239432	-0.044673232	0.010289356	0.13036319	0.590586395	0.465771425
-0.969225139	-0.822646604	0.229648176	-0.359226845	-0.366735946	-0.426916499
NA	NA	NA	NA	NA	NA
NA	NA	NA	NA	NA	NA
0.01248112	0.176527432	0.308249996	0.556072664	0.069756356	-0.31891161
-0.22283871	-0.388640184	-0.274074479	NA	NA	NA
NA	NA	NA	NA	NA	NA
-0.18133686	0.243933589	-0.119119732	-0.489657942	-0.388315312	0.330186513
NA	NA	NA	NA	NA	NA
-0.531305575	-0.546403464	0.221419425	0.603358745	-0.182525385	-0.124618824
0.44933544	NA	NA	0.080350306	0.0630521	-0.214171516
-0.22590294	0.058312491	-0.292789466	-0.619305271	0.447935549	0.789504222
-0.104956345	0.133586045	0.092634756	0.326762863	-0.045794573	-0.053799167
1.449756539	NA	0.15988574	-0.586001748	NA	NA
0.13434113	-0.433267761	-0.26332789	0.538117989	-0.03181133	-0.034478532
NA	0.114775752	NA	NA	0.183613775	0.666451713
NA	NA	NA	NA	NA	NA
0.055257115	0.411002528	-0.868277134	-0.198042225	NA	0.721367971
0.12729978	0.394947683	0.223329889	0.478180356	-0.076090149	0.278441975
-0.160736142	-0.231759577	-0.559552654	-0.519269909	0.086415785	0.581913479
-0.206418645	-0.12120204	0.101143407	-0.222953122	-0.04991895	-0.115574564
NA	NA	NA	NA	NA	NA
0.079855033	0.083301479	-0.088820961	0.002859938	0.022693128	-0.019798475
0.619294376	0.448747848	0.058110282	0.350060197	0.384942152	0.028858502
-0.145722162	-0.29899076	-0.411486995	-0.709403173	-0.350925705	-0.099902319
NA	NA	NA	NA	NA	NA
-0.432929178	-0.759266485	0.093223269	0.221021471	0.214587235	0.251851496
-0.279843543	0.371353723	-0.030906675	-0.072620068	0.13669561	0.543190827
NA	NA	NA	NA	NA	NA
NA	NA	NA	NA	0.486083585	-0.76587902
-1.238960459	-0.026102479	0.021818966	NA	NA	-0.118352439
-0.339230251	NA	NA	NA	NA	-0.53428559
-0.030728969	NA	NA	NA	-0.007136037	-0.043998178
NA	-0.298121656	-5.901888499	-5.105046908	-0.721459542	NA
-0.525502644	0.100694977	0.037621026	-0.780883574	-0.35801525	-0.346397198
-0.375687542	-0.472013256	-0.728591407	NA	-0.841896808	-1.005718162
-0.646474987	-0.325269189	-1.738796716	-1.624763976	0.217733771	-0.107866839
NA	NA	NA	NA	NA	NA
NA	NA	NA	NA	NA	NA
NA	NA	-1.389501519	NA	NA	NA
0.1843429	0.02542001	-0.33138916	-0.101422615	0.138494815	0.097158943
0.572107296	2.08929564	0.658477607	-1.26191547	NA	NA
0.04336904	0.739393991	-0.008060955	0.912410218	0.690039496	0.788073159
-0.355359081	0.165936229	0.529384422	-0.303503543	-0.210701379	0.255586121
-2.284850863	-1.630501412	-1.908784795	-1.686081103	1.065782151	0.463732542
NA	NA	NA	NA	NA	NA
0.120954033	-0.225562377	0.323042883	0.285435296	-0.185495496	-0.232909895
0.666978075	0.264260889	-0.267981852	0.444839519	0.830491742	-0.0337361
-0.164798646	-0.817222666	-0.29387935	-0.365230648	0.376974491	0.413937761
0.546629083	0.370528698	0.39070508	-0.077974384	0.05334248	-0.029800172
-1.463027242	-1.46577008	-1.509976086	NA	0.090778448	0.830937672
NA	NA	NA	NA	NA	NA
NA	-0.670670823	-0.677368827	1.392192693	NA	-0.531983682
-0.75945614	-0.358349	0.278162193	-1.399756889	-0.346378732	-0.832061507
NA	NA	NA	NA	NA	NA
0.600254217	0.297324137	0.395014659	0.103917976	-0.316036347	0.248414119
0.163603258	0.329375184	-0.080975408	0.161519114	0.170253409	0.075854116
NA	NA	NA	NA	NA	NA
-0.198879559	-0.455884294	-0.140655053	-0.560243751	0.311616424	0.287827358
NA	NA	NA	NA	NA	NA
NA	NA	NA	NA	NA	NA
0.067910358	0.099785723	0.89394705	0.587438307	-0.607089423	-0.446608402
0.023233521	-0.239538485	0.33635381	0.405082328	0.431068342	0.311489633
NA	NA	NA	NA	NA	NA
NA	NA	NA	NA	NA	NA
-0.245527433	-0.229144474	NA	NA	0.811549719	0.825057359
-0.173676025	-0.128451048	NA	0.629593698	0.086184125	-0.20181523
-0.311270778	0.017941712	0.1280024	-0.586407444	0.581715928	0.090911339
0.149146355	0.299492972	-0.363759579	NA	0.253145751	0.076578476
0.555470336	0.384038897	0.210266398	0.174349897	0.259259022	0.539675004
NA	NA	NA	NA	NA	NA
-0.242579301	0.026616561	0.109969174	NA	-0.358007886	-0.332407716
-1.357302853	-0.471451082	-2.000229321	-2.499568503	NA	NA
0.171880167	-0.361427652	-0.389925781	0.548752927	1.058054934	1.546588788
0.145937186	0.224023254	0.122009751	0.243203819	0.519444153	0.271680548
0.18656466	0.514548176	-0.023514232	-0.02666072	NA	NA
0.363535824	0.060266076	0.481124791	0.356459625	-0.392215227	-0.344419899
-0.107815253	-0.736887742	-1.382321668	-0.501038961	0.124655932	0.319959274
-0.025368622	0.121410337	0.795045628	0.260095424	-0.510228444	-0.567602479
-0.171134841	-0.231989687	-0.156944945	-0.280884617	-0.318069491	-0.092735904
-0.689595795	-0.97510676	0.120182235	0.666991985	-0.378301412	-0.445481715
0.17341287	0.308503388	-0.224106898	-0.04965532	-0.500727158	0.089722953
NA	NA	NA	NA	NA	NA
2.105411144	NA	0.149357599	0.522182834	1.149745613	0.921458584
-0.160840679	-0.180853926	-0.356992023	-0.29531847	0.017989106	0.029667346
-0.082424095	-0.024928541	0.372624865	0.253063987	0.166286424	0.283250673
-0.195327533	0.046087581	0.688441938	0.129302386	-0.095100656	0.073837872
0.205783478	-0.169162299	-0.384140519	-0.218565107	-0.132206155	0.095695454
NA	NA	NA	NA	NA	NA
0.81603539	1.06961227	0.874210777	0.561654955	0.018264341	-0.085270232
0.043665035	NA	NA	0.742310496	-0.558613931	-0.977378402
NA	NA	NA	NA	NA	NA
-0.338220367	-0.042935197	NA	0.447794548	-0.565640238	-0.596885264
-0.71180232	-0.528761391	-0.706120474	NA	0.134980797	0.277383818
NA	NA	NA	NA	NA	NA
0.170090818	0.143559061	0.038928314	-0.081957504	0.357787793	0.461725432
-0.077017334	-0.212792522	0.464266366	0.020178839	-0.068185385	-0.063103803
0.723171614	0.571254701	0.386541892	0.05698274	-0.549235195	0.204691944
0.907384048	-0.053618091	0.397383493	-0.059960311	0.025980425	-0.210132703
0.057079911	-0.062097179	0.296915521	-0.056531976	0.334283931	0.375112084
1.076460795	0.820512436	2.069524975	2.249399905	0.555228964	1.167496999
0.045562838	-0.15936362	-0.073731982	0.349684745	-0.171642909	-0.33081912
NA	NA	NA	NA	NA	NA
NA	NA	NA	NA	NA	NA
-0.255642336	0.286022561	-0.2486473	-0.222435012	-0.166780653	-0.155635293
0.136351592	0.204653841	0.200979155	-0.142041809	-0.005213812	0.280043155
-0.031711864	-0.155801224	0.130970231	0.416951766	-0.396010689	-0.390316132
-0.424183857	0.108254685	-0.158792872	-0.048364557	-0.186606017	0.164283854
NA	NA	NA	NA	NA	NA
NA	NA	NA	NA	NA	NA
NA	NA	NA	NA	NA	NA
0.634931471	0.809714354	2.571616691	2.498136914	-0.31682854	-0.347536273
-0.100920233	0.166214329	0.128369119	-0.643157245	0.263944186	0.646060244
NA	NA	-0.081070389	NA	NA	NA
-0.224948458	0.377571646	-0.060249911	-0.522656767	0.264560247	-0.041374045
-0.522243696	-0.426997915	-0.134099725	0.022567537	-0.951945359	-0.165342579
NA	NA	NA	0.169132723	NA	NA
NA	NA	NA	NA	NA	NA
-0.757637591	-0.612376172	0.041864944	-0.392716024	-0.511783654	-0.34778719
-0.689755985	-0.23324628	-0.295727538	-0.398231998	0.236600935	0.416610933
NA	NA	NA	NA	NA	NA
NA	NA	NA	NA	NA	NA
NA	NA	NA	NA	0.936187816	NA
0.126239335	-0.551805862	NA	NA	-0.233354829	-0.247784898
0.216603958	-0.160890233	-0.078300118	-0.519565937	-0.037245408	0.479813776
0.357354381	0.175065687	-0.088202169	-0.276568819	-0.294917051	0.557758255
NA	NA	NA	NA	NA	NA
-0.23701465	0.105583012	-0.230386329	-0.066076666	0.019147089	0.219090979
NA	NA	NA	NA	NA	NA
NA	NA	NA	NA	NA	NA
-0.072963204	-0.240544134	0.034728222	-0.103823162	0.244857762	0.075108981
-0.025296829	-0.044612203	0.123287935	0.40296676	-0.276882758	-0.295080384
0.282062743	-0.085445988	1.460046712	1.583520938	-0.11552844	-0.492445457
-0.107940111	0.115458907	-0.356830456	-0.433311359	0.254652317	0.03332675
NA	NA	NA	NA	NA	NA
-0.376747316	0.209161515	-0.123375691	0.177101071	0.047726939	0.329728382
0.161259773	-0.16999639	0.216229704	0.110887845	0.04035008	-0.380098634
0.307985147	0.006844464	-0.808121768	-0.180372513	0.549815635	0.286568082
-0.26982383	-0.02736321	-0.351156664	-0.115890445	0.156876654	-0.199138796
-0.349310768	-1.914891099	-1.884003448	NA	-0.888827079	NA
NA	NA	NA	NA	0.26947462	NA
0.146831813	0.20265603	-0.035763314	-0.306442804	0.199285262	-0.260131502
-0.002322443	-0.543061021	0.678408692	0.223646259	-0.058893689	-0.154604202
NA	NA	NA	NA	NA	NA
-0.223040585	-0.301402031	-1.884689248	-2.429058617	0.240624826	-0.115290617
-1.00120667	-0.446544181	-0.377628223	0.267395313	-0.192397755	0.255493821
NA	NA	-2.608975864	NA	NA	0.856194358
-0.359073771	-0.445895707	-1.169281085	-1.164708824	0.047124652	0.107432787
NA	-0.220273453	0.224333312	NA	0.32492653	NA
-0.169142841	-0.213320526	0.30377298	0.307246972	-0.281278355	-0.172885079
-0.110379156	0.33370801	0.535945911	-0.046436819	0.105529445	0.04685186
-0.014610264	0.051092678	0.057505501	0.632128812	0.215048747	NA
-0.622642898	-0.338407049	0.682915111	0.463373062	-0.281778847	0.384199962
NA	NA	NA	NA	NA	NA
0.014776131	0.015208942	0.039588219	0.086811863	0.71395587	-0.297254758
-0.032226264	-0.341259224	-0.434105033	-0.579641069	0.333775672	0.416423632
NA	NA	NA	NA	NA	NA
NA	NA	NA	NA	NA	NA
-0.05792878	0.338786265	-0.585842962	-0.572559196	-0.203812917	-0.190981547
0.085599885	0.278185317	-0.484396472	-0.053592833	0.040351036	-0.24943263
NA	NA	0.085683049	NA	NA	NA
NA	NA	NA	NA	NA	NA
0.012408215	0.081991142	-0.5055169	0.857484171	-0.110090963	0.419863186
NA	NA	-0.375126066	NA	NA	NA
-1.309492043	-0.845865032	-0.149436059	0.037692143	-0.248101988	-0.430881918
-0.435904247	0.54972549	0.079500432	0.060977411	-0.033277667	-0.039772727
NA	NA	NA	NA	NA	NA
-0.107298878	0.144051495	-0.005385488	-0.315038865	-0.229484941	-0.347212772
0.611845336	NA	NA	NA	NA	NA
-1.235108177	-1.439319223	-2.181866213	-2.40046871	0.403663168	0.349207893
0.414804717	0.347434437	-0.552270642	-0.330462195	0.44648531	0.154294501
NA	NA	NA	NA	NA	NA
-0.180782198	0.211021467	-0.27911423	-0.383890312	-0.125927412	-0.282005315
-1.181908822	-1.348016799	-0.30201575	0.175442006	0.654740678	0.384486512
0.381177947	0.338951194	-0.193173028	0.078207465	0.040660815	0.159538383
-0.308016145	0.532133114	0.144882515	0.501487	-0.218996405	-0.502992086
NA	NA	NA	NA	NA	NA
-0.266020549	-0.239826133	0.136098415	0.035237746	0.290444855	0.701147303
-1.004668586	-1.329982219	0.321315843	NA	0.405602289	0.713456184
NA	NA	NA	NA	NA	NA
NA	NA	NA	NA	NA	NA
-0.573025611	-0.571721467	-0.448305771	-0.46846039	-0.626601945	0.059387701
NA	NA	NA	NA	NA	NA
0.35516427	-0.05969548	-0.212313832	0.608128312	-0.406495678	-0.133871054
NA	NA	NA	NA	NA	NA
-0.364045	-0.393807809	-0.527560776	-0.377233411	0.156312123	0.429360834
-0.219913621	-0.504198454	-0.056047821	-0.204662351	0.120440658	-0.491936338
-0.12414343	0.131587989	0.474434974	0.914890369	-0.122135087	-0.095908948
0.217362276	0.032184683	-0.090070231	-0.062182644	-0.284299181	0.255785406
0.304665931	0.138442759	0.308164299	-0.026518528	-0.102576197	0.31890373
-0.044517836	0.30116399	0.399157299	0.294907575	0.408693832	0.178220782
0.182655348	-0.106161898	-0.190310012	0.469248886	-0.094373494	0.209677422
0.123517183	0.345745195	NA	NA	-0.043835531	-0.14907755
-0.322502404	0.338556266	-0.322464717	-0.854397668	0.652078722	0.180843079
NA	-0.066212095	-1.248917029	NA	NA	NA
0.310407017	NA	NA	NA	NA	NA
-0.744910713	NA	NA	-0.613376972	NA	NA
NA	NA	NA	NA	NA	NA
0.449189804	0.015763237	-0.50330159	0.099892386	0.226950431	0.86935658
-0.803191589	NA	NA	NA	0.348893054	0.601617897
NA	NA	NA	NA	NA	NA
-0.372959079	-0.824875062	-0.687932153	-0.248635864	-0.846154269	-0.890794917
-0.578523065	-0.194878603	-0.442646071	-0.484897973	0.46685695	0.776008513
-0.047042556	-0.224895381	0.011813609	0.027972817	-0.280361135	-0.206697239
0.269725168	0.688641821	0.247490617	0.640827114	-0.109480254	-0.422321368
NA	NA	NA	NA	NA	NA
0.674053285	NA	NA	NA	-0.17937275	-0.485480129
-0.139413394	-1.413807509	NA	NA	NA	NA
0.238011423	0.389276889	0.7460816	0.432118725	-0.212701084	-0.127537785
-0.235640006	-0.047788557	0.32536299	0.096978402	-0.718102371	-0.448691772
NA	NA	NA	NA	0.386520166	NA
0.031562524	-0.101972372	NA	-0.370366109	-0.020844482	-0.566652621
-0.282307929	-0.062838241	NA	NA	0.348467614	NA
NA	NA	NA	NA	NA	NA
NA	-1.402732317	0.359624133	NA	-0.02590533	-1.800762078
NA	NA	-0.451548768	-1.396274603	1.262376863	-0.744897879
0.189333711	-1.199873511	-0.743410518	-0.351911313	NA	NA
-0.129226809	0.044250033	-0.065906104	-0.299050369	0.039790416	0.386154049
NA	0.989939271	0.746709041	0.1600419	-2.195736673	-0.062953643
-0.244912224	-0.124388414	-0.024314267	-0.371200592	0.060219258	0.087706249
2.247248853	2.889450009	-0.416068995	-0.627732663	-0.255606465	-0.172405475
NA	NA	NA	NA	NA	NA
0.284779201	0.200306019	0.443060204	0.197184994	0.125035848	0.944811656
-0.216132177	-0.041879734	0.473363147	0.211107496	0.187758009	-0.139011867
0.008931931	0.212234495	0.321983064	-0.005782536	-0.148300025	-0.288381358
-0.816627721	-0.783851982	0.895899171	1.045693419	0.265723172	NA
0.158910093	0.192454732	0.268355274	0.314582994	0.033452065	0.154270107
0.00268767	-0.677652781	-0.191870129	-0.037282336	-0.500444021	-0.282746196
NA	NA	NA	NA	NA	NA
0.088838521	0.258022142	-0.046551572	-0.216477997	-0.395030795	-0.477964175
-0.962972987	-0.964199279	0.34199484	0.016858123	-0.673621652	-0.625194442
0.281469678	0.09193625	0.080718495	-0.209103123	0.551660864	0.083790963
NA	-0.08821375	NA	NA	0.352078259	0.191681645
NA	NA	NA	NA	NA	NA
0.084548964	0.475009961	-0.124799708	-0.386082206	-0.082437998	0.087443443
-0.000437714	-0.009546595	-0.320260753	0.148838945	0.301132398	0.492222365
-0.704352894	-0.045932373	-0.480981417	-1.060229364	-0.506820287	-0.394718549
0.748577339	NA	-0.075486831	-0.008348901	-0.059638441	-0.583155365
0.052621337	0.197519923	0.141849152	-0.065492809	0.779607394	0.718492167
NA	NA	NA	NA	NA	NA
-0.352868332	0.60323606	0.937847018	0.320705029	-0.074787528	-0.100239415
-0.463508082	-0.127000458	0.018262206	-0.244814513	0.78525162	0.506219484
-0.043487945	0.303420416	-0.862779918	-1.417930291	-0.129730135	0.12527673
NA	NA	NA	NA	NA	NA
0.268985793	-0.12897132	0.439658301	0.509144957	-0.012984709	0.500408613
-0.09907194	-0.041715867	-0.025059614	0.134896692	0.07040785	0.070041578
0.030466198	-0.240228389	-0.383653481	NA	-0.136338292	0.27957336
0.215800181	-0.477317356	0.344349248	0.379371071	-0.812027053	-0.109327371
-0.571702313	-0.745692833	-2.344524861	-2.274301746	-0.995698891	-0.769706509
0.848427091	-0.206015896	NA	NA	0.401733141	0.427661283
-0.581375036	-0.109440886	-0.224792276	-0.169469639	-0.125607359	-0.286704191
-0.240816834	0.20990779	0.141983015	0.033493464	-0.205396415	-0.225304903
0.174394773	0.454340248	-0.538520476	-0.58411443	-0.542327309	-0.398832022
-0.319896627	-0.410414432	-0.576746506	-0.591182814	0.023803874	0.262930506
NA	NA	NA	NA	NA	NA
-0.461200972	0.289568441	0.272986528	0.699286527	0.021999789	-0.239508797
-0.008360456	0.147065533	-0.145843249	0.266730524	0.209789451	0.087282769
0.296209369	0.597197874	0.301616824	0.122345314	0.565237886	0.416115494
NA	NA	NA	NA	NA	NA
0.08535073	-0.211569439	-0.531098378	-0.073760004	0.347144555	0.334745689
NA	NA	NA	NA	NA	NA
NA	NA	NA	NA	NA	NA
NA	NA	NA	NA	NA	NA
-0.239331674	0.126631166	-0.447361646	-0.236103151	-0.122766218	-0.127567505
0.047774085	-0.396540239	0.959912074	0.051067595	0.09819103	-0.499584283
-0.151228284	-0.424163493	-1.47646066	-1.001402354	-0.127184798	0.46804149
0.347856156	0.525056465	1.668283604	1.465820564	-0.141365938	0.019865147
0.252453379	0.538355859	-0.145368128	NA	0.682677353	0.435107636
NA	NA	-0.563952941	-0.72546847	0.081810858	-0.214681519
NA	NA	-2.017307902	NA	NA	NA
-0.265758255	0.302608986	-0.877923747	-0.569574208	-0.312210955	NA
-0.253582563	-0.166791858	-0.402695491	-0.114159892	0.450213573	-0.057766613
0.123317618	-0.120902695	-0.037837957	0.338207229	-0.158890084	-0.254073538
0.323481721	0.306890336	0.146212054	0.255418699	0.090608031	-0.673772858
0.05841467	0.026289451	-0.199104036	0.006454676	0.491540588	0.499707204
NA	0.243102714	NA	NA	NA	NA
-0.17537609	-0.322461272	0.443943561	0.267051859	-0.360661945	-0.260990059
-0.356151189	NA	NA	NA	NA	NA
-0.652038414	0.200027854	0.633417083	0.373821718	0.121155287	0.095086465
0.373577298	NA	-0.361899098	-0.233781588	-0.330739207	-0.19439363
NA	NA	0.003362529	NA	NA	NA
0.015546703	7.78E-05	0.028809668	-0.257990398	-0.10483915	0.010518819
0.193805998	-0.147695285	-0.552300206	-0.411623456	0.114972315	0.18608026
-0.035842391	-0.054569105	0.029493703	0.03852057	0.458262438	-0.064249981
-0.229420384	-0.24594312	1.030054221	0.421235364	0.770187236	-0.323287913
0.101021703	-0.130039383	-0.112406491	-0.263681354	0.278369662	0.336524967
0.110881456	-0.147256953	-0.207379551	0.077291735	0.472745174	0.192904189
-0.089601051	-0.40666872	-0.452847587	-0.311117272	0.199755625	-0.098227955
0.057449825	0.223459155	-0.27902811	0.026719943	0.392285807	0.278716028
0.497397275	-0.000397738	-0.304895392	0.474126574	0.328589803	0.601464988
0.203042466	0.017876968	0.502777112	0.416187826	0.120613017	-0.049432807
0.070188584	0.089997723	0.544788848	0.630121049	-0.101628801	0.629512601
-0.346943482	-0.236228635	0.410323684	0.289142801	-0.140656626	0.226285537
NA	NA	NA	0.422521454	0.104875194	NA
0.309084679	-0.04813632	NA	NA	0.035533913	-0.092578322
NA	NA	NA	NA	NA	NA
NA	NA	NA	NA	NA	NA
0.645393027	0.626045075	-0.267775235	0.428249951	-0.061250046	-0.003490348
NA	NA	NA	NA	NA	0.168914003
-0.505160463	-0.384087783	0.0356712	-0.541394832	0.148551378	0.174707655
-0.247204728	0.141217664	0.094568942	-0.670731796	-0.107304876	-0.110210724
-0.127902593	-0.252136455	0.000768533	0.261685883	-0.048936001	NA
-0.075027828	-0.188196265	0.286694003	0.201224684	-0.07484487	0.111108394
-0.195744027	-0.197416083	0.413792473	0.354447194	0.083454683	0.022921214
NA	NA	NA	NA	NA	NA
0.15439335	-0.247545544	0.990374516	0.86088754	-0.126450958	-0.214930973
0.008363473	0.005094969	0.073266789	0.400046471	0.344761729	0.37302502
-0.363694367	0.206219492	0.479530993	0.603727551	-0.386225896	-0.037735924
-0.299140122	0.008600757	0.041812339	0.056934657	0.2571325	-0.01328142
0.132847326	NA	NA	NA	NA	NA
0.36038164	-0.4891749	0.335752794	0.319628011	0.06050774	-0.112078066
0.351059647	-0.084765406	-0.942090418	-0.252639144	0.858461759	-0.459119774
0.436358942	-0.304011039	0.006671977	1.105431849	-0.712880688	0.465524517
-0.171835872	-0.161548711	-0.080685131	-0.154958656	-0.442148624	-0.371721529
0.22883773	0.263143441	-0.062857937	0.06208189	-0.67493069	-0.687049536
NA	NA	NA	NA	NA	NA
NA	NA	NA	NA	NA	NA
-0.225441615	-0.272699453	-0.196475896	-0.071383819	-0.171615782	0.369540369
-0.084947707	0.011167972	-0.029048759	-0.110644759	0.082986894	-0.001698182
0.255921544	-0.21424638	-0.152071652	-0.05704601	0.070184695	0.214771451
-0.189170705	-0.221704946	-0.787900591	-0.282847602	0.180553619	-0.137956532
-0.69180656	-0.151404611	-0.119257498	-0.010602531	0.016654374	0.009185489
0.191981839	0.024691503	0.246750746	-0.158781117	0.447830892	0.606496313
0.322251896	0.013543205	-0.070150609	-0.125902301	-0.06337777	0.07481701
-0.451044461	-0.464850173	0.413924419	0.187162135	0.293744902	-0.231764349
NA	NA	0.089526511	0.793365724	0.523626303	-0.77732899
0.307974241	-0.268906956	0.698935808	NA	-0.263321701	-0.48784843
0.163701173	0.015166407	0.423813088	NA	0.316503964	-0.232756536
0.195678588	0.144513514	0.203746267	-0.577369566	-0.502302244	-0.21386272
NA	NA	NA	NA	NA	NA
-0.478281395	0.111075156	0.734019446	NA	0.205786164	NA
NA	NA	NA	NA	NA	NA
0.01892643	-0.137416754	-0.365458957	-0.214992656	-0.382593073	-0.197952473
0.261088059	0.318846725	0.611970165	0.456052755	-0.127510658	0.085022371
-0.225916781	0.529183293	1.832167979	0.68507261	0.39395875	-0.062455081
-0.289865074	-0.183510838	0.322157288	0.597397113	0.096136067	-0.320336682
NA	NA	NA	NA	NA	NA
NA	-0.06176634	0.179403982	0.002358747	NA	-0.133748432
0.480095774	0.142548778	0.693117744	0.165353478	0.209433642	0.340865934
0.084987513	-0.188280461	-0.298210108	-0.338007499	0.277240469	0.258870397
NA	NA	NA	NA	NA	NA
-0.522263552	-0.48253718	-0.450731485	-0.086560324	0.111164377	-0.055408332
NA	NA	NA	NA	NA	NA
0.193151553	0.125407874	0.172988049	0.160459494	-0.215568307	-0.458541003
NA	NA	NA	NA	NA	NA
-0.304921587	NA	-1.084619922	-0.784889194	NA	NA
-0.143345555	-0.427127409	-0.277252045	-0.15585308	0.288893844	-0.290448358
-0.198222963	-0.063263805	-0.04350291	-0.229627926	0.089702609	0.003969513
-0.074566648	-0.112362874	-0.376967603	0.108130187	0.052365308	-0.266744295
0.291459388	0.19441156	0.45114942	0.277961779	0.145040609	0.277845027
0.546278324	0.083404876	0.671827721	0.357943572	-0.23223679	0.338493365
0.267791361	0.057361629	0.0730025	0.035823784	0.020493678	0.242938551
0.09439695	0.375204355	-0.201670638	0.146203628	0.52717561	0.317002772
0.271080823	NA	NA	NA	0.116567867	NA
NA	NA	NA	NA	NA	NA
-0.246870187	0.12694632	0.790783968	0.545156109	0.128015803	-0.191290788
NA	NA	NA	NA	NA	NA
0.274515725	0.453832892	0.407637523	0.51305279	-0.143668116	-0.757377408
-0.386852547	NA	NA	NA	NA	NA
0.098624478	-0.166777496	0.320224975	0.058281788	0.00508259	-0.013498817
NA	NA	-2.729721889	NA	-1.03266072	NA
NA	NA	NA	NA	NA	NA
NA	NA	NA	NA	NA	NA
NA	NA	NA	NA	NA	NA
-0.317933014	0.125595491	1.892256176	2.201193639	0.217619667	-0.339114962
NA	NA	NA	NA	NA	NA
NA	NA	NA	NA	NA	NA
-0.123337451	0.238428265	0.216189886	-0.321849621	-0.760963543	0.184245814
-0.036178386	-0.047457674	-0.255705446	0.032446337	-0.505728704	-0.158567165
0.259548742	NA	NA	-5.369327697	NA	NA
0.165985842	0.303494139	-0.074835048	-0.163076475	0.115290872	-0.092773028
NA	NA	NA	NA	NA	NA
NA	NA	NA	NA	NA	NA
-0.478494382	NA	-0.931640761	NA	-1.068192227	-0.24301381
0.357718296	0.293764264	-0.416328607	-0.044567834	0.632552781	0.389139469
-0.25660759	-0.424950716	0.835350139	0.775223488	-0.002020536	-0.040345615
0.240690428	0.134240272	0.107646262	0.099467434	0.045808863	0.244220219
-1.721925486	-1.152389922	0.917064223	0.80740885	0.207256447	0.958319903
-0.585863622	-0.605158967	0.069503646	0.170692807	-0.187371564	0.26199919
-0.387605857	-0.284484167	-0.040886392	-0.281597307	0.366102585	0.531984971
-0.080106952	-0.093485549	0.027037766	-0.233635228	-0.110107414	0.015690686
-0.276120075	-0.259531409	-0.151274596	-0.106519447	-0.055113139	-0.024549068
-0.417307175	-0.135319358	-0.475169272	-0.180582265	0.505473657	0.246230088
-0.317027664	-0.133862239	0.265678223	0.101848786	-0.0873187	-0.04250852
NA	NA	NA	NA	NA	NA
NA	NA	NA	NA	NA	NA
0.159068567	0.701705454	-0.790206715	-0.798648376	1.821054484	0.683936754
NA	NA	NA	NA	NA	NA
-0.398719615	-0.186475183	-0.058582562	-0.203820233	-0.091270035	0.297794155
NA	0.560439578	NA	NA	NA	NA
-0.36943139	-0.595185973	-0.206126052	-0.822189738	-0.521604128	-0.894061553
0.4451546	0.376957708	-0.410007992	-1.11349277	0.085096359	0.088337915
-0.044720172	-0.215869986	0.033137211	0.11245954	0.073190236	0.046410054
-0.408334243	-0.43743914	0.231662756	0.612284265	0.260475949	-0.036415405
0.448259334	0.328526672	0.095036464	-0.299007967	0.255132282	0.020629742
0.292988869	0.239374591	0.258899871	0.1375555	0.213929233	-0.103855842
0.430256869	0.355219775	0.381866439	NA	-0.28709014	-0.155710966
NA	NA	NA	NA	NA	NA
1.342438515	0.134730936	1.049606313	0.400227356	0.062498834	0.131653524
NA	NA	NA	NA	NA	NA
NA	NA	NA	NA	NA	NA
0.152346756	-0.136455412	0.164280313	0.365399556	0.500382482	0.522334833
-0.262213176	-0.364931865	-0.235969964	-0.005116085	0.006209298	0.134478562
0.020937561	-0.599353332	-0.18905192	NA	-0.035871682	NA
0.058735769	0.237837011	-0.099817233	0.027292453	0.127289014	0.249993037
-0.861651314	-0.374467268	-0.065141238	-1.401334404	0.418133582	0.481866517
-0.420672245	0.280525499	-0.011944531	0.100256371	0.290008959	0.004029252
NA	NA	NA	NA	NA	NA
NA	NA	NA	NA	NA	NA
0.03874277	0.070408906	0.274527604	0.337803163	-0.199955011	-0.294546707
0.776120165	-0.015143057	0.611429495	0.75158358	-0.08238635	-0.180894726
-0.388720686	0.037095934	-0.547974722	-0.889663897	0.157100961	0.139098191
-0.514069502	0.156200168	0.809132357	0.16151533	NA	NA
-0.035305838	0.41747657	-0.583625124	0.585640415	0.302263767	NA
-0.034822505	0.514609519	0.584616965	1.082046078	0.283505129	0.027050645
-0.04072028	0.282668664	0.004312625	0.141877184	0.205458816	0.1397864
NA	NA	NA	NA	NA	NA
-0.636518869	0.142881923	-0.083494664	0.291233814	0.187293154	NA
NA	NA	NA	NA	NA	NA
-0.045054921	-0.30078563	-0.358640694	-0.13501538	0.622633787	-0.039879144
0.1429131	0.17531663	0.034671674	-0.026185855	0.062600458	0.042879814
NA	NA	NA	NA	NA	NA
-0.073364393	-0.252958154	-0.403774909	-0.435807931	-0.085412651	-0.047315234
0.20047252	0.141923539	-0.939538267	-0.70154594	0.783999658	1.202146212
NA	NA	NA	NA	-0.191209874	0.845959091
NA	0.852317047	0.605351181	0.520075299	0.558042125	-0.420640102
-0.40386604	0.412263787	-0.046896789	0.496801474	-0.085636989	0.023871782
0.222826652	NA	NA	NA	0.334767261	NA
-0.256109352	-0.204019695	-2.041167045	-1.572297594	0.329146133	-0.046377696
NA	NA	NA	NA	NA	NA
NA	NA	NA	NA	NA	NA
-0.712583619	0.09656769	-0.403534307	-0.566083675	0.303750832	-0.349449383
-1.729393684	NA	NA	NA	0.408158572	0.435333487
NA	NA	NA	NA	NA	NA
1.197298605	NA	0.597449189	0.042547736	0.71015671	0.212068131
0.506273391	-0.152069891	0.124487015	-0.050949699	0.062315762	-0.069918515
-0.259238839	-0.285107685	0.643092602	NA	-0.206616095	-0.347341062
NA	NA	NA	NA	NA	NA
0.416329195	-0.155602411	0.669038592	0.704990986	0.767663353	-0.013622939
NA	NA	NA	NA	-0.17314028	-0.548761161
0.385972586	-0.173560407	0.480381207	0.520603422	NA	NA
0.238543079	0.18945438	-0.145627194	-0.272065912	0.039045847	0.026586701
0.645332424	-0.364539375	-0.965742891	-0.643699262	-0.101509486	0.418294645
0.192308991	0.151034424	0	-0.089224528	0.159344316	0.277362029
NA	NA	NA	NA	NA	NA
NA	NA	NA	NA	NA	NA
0.267322685	-0.18092989	-0.103252374	-0.10100689	0.168395928	0.087587179
NA	NA	0.667498538	NA	NA	NA
-0.322265528	0.044094277	-0.43848929	NA	0.311690802	NA
-0.071648656	-0.244158277	0.522383533	0.276170276	0.184777676	-0.323295351
NA	NA	NA	NA	NA	NA
-0.011715077	-0.393338298	-0.285749323	-0.307386994	0.428266105	0.254336691
NA	NA	NA	NA	NA	NA
NA	NA	NA	NA	NA	NA
-0.14331534	0.157549871	NA	NA	NA	NA
0.163210016	0.117212269	0.239002176	0.087584362	0.071997557	0.487781106
-0.253143216	-0.20328666	1.476279859	1.465948307	-0.597923489	-0.682397648
0.048304761	-0.325434836	-0.031103813	-0.348978548	0.045598085	0.211492259
-0.450789625	-1.101871549	1.373999149	NA	-0.940236006	-0.553603392
-0.319006263	-0.420417083	0.776745801	0.50431989	0.954169853	1.032236491
-0.308910614	-0.105925024	0.891944997	NA	-0.328526041	-0.310600294
-0.217318429	0.082283535	-0.121150095	-0.171649392	0.341897492	0.321891695
-0.223771324	-0.092024954	0.008871852	-0.304824646	-0.014809042	0.525590967
NA	NA	NA	NA	NA	NA
-0.086009642	0.005763714	0.053042736	-0.102149522	0.27946646	0.149606977
0.474522149	0.466419288	0.809669912	0.50049462	0.394824392	-0.233974791
NA	-0.2384167	0.238468188	NA	-0.092746508	-0.055604403
0.124305773	0.000529861	0.008313952	0.757290554	0.42071257	0.340940806
-0.501838343	-0.397419288	-0.35998429	-0.204947287	-0.0566161	-0.242075418
-0.132985653	0.201396293	-0.180486243	-0.027354017	0.422546683	-0.167748864
0.805889885	0.328016268	-0.106539061	1.065427996	0.41936706	0.652097708
NA	NA	NA	NA	NA	NA
NA	NA	NA	NA	NA	NA
-0.100880858	0.305417434	0.075133073	-0.423985385	0.272093164	0.181970634
NA	NA	NA	NA	NA	NA
NA	NA	NA	NA	NA	NA
NA	NA	NA	NA	NA	NA
0.232330828	NA	NA	NA	NA	NA
0.152344924	0.211945634	-0.153682281	-0.466056437	0.480266742	0.359712333
NA	NA	NA	NA	NA	NA
NA	NA	NA	NA	NA	NA
NA	NA	NA	NA	NA	NA
0.145846391	-0.253730515	-0.193668132	-0.138178722	-0.147552812	0.044092584
0.81065072	0.740503526	-0.518154606	0.065193197	-0.07557304	-0.389913419
NA	NA	-1.527165105	NA	NA	-0.112525172
0.058861808	0.171576757	0.092240075	0.109826183	0.059057495	-0.144376388
NA	NA	NA	NA	NA	NA
NA	-3.563231674	-1.379871934	NA	-1.611708922	NA
-0.097537344	-0.279237822	0.939390028	1.52910802	0.533663161	0.098446124
NA	NA	NA	NA	NA	NA
0.045665066	0.2175641	-0.152003093	0.336924385	0.006236271	-0.075481206
NA	NA	NA	NA	NA	NA
-0.150094281	0.037783244	0.381940121	0.439268793	-0.401941842	-0.199663007
0.93550606	NA	NA	NA	NA	NA
NA	0.958322039	-0.074683153	0.383186942	-0.404900366	-0.49509501
-0.686874869	NA	NA	NA	-0.628599157	-0.556179494
-1.049090634	-1.306747752	-4.024680627	NA	0.418197312	-2.127810781
0.177572843	0.618101734	-0.221961054	0.054138984	0.296912497	-0.11346572
0.121343602	-0.111279273	0.497504586	0.641976698	-0.114126935	-0.016101483
-0.205045235	0.178476498	-0.001171346	0.348412394	0.197400395	-0.03185928
NA	NA	NA	NA	NA	NA
-0.660877144	-0.680635054	0.047780092	0.215403181	0.008659273	-0.125510275
NA	NA	NA	NA	NA	NA
0.728657414	0.406137264	NA	NA	NA	NA
0.411063363	-0.11709067	-0.073301014	NA	0.148233618	NA
-0.370072785	0.3085113	-0.211541932	-0.05884883	0.036144564	-0.044303847
-0.428856776	-0.24081322	-2.006056025	NA	NA	NA
0.631035277	0.755057411	1.504834336	1.885997952	0.203025486	0.747868944
NA	NA	NA	NA	NA	NA
NA	NA	NA	NA	NA	NA
0.48990112	0.453782614	0.944029706	0.95396228	-0.126870896	0.141155248
NA	NA	NA	NA	NA	NA
NA	NA	NA	NA	NA	NA
NA	NA	NA	NA	NA	NA
NA	NA	NA	NA	NA	NA
NA	NA	NA	NA	NA	NA
NA	NA	NA	NA	NA	NA
NA	NA	NA	NA	NA	NA
0.293583469	NA	NA	NA	-1.192305362	NA
NA	NA	NA	NA	NA	NA
NA	NA	NA	NA	NA	NA
NA	NA	NA	NA	NA	NA
0.17753237	0.419997307	-0.104167394	-0.436227245	0.138513624	NA
1.356463626	0.364734158	0.649901357	NA	0.620154786	0.582622313
0.364537012	-0.260744376	-0.051179453	-0.252565105	-0.035578418	0.363992154
NA	NA	NA	NA	NA	NA
-0.765468808	-1.002582663	-0.454006302	0.058314668	-0.187044134	0.153576501
NA	NA	NA	NA	NA	NA
0.270978109	0.37776011	0.026315801	0.157943163	0.01714594	-0.064028753
NA	NA	NA	NA	NA	NA
NA	NA	NA	NA	NA	NA
-0.366156406	-0.261350744	-0.214047372	-0.296366065	-0.473391981	-0.661616363
NA	NA	NA	NA	NA	NA
NA	NA	NA	NA	NA	NA
-0.24314129	NA	NA	NA	-0.067663925	-0.958046906
NA	NA	NA	NA	NA	NA
NA	NA	NA	NA	NA	NA
NA	NA	NA	NA	NA	NA
-0.335883476	-0.252076236	0.313945151	0.15243431	-0.312763461	-0.058821732
-0.236946641	-0.977757613	-0.196582073	NA	0.127562785	-0.07663463
NA	NA	NA	NA	NA	NA
NA	NA	NA	NA	NA	NA
NA	NA	-0.119869456	NA	-0.646118806	NA
-0.34033753	-0.709211857	-0.37029068	-0.079510407	0.850263623	0.176353984
0.043636054	0.143270698	0.160183327	-0.188078874	NA	NA
-0.250893256	NA	NA	NA	-0.435343602	0.058423856
NA	NA	NA	NA	NA	NA
NA	NA	NA	NA	NA	NA
NA	0.899701246	NA	NA	NA	NA
0.087239882	-0.001722141	0.535327751	0.546579639	0.062036896	0.02032031
0.219142968	-0.011276595	0.072220286	0.22407767	0.28439981	0.224922832
NA	NA	NA	NA	NA	NA
0.131611931	NA	NA	NA	NA	NA
0.011277768	0.342374362	0.044243619	-0.089426571	-0.241984735	-0.220604025
NA	NA	NA	NA	NA	NA
-0.049891293	0.195985587	0.507079246	-0.119529048	0.399868937	0.225389454
-0.205605252	-0.248945366	-0.859724609	-0.749064496	0.274131926	0.1999635
NA	NA	NA	NA	NA	NA
1.405208162	0.175362318	0.452600878	0.953649626	-1.921315433	-1.200636733
0.038391523	-0.118892659	NA	NA	0.120540174	-0.018527686
NA	NA	NA	NA	NA	NA
-0.399039351	-0.071529017	-0.931486262	-1.01416048	0.742644261	0.464762282
NA	NA	NA	NA	NA	NA
0.310243154	0.067945503	-0.02750578	0.088784707	0.193927655	-0.048380063
NA	NA	NA	NA	NA	NA
NA	NA	NA	NA	NA	NA
-0.094452071	0.257387843	-0.323966856	-0.175123966	0.603216026	-0.1424284
0.644167094	0.773529376	0.254109271	0.582567986	-0.061842658	-0.593789883
NA	NA	NA	NA	NA	NA
NA	NA	NA	NA	NA	NA
NA	NA	NA	NA	NA	NA
NA	1.669019632	0.346243598	NA	0.4339575	NA
0.382055093	-0.030018672	-0.06895168	0.343711178	-0.610911781	-0.457846868
0.326032493	0.047085136	0.443468015	0.565340909	0.498895532	0.3814809
0.218613989	0.252418386	-0.257515792	-0.305718431	-0.047090835	0.314031297
-1.74704997	-1.471505007	-0.049999068	0.582119611	-0.096100002	-0.055523655
0.017521803	0.018018856	-0.272266142	0.007186175	0.113100019	0.038018066
0.017806059	0.136097124	-0.493720849	0.06048021	-0.165117521	0.148392855
0.189514428	0.366142825	-0.714119121	-0.780891312	-0.054922473	0.035503288
-0.000658254	-0.132985547	0.545803906	0.820020585	-0.141171602	0.255043609
0.303442053	0.87348566	1.193242056	1.154358326	-0.187513563	-0.205691077
0.077975667	0.395790723	-0.209230525	-0.179775113	0.271033957	0.292271645
NA	NA	NA	NA	NA	NA
0.304468797	0.168096347	-0.14283372	0.157166537	-0.057442303	0.357194466
NA	NA	NA	NA	NA	NA
0.120414709	0.295169952	-0.085350582	0.242226422	-0.051759964	0.033583803
0.218193719	0.690845465	-0.1364927	0.084898872	0.279151774	0.318995495
NA	NA	NA	NA	NA	NA
0.540621374	0.179307339	0.515675238	0.065873748	0.39210922	0.10178298
-0.191776434	0.458632196	0.64280081	-0.189613451	-0.163131436	-0.237814837
0.28330928	0.469689006	0.479346098	1.272349398	1.505016496	0.080323833
0.082659345	-0.120536188	-0.149126745	-0.101605833	0.328462199	0.295111817
-0.804135028	-0.361344482	-0.588045891	-0.234142958	-0.165267035	-0.112334933
-0.440234365	-0.298014169	-0.196857772	-0.346084776	1.07511636	1.047462295
0.013028665	0.111170818	0.493868779	0.078652054	-0.702080616	-0.779463019
0.037189073	-0.02055404	1.157797316	-0.420730629	0.471954003	0.33050416
0.779049181	0.794404322	0.814749887	0.724147995	-0.195833011	-0.000738437
0.411574329	-0.036963342	0.709214679	0.662416877	0.071306318	0.403464652
-0.23506151	-0.363213709	NA	NA	-0.267216479	NA
0.028124356	-0.178896549	0.141690653	0.212500061	0.371143424	0.08854889
NA	NA	NA	NA	NA	NA
NA	NA	NA	NA	NA	NA
-0.01227239	-0.073925535	0.004394868	-0.11086954	0.086266338	-0.009585921
-0.288559732	-0.221382972	0.166694403	-0.194584398	-0.011096668	-0.216979037
-0.488428261	-1.003957032	0.054423094	NA	-0.35756166	-0.060551647
0.880413741	0.846361744	0.369516611	0.182677989	0.035304561	0.13650037
-0.206551147	NA	NA	-0.429921662	-0.203187456	NA
NA	NA	NA	NA	NA	NA
NA	NA	0.167422562	NA	NA	NA
NA	NA	NA	NA	NA	NA
-0.034831117	NA	NA	NA	NA	NA
-0.053085459	-0.494317263	-0.277227716	-0.418046753	-0.373939336	-0.373666506
NA	NA	NA	NA	NA	NA
NA	NA	NA	NA	NA	NA
-0.212814756	0.111302335	-0.346634997	-0.095353933	-0.291344158	0.079585224
3.655958533	NA	NA	NA	NA	NA
0.134851773	-0.431163569	0.25144368	0.328331753	-0.427407382	-0.134613163
NA	NA	NA	NA	NA	NA
-0.153020118	-0.062596474	0.202046957	0.217312053	0.154218464	0.14126764
-0.115396656	-0.120989684	0.276717621	0.121656008	0.041754104	-0.039002461
NA	-0.201925646	NA	NA	NA	NA
0.099380127	-0.074969797	-0.228288506	-0.002743841	0.056049055	0.03983887
0.329715184	0.664987703	0.188097289	-1.212728442	-0.016419415	NA
-0.007022941	-0.189274714	0.335605376	0.299766737	0.087880284	-0.258550085
0.184201637	0.072988609	-0.188047092	0.079173671	-0.064649737	0.112369624
NA	NA	NA	NA	NA	NA
NA	NA	NA	NA	NA	NA
NA	NA	NA	NA	NA	NA
0.290931397	0.462054666	-0.290171194	-0.152201048	0.437269523	0.786696165
NA	NA	NA	NA	NA	NA
-0.257976032	0.11152227	-0.091545418	-0.439802979	-0.318410303	0.017964214
-0.601162029	-0.381621048	-0.160069994	0.118219504	-0.54375202	-0.281586063
0.096321807	-0.040315989	0.208896481	0.408631276	0.310689072	0.061045976
-0.145312658	0.016365099	-0.209190988	-0.386938799	0.129672348	0.299251973
-0.180721525	-0.269786149	0.183345944	0.157438956	-0.069322664	0.062594534
-0.387526238	-0.003954869	0.432675728	0.053483074	-0.076647483	0.017017101
-0.245892238	0.008738668	-0.371303556	0.219615337	-0.295782178	-0.162096315
-0.047482485	0.142941309	-0.380258007	0.230117548	0.157458708	0.040216811
NA	-0.362513318	-0.00137314	NA	NA	NA
0.310382063	0.189665192	-0.501436798	-0.338541152	0.569426113	1.219399577
NA	NA	NA	NA	NA	NA
0.135273331	0.049040008	-0.410850289	-0.347741933	-0.160657309	-0.640278399
NA	NA	NA	NA	NA	NA
0.102392441	0.333566069	-0.708107672	-0.461635418	-0.379516319	-0.295341033
0.167051278	0.202463496	-0.291559792	-0.231615886	0.252980117	0.753745349
0.667744204	0.386750846	-0.034414627	0.103888889	NA	-0.164183854
0.29753206	-0.107535554	-0.671134548	-0.544511092	-0.458302169	-0.336067134
0.375084378	NA	0.163368921	0.568000962	0.651250553	0.355460402
NA	NA	NA	NA	NA	NA
0.131270955	0.382078115	0.425523852	0.693296782	0.014222718	-0.254056634
1.029153635	0.550375689	0.472008118	0.469585718	-0.055835522	-0.043197474
0.447575356	0.107728448	-1.134016796	-0.404895083	0.35956534	NA
0.067547698	0.050759357	-0.348805836	-0.198444476	0.330511496	0.156053025
0.120732325	0.274516836	0.551947067	0.18310911	0.129659317	0.170499748
0.718938254	0.591315743	0.992903771	0.901769047	-0.210653194	0.002594148
NA	NA	NA	NA	NA	NA
0.083732267	-1.077446547	-0.276423507	0.182579786	0.262414008	0.351010388
NA	NA	NA	NA	NA	NA
-0.07591515	-0.092564442	-0.057202766	-0.65216937	-0.026161869	0.198238585
-0.651316383	-0.52223691	0.413171411	0.444152885	-0.320254851	-0.062628087
NA	-0.337551846	NA	NA	0.341600394	0.545683622
NA	NA	NA	NA	NA	NA
NA	NA	0.012709461	NA	NA	NA
NA	NA	NA	NA	NA	NA
0.086125353	-0.745184464	NA	NA	NA	NA
NA	0.016402228	NA	0.561138983	-1.204211484	NA
NA	NA	NA	NA	NA	NA
NA	NA	NA	NA	NA	NA
1.167084874	0.920049864	1.709405112	1.945270806	-0.06277733	-0.444912751
NA	NA	NA	NA	NA	NA
NA	NA	NA	NA	NA	NA
0.478929809	0.47410647	NA	NA	0.403102825	NA
-0.001090134	0.273351289	0.210902586	0.689290452	0.173733493	0.464302518
0.477937613	0.170296304	0.011850799	0.259234761	-0.208006323	0.076965799
NA	NA	NA	NA	NA	NA
0.375617737	0.922742279	1.243941821	1.129809388	-0.56386615	-0.293832441
-0.287030509	0.124907922	0.253208207	0.481243565	0.058403494	0.001141222
0	0.189863017	-0.536257314	-0.884350268	0.010405233	-0.321809039
-0.174879258	-0.052705465	0.096030534	0.205696916	0.817636281	0.773208981
-2.612624142	-2.181684272	-0.796327943	-0.293054913	-0.479731632	-0.386852148
0.266534993	NA	NA	NA	-0.189528095	0.183958143
0.111355919	0.173469855	-0.303211765	-0.268804936	0.324921476	0.23183624
NA	NA	NA	NA	NA	NA
0.534624273	-0.501770849	0.338370943	-0.299038756	-0.302006525	-0.445574279
NA	-0.373720463	0.019046703	0.414063573	NA	1.430895623
-0.41333037	-0.003077534	-0.347562524	-0.162481348	-0.344413734	-0.980945889
-0.0020541	-0.633665807	-0.598867911	-0.415963582	0.4564197	0.069231881
-0.274360098	-1.069834552	-0.008042194	NA	-0.69213585	-0.544728466
NA	NA	NA	NA	NA	NA
NA	NA	NA	NA	NA	NA
NA	-0.024235773	0.268939958	-1.061150653	NA	NA
-0.455883688	0.144197691	0.155756685	0.340225773	0.100013572	-0.197432628
-0.1982486	-0.098925848	0.429635867	0.407706429	0.367732855	-0.05782798
NA	NA	NA	NA	NA	NA
NA	NA	NA	NA	NA	NA
-0.21803847	NA	NA	NA	NA	NA
0.181038046	0.174874731	-0.950701352	-0.959799711	0.635991629	0.050338994
NA	NA	NA	NA	NA	NA
0.546260272	-0.056228745	-1.212632491	NA	0.267181704	0.039674753
-4.845414528	NA	NA	NA	-0.245697984	-0.389754141
0.302530949	-0.095058772	-0.156448664	0.149087522	0.140057112	0.580358469
-0.21716311	0.045217996	0.420725174	NA	NA	-0.313088613
0.094685988	-0.113659472	0.179083586	0.142838166	0.216892548	0.066307575
0.456539866	0.499608307	-0.008308159	0.512995661	-0.297201282	1.26521885
-0.25584087	0.021837779	0.568278976	0.491738674	0.222862231	0.076990423
0.057681826	-0.098601412	-0.807245208	-0.916191089	0.776468081	0.227354394
0.5608949	0.781188765	0.859643047	1.247078697	-0.167592555	0.207537471
NA	NA	NA	NA	NA	NA
0.113310793	0.086850414	-0.157374001	-0.295617891	-0.281173223	-0.119335301
0.057760918	-0.276466177	-0.607397946	-0.33850955	NA	NA
-0.045810202	0.202818253	-0.212198617	0.015640491	0.59020341	0.658838686
-0.443600313	-0.320658551	-0.18680068	0.216903909	0.208790218	0.074835233
0.796080919	0.275079613	NA	NA	NA	NA
-0.238403953	-0.225903866	-0.137596083	NA	-0.011446374	-0.213434207
0.02688859	0.069104904	0.033827793	0.000239035	0.537028924	0.323693751
NA	NA	NA	NA	NA	NA
-0.199432047	0.195525835	-0.478084075	-0.575976005	0.137745336	0.065639752
0.163479768	-0.030541395	-0.506242557	-0.091270518	0.22163433	-0.106679103
NA	NA	NA	NA	NA	NA
0.503626267	0.516027584	-0.253244616	-0.217620944	0.008110474	-0.102837949
-0.25843466	0.046560437	-0.306815634	-0.566079526	0.045794983	-0.066300511
0.113103159	0.201675076	-0.361245574	-0.115782191	-0.229282578	-0.425095174
0.131113418	0.172269166	-0.016522802	0.078689559	-0.073336269	-0.039844388
-0.174576461	0.693429714	0.629391477	1.16599139	0.336953693	-0.111239754
NA	NA	NA	NA	NA	NA
NA	NA	NA	NA	NA	NA
NA	NA	NA	NA	NA	NA
NA	NA	NA	NA	NA	NA
0.26190774	0.165489724	-0.277344161	NA	NA	NA
NA	NA	NA	NA	NA	NA
-4.320303438	-5.005291423	2.604485232	2.364974863	1.038872953	0.576032868
NA	NA	NA	NA	NA	NA
NA	NA	NA	NA	NA	NA
0.062332531	0.040501144	-0.090201116	-0.216649102	0.412811363	0.144745823
0.117854746	-0.04932077	-0.229224636	-0.297964584	0.10048396	-0.140180695
NA	NA	NA	0.628878965	NA	NA
-0.138543465	-0.806062347	NA	NA	0.044616042	-0.004832201
0.284752921	0.116418629	-0.151400856	-0.328628777	0.854371084	0.762752928
-0.123980229	-0.065497627	-0.00649498	0.078118311	-0.127829353	-0.158974831
NA	0.172676823	-0.779393133	NA	NA	NA
NA	NA	NA	NA	NA	NA
0.007848573	-0.526001492	-0.156538532	-0.470646271	0.287066068	0.751546356
0.191001651	0.04380068	-0.043489352	-0.172746232	0.28562737	0.126912738
NA	NA	NA	NA	NA	NA
NA	NA	NA	NA	NA	NA
0.018182811	-0.154408346	-0.022934246	-0.364602934	0.034461918	0.497117223
0.433622856	0.096856509	-0.016341268	0.24252947	-0.101200009	-0.041971111
-0.005985641	0.14480768	-0.508970544	0.252666337	-0.108153117	0.420031816
0.177507348	0.183696634	-2.833839527	-3.580218734	1.202149036	0.146965775
-0.088794293	0.181581434	-0.333313344	-0.621318164	0.275532572	-0.358494234
NA	NA	NA	-0.230360131	NA	-0.260637747
NA	NA	NA	NA	NA	NA
NA	NA	NA	NA	NA	NA
NA	NA	NA	NA	NA	NA
NA	NA	NA	NA	-0.425719378	-0.327711777
-0.108760146	NA	NA	NA	0.395081089	0.898839639
-0.110201669	-0.151828622	-0.005879309	0.112190047	0.434941938	0.113830415
NA	NA	NA	NA	NA	NA
0.018970103	0.157585411	0.071136898	0.143870843	0.105167359	0.015359347
-0.117367207	-0.530053613	-0.09110676	-2.047388799	-0.32576966	-0.653598504
NA	0.761487164	0.461786912	NA	NA	NA
-0.036223801	NA	-1.017313004	NA	-0.107171072	-0.213911588
-0.23165427	0.07402389	0.055420629	0.096948891	0.205580829	-0.114767311
-0.136813488	NA	0.41968456	NA	-0.298766071	0.261760244
-0.320277618	-0.248832357	0.334893685	0.382716198	0.137568162	0.183912969
NA	NA	NA	NA	NA	NA
-1.645242187	-0.452480376	-0.036048712	0.638016938	-0.742173614	0.443932973
0.30375085	0.411239568	1.106322619	0.340492805	0.216536756	1.231304399
NA	NA	NA	NA	NA	NA
NA	NA	NA	NA	NA	NA
NA	NA	NA	NA	NA	NA
-0.235760535	-0.114780218	-0.079357295	0.063988095	0.264091205	-0.032783017
-0.032962849	0.103678646	0.508812159	0.335767529	0.095869345	-0.470075349
NA	NA	NA	NA	NA	NA
0.153620371	-0.225439297	0.314516222	0.568393627	0.308969307	0.699996884
0.353441498	0.301919698	0.836013671	1.098570441	0.615832577	0.585186926
NA	NA	NA	NA	NA	NA
-1.094202951	-1.347427367	-0.476895893	-0.35338127	0.281208793	0.137928811
NA	NA	NA	NA	NA	NA
1.015493776	0.391040719	0.259506229	NA	0.192456592	0.110126238
NA	NA	NA	NA	NA	NA
-0.129617013	0.127631463	0.046332045	-0.115526769	0.210604761	0.351108617
-0.153287392	NA	-0.70398868	0.200766437	0.710414803	0.590020622
0.401400674	0.027320039	-1.463841023	NA	0.188348421	NA
0.353863622	0.31331993	0.87006218	0.620941798	-0.492799869	-0.532259075
0.100663236	-0.45645532	-0.295338393	-0.074009191	0.439595759	0.198949844
-0.58307885	-0.501915662	-0.236740402	-0.093984642	-0.103801047	-0.107918101
0.156197593	-0.061237279	0.398604885	0.706478809	-0.322721251	-0.549065765
0.416101994	NA	-0.593248726	-0.146895656	-0.186134032	0.137491034
0.435261668	0.203611071	0.046054444	0.618544901	0.117040429	0.640055008
NA	NA	NA	NA	NA	NA
-0.142051083	0.172056243	NA	0.36680678	0.120948669	0.008658013
NA	NA	NA	NA	NA	NA
-0.159935981	1.196709816	0.342702713	-0.287438816	0.127563319	NA
-0.329822585	-0.248560812	-0.221700407	-0.050231973	0.297973595	NA
0.095970316	-0.283535588	-0.306204474	-0.645440875	0.138787597	0.552249595
0.451131327	0.429406344	-0.241822688	-0.044771264	-0.609139654	-0.368524548
NA	NA	NA	NA	NA	NA
NA	NA	NA	NA	NA	NA
-0.120734905	-0.5516748	-0.187872957	0.272318753	-0.365746495	-0.197236853
NA	NA	NA	NA	NA	NA
-0.652270212	0.097866639	0.087757572	0.145973602	0.50169369	0.030154648
0.247372381	0.178317817	0.127508159	-0.573458735	0.545746038	0.407008035
NA	NA	NA	NA	NA	NA
-0.779124799	0.707980415	0.340111824	1.330978804	0.43040781	-0.073455671
-0.287636505	NA	-0.241396971	NA	-0.380578397	-0.159583848
-0.454351552	NA	NA	NA	NA	NA
-0.672149062	NA	NA	NA	0.256108816	NA
-0.244832929	-0.131043609	-0.267785173	-0.431952199	0.135461381	0.450932105
0.233319676	0.035504354	0.325490136	NA	-0.148040244	0.321152661
NA	NA	NA	NA	NA	NA
NA	NA	NA	NA	NA	NA
0.262167098	-0.175327955	1.695851835	1.398065546	0.266164625	0.332477499
NA	NA	NA	NA	NA	NA
NA	NA	-2.317353899	NA	NA	NA
-0.363029745	-0.203827742	-0.673121001	-0.504870698	-0.147771294	0.389983281
NA	NA	NA	NA	1.666557843	NA
0.548997175	-0.037536813	-0.569048343	-0.969889828	-0.34809634	-0.228736936
-0.319808704	NA	NA	NA	NA	NA
NA	NA	NA	NA	NA	NA
NA	NA	NA	NA	NA	NA
NA	NA	NA	NA	NA	NA
-0.897235671	0.073626083	-0.869591469	-0.579705982	-0.081645365	0.403038842
0.464675716	0.042590427	0.006054319	-0.685058414	0.016812084	-0.25333682
-0.317191989	-0.563869211	0.084050975	0.019529352	-0.250895216	-0.229750868
-0.164175899	0.295205266	-0.048544488	-0.128524639	0.225976251	0.385694071
-0.004795863	0.19567064	-0.082391285	0.077353813	-0.093996296	0.089999215
NA	NA	-0.204430992	NA	0.085336122	-0.183577866
0.26827667	NA	NA	NA	0.059687925	NA
0.522974568	0.66228597	0.415472068	0.508570104	0.203967166	0.371940576
0.136697892	-0.229272156	0.060213538	-0.093600609	0.128987857	0.015098715
-0.935044558	NA	0.014392719	-0.726852383	-0.045303668	-0.425338852
NA	NA	NA	NA	NA	NA
-0.108134368	0.026375726	-0.250505621	0.236901052	-0.427921339	0.551469246
0.316259847	0.390056574	-0.11601626	0.00901948	0.42565012	0.561108802
0.518582246	0.65383302	NA	NA	NA	NA
-0.314863306	-0.008501469	-0.851723083	-1.270521201	-0.359682603	-0.07153182
-0.049492434	0.273432764	-0.307269686	0.015888329	0.263768829	0.385497825
0.177266135	0.133654728	-0.148771199	1.352547091	0.015309658	-0.290274829
0.127092701	-0.594342809	0.147255678	-0.339547217	NA	0.275876429
-0.159317251	0.080977462	-0.186925783	-0.136246781	0.391521115	0.228917517
-0.032986572	-0.141762257	-0.193201491	-0.125258685	0.017573254	-0.134922269
-1.239011793	NA	NA	NA	NA	-0.412727609
-0.129277012	-1.730925414	NA	NA	0.635041345	1.09340491
NA	NA	NA	NA	NA	NA
0.056348006	0.056157512	-0.06969769	-0.015834178	0.35836273	0.067519193
0.171693074	0.392820812	0.045645991	0.60968629	0.656767575	0.480440134
-0.595115448	-0.627312906	1.728324505	1.102018603	-0.325736662	-0.127433366
0.172346743	0.168942811	0.039157981	0.01028423	0.498038897	0.304453148
-0.0846285	-0.20647598	0.167992178	0.380900411	-0.172027454	-0.105634303
-0.06800178	0.151716975	0.138247546	-0.100700998	-0.040181254	-0.32370347
-0.307589811	-0.207763434	0.461948889	0.444087266	-0.322628726	-0.241307398
-0.043272989	-0.132765111	-0.279208769	-0.137835895	-0.252797297	-0.275248639
NA	NA	NA	NA	NA	NA
-0.943520464	NA	0.571044026	-0.211907027	-0.726752999	-0.562520734
0.403889295	-0.689546759	NA	NA	-0.472560583	0.579602106
0.333644015	0.282534141	0.437594558	0.251049884	-0.120913065	0.071097314
-0.504327249	0.008765302	0.097514738	0.07314137	0.624241328	0.180909542
NA	NA	NA	NA	NA	NA
-0.377495177	0.005214657	-2.088922024	-1.955382989	-0.179574981	0.037280797
NA	NA	NA	NA	NA	NA
0.370943459	0.048229707	0.094651707	-0.045828286	NA	0.464945041
NA	NA	NA	NA	0.13136616	0.639967643
-0.387505466	0.088108583	0.243419301	0.686735161	-0.094382961	-0.390530179
0.330152112	0.184656126	0.468733876	0.162458244	0.301540278	0.31484331
-0.689477401	-0.886319193	-2.976755163	-2.862952672	0.143012691	0.60292039
0.218279036	0.509484826	-1.591947601	-1.405799931	0.063598804	0.647166912
NA	NA	NA	NA	NA	NA
0.125024692	0.308419294	0.016756703	0.650193074	0.534057193	0.449441702
NA	NA	-1.039466598	NA	-0.27031916	NA
0.55692005	0.015668727	0.257028358	0.348215946	0.050657016	0.210130362
0.299123776	0.128221467	-0.072400009	-0.161261741	0.380322548	0.496868889
NA	NA	NA	NA	NA	NA
0.07685048	0.2774765	-0.19475295	-0.175807318	-0.208442942	0.349590211
NA	NA	NA	NA	NA	NA
0.034548158	-0.092141615	-0.183831855	-0.465205576	0.312699398	-0.079800071
0.802355108	0.758594976	-0.003454085	-0.036581747	-0.049365938	-0.301981405
0.41167332	0.046873672	-0.401048965	-0.532883353	0.193220532	0.969121551
NA	NA	NA	NA	NA	NA
-0.037866309	0.053447595	0.233806142	0.184853864	-0.031252164	-0.230941877
0.410901564	0.164149781	0.763331146	1.760116721	-0.624603229	-1.014889723
NA	NA	NA	NA	NA	NA
NA	NA	NA	NA	0.689746805	0.071773373
0.279403442	0.309363763	0.327947265	0.479969297	0.33577004	0.154331887
-1.134393372	-0.779075836	-1.877971418	-2.356449319	0.744881487	0.168706531
0.71628382	0.484444036	0.478430572	0.506809237	0.434536654	0.380807135
NA	NA	NA	NA	NA	NA
0.026561776	0.178146886	-0.069796967	-0.379236129	-0.004589934	0.052219357
0.138014437	0.394727796	0.52828304	0.253095874	0.468622878	0.370607125
NA	NA	NA	NA	NA	NA
NA	NA	NA	NA	NA	NA
0.265260513	0.019653756	0.394903898	-0.007908146	0.132235298	0.080159955
NA	NA	NA	NA	NA	NA
-0.153044283	0.239686677	-0.477671683	NA	0.199945654	0.03597511
0.186229338	0.204347152	0.274428749	0.216185232	-0.036563248	0.202556294
0.272848054	0.230843052	-0.652273051	-0.18770743	0.412827805	0.420008307
0.037943641	-0.131918518	-0.031657995	0.514043336	0.330358626	0.138897213
NA	NA	NA	NA	NA	NA
-0.094998456	-0.277723147	-0.532618258	-0.250342005	0.334362765	0.112653822
NA	NA	NA	NA	NA	NA
0.177041533	-0.155211616	-0.00639185	-0.50977737	-0.367423578	-0.432640602
NA	NA	NA	NA	0.387052968	NA
0.634960905	0.075072752	0.055981782	-0.861700003	-0.245969172	-0.628606208
NA	NA	NA	NA	NA	NA
NA	NA	NA	NA	NA	NA
-0.214848507	-0.254722014	-0.030700794	-0.458208712	0.299797957	0.217056363
NA	NA	NA	NA	NA	NA
0.05807726	-0.500407337	-0.057068525	-0.440265421	0.011946607	-0.04113877
NA	NA	NA	NA	NA	NA
0.07123643	0.004274247	0.232558092	0.464458259	-0.244702004	-0.475032283
-0.036540332	0.175501317	-0.391260605	-0.696138167	0.015414524	0.399330678
0.641912465	-0.219731266	0.732667092	1.476163789	-0.528426806	-0.398013436
-0.146620018	0.254410734	0.092101297	-0.310598145	-0.269456443	0.174097333
0.066243381	0.1566151	0.358864169	0.039765303	0.186939193	-0.008805338
0.218642275	0.330670791	-0.029682357	-0.29735115	0.092148733	-0.17912369
0.703014184	-0.142959425	-0.03601307	-0.352943577	-0.001210823	0.074238359
-0.290389126	-0.396574296	0.530529451	0.193581392	-0.101009616	0.334264614
NA	NA	NA	NA	NA	NA
NA	NA	NA	NA	NA	NA
NA	NA	NA	NA	NA	NA
NA	NA	NA	NA	NA	NA
-0.163341587	NA	NA	NA	NA	NA
0.630115411	0.146927409	0.849912922	0.936085892	0.290765468	0.178506048
0.004933099	0.227021641	0.715114873	0.454023309	-0.369294837	-0.617013677
NA	NA	NA	NA	NA	NA
NA	NA	NA	NA	NA	NA
NA	NA	NA	NA	NA	NA
0.166285527	0.33836933	0.616068101	0.444044893	0.690686917	0.232575607
NA	NA	NA	NA	NA	NA
NA	NA	NA	NA	NA	NA
NA	NA	NA	NA	NA	NA
NA	NA	NA	NA	NA	NA
-0.119639654	-0.050399844	0.119122538	-0.047966547	0.136731547	0.210564324
-0.520864616	-0.182942477	0.413139521	0.648309562	-0.166044546	-0.21388051
NA	NA	NA	NA	NA	NA
-1.071491324	-1.326878385	-0.47044273	-0.293950557	-0.019812448	1.274846746
-0.507002303	-0.606982434	-0.576884836	-0.828454018	0.041284654	-0.243264462
NA	NA	NA	NA	NA	NA
NA	NA	NA	NA	NA	NA
NA	NA	NA	NA	NA	NA
-0.376995089	NA	NA	NA	NA	NA
NA	NA	NA	NA	NA	NA
0.548615063	NA	-1.403717166	NA	NA	NA
NA	NA	NA	NA	NA	-0.273811334
NA	NA	NA	NA	0.078422425	NA
-0.066656054	-0.265431594	1.184003967	0.254981777	-0.280967952	-1.522311433
0.859452675	1.450879894	1.382906729	0.282901109	0.113305301	0.332537053
0.248258643	0.319160689	0.42258447	0.138993439	-0.401994841	-0.441911502
-0.193538705	-0.331709116	NA	NA	0.1134023	0.411462151
0.843528457	1.126193199	0.927822749	0.27918567	0.190317894	0.07015933
-0.103892614	NA	0.093939997	NA	-0.309499313	-0.344496121
NA	NA	NA	NA	NA	NA
NA	NA	NA	NA	NA	NA
0.100454096	0.181213865	-0.163311744	-0.157956441	-0.161460808	-0.037818826
-0.182247914	-0.081434879	-0.016995654	0.21848756	0.417493383	0.43873179
NA	0.085322315	-0.125056138	NA	NA	NA
0.631786727	-0.152124792	-0.554392919	-0.35562561	0.198617771	NA
NA	NA	NA	NA	NA	NA
0.209608869	-0.089331063	0.269666488	0.104783203	0.016543733	-0.005283156
-0.525730125	-0.234096675	0.182153195	0.600204889	0.049059381	-0.256891017
-0.064705146	-0.059915334	0.098485035	-0.125646783	0.276889796	0.120317917
-0.642565926	-0.106825709	-0.323744037	-0.061305708	-0.671690442	-0.875816705
0.408415382	NA	NA	NA	NA	NA
NA	NA	NA	NA	NA	NA
0.047606917	0.168592492	0.114726998	0.015003145	0.161189306	0.380363475
NA	NA	NA	NA	NA	NA
0.146186826	0.160878472	0.066125388	-0.624233812	0.128007612	0.628004094
0.205194246	-0.256327186	1.273054727	1.472723693	-1.116881615	-0.900466952
-0.148241995	0.142302296	-1.444439465	NA	NA	-0.523367337
-0.131544183	0.264436368	-0.557873016	-0.625092417	-0.082421636	0.134825912
NA	NA	NA	NA	NA	NA
1.115158164	0.236966669	-0.222095749	0.016274762	-0.49160587	-0.363956967
NA	NA	NA	NA	NA	NA
-0.106821731	-0.094919929	0.215739262	0.290698334	-0.240136749	0.107415129
0.121616372	0.284788059	-0.166782721	NA	0.401556811	-0.443334224
0.209468266	0.393576092	0.626287394	-0.04903216	0.295720725	-0.268273941
NA	NA	NA	NA	NA	NA
0.643190095	NA	NA	NA	1.632920276	0.896905581
NA	NA	NA	NA	NA	NA
NA	NA	NA	-0.626777941	NA	NA
NA	NA	NA	NA	NA	NA
-0.339917921	NA	-0.634257814	-0.189463676	0.326530767	NA
0.56102191	0.167943406	0.096382838	0.081959857	0.166079311	0.235705748
0.060150578	-0.113497164	0.036462173	0.577611247	0.189908568	0.745574399
NA	NA	NA	NA	-0.466255012	NA
NA	1.172781578	NA	NA	NA	NA
-0.347560442	0.068331043	0.113239148	1.266931495	-0.898778668	-0.903074833
0.130101674	-0.092369648	-0.014158603	-0.113330367	0.021163163	-0.105288471
NA	NA	NA	NA	NA	NA
-0.140664136	-0.012971504	-0.005187356	0.04982789	0.141129213	0.120234595
-0.197076205	NA	-0.235875541	NA	0.248080017	NA
NA	NA	NA	NA	NA	NA
-0.141674872	-0.037834274	0.032403181	-0.017021116	-0.071255733	-0.091214503
0.199942619	0.346868971	0.450654721	0.295107112	-0.371534266	0.378717066
0.331518136	0.189775985	0.353133747	-0.202343791	-0.013411188	-0.08246216
NA	NA	NA	NA	NA	NA
-0.23313872	-0.243919903	-0.704608601	-0.246099177	0.081029461	0.346394388
-0.328673809	0.082850971	-0.043262853	0.439067707	-0.035634988	-0.107854928
-0.657636762	-0.769458327	0.245528033	0.220917071	-0.987579274	-0.873700599
0.751412855	0.177920097	-0.106326277	0.245609021	-0.418994723	-0.422784066
NA	NA	NA	NA	NA	NA
0.246965614	0.608887242	-0.238592167	0.279287812	0.398940253	0.111503358
NA	NA	NA	NA	0.012842366	-0.188016551
0.218466718	0.346683911	0.636899225	NA	-0.09282099	-0.060303826
-0.112875459	0.435773186	0.569689694	-0.510445511	-0.519665516	-0.343057751
-0.676960874	0.878696278	0.689806892	1.202366033	0.373939592	0.141986827
-0.465251691	-0.278377496	-1.781696575	-1.768919151	0.30711684	0.188820905
NA	0.090827115	NA	NA	NA	NA
NA	NA	NA	NA	NA	NA
-0.289008234	0.568595602	0.081573249	0.774425487	0.084748224	-0.441474764
-0.080381914	NA	NA	NA	NA	NA
NA	NA	NA	NA	NA	NA
NA	NA	NA	NA	NA	NA
NA	NA	NA	NA	NA	NA
0.370256754	0.439473028	0.692360215	NA	0.309201872	-0.457132677
NA	NA	NA	NA	0.294458741	NA
NA	NA	NA	-1.16134834	NA	NA
1.628446919	2.064109275	0.780259105	1.089672682	-0.213298951	-0.12030595
0.225724265	-0.393458488	-0.304033963	-0.340308763	0.239980431	0.275708806
NA	NA	NA	NA	NA	NA
-0.14338794	-0.11321771	0.053556413	0.417286189	0.168580743	0.166615884
0.534541415	-0.110988837	0.222591049	-0.203217006	0.171137745	0.10364855
-0.152729628	0.163275724	0.378359265	-0.313429594	0.095251535	-0.187652833
NA	NA	NA	NA	NA	NA
-0.401834258	-0.317573642	-0.773360213	-0.332952717	-0.338811488	-0.230620623
0.63364635	0.437357475	-0.581926972	-0.603509239	0.100286705	-0.500912894
-0.115432079	-0.006294329	1.412524233	1.453346747	-0.444764495	-0.190899765
-0.348818946	-0.043810801	-0.449641842	0.177642166	0.33164822	-0.314857834
0.197958262	0.211063577	-0.292698803	-0.175170214	0.045995396	-0.374489518
1.296371232	1.085816548	0.575138474	0.652648733	0.200867812	-0.201658018
0.861862403	1.204116361	0.538303407	0.505412493	-0.29543156	0.40284809
0.532469746	0.419909765	0.280800003	0.783146751	-0.257428917	-0.234392831
-0.156585287	-0.169539031	0.926927376	0.575748139	0.151650054	0.114900262
-0.153394649	-0.260367025	-0.465662521	-0.096638111	-0.06787792	0.145011722
-0.115211381	-0.314820841	0.597010721	0.806923169	-0.032862886	-0.086559217
-0.912043495	-0.685824095	-0.466687184	-0.484838547	0.186768512	-0.106674025
0.167428218	-0.760489671	-0.061931151	NA	-0.049981536	NA
-0.27128915	-0.320455205	-0.042502935	0.066802871	0.045910854	0.074888594
NA	NA	NA	NA	NA	NA
-1.218056094	-0.517628944	-0.572911109	-0.428302051	-0.137360699	0.38294387
NA	NA	NA	NA	NA	NA
NA	NA	NA	NA	NA	NA
-0.046274402	0.137153656	-0.404677509	0.05511162	-0.192780247	0.085198013
0.324987612	0.092187933	-0.11455631	0.126560015	NA	-0.41164901
NA	NA	-0.600764266	NA	NA	NA
0.069684821	0.43436883	-0.10433666	-0.017801554	0.03036125	0.464048923
NA	NA	NA	NA	NA	NA
NA	NA	NA	NA	-0.286179075	0.215127018
0.077505494	0.211630481	0.241231585	-0.322801252	0.085439134	0.497482149
0.221725778	0.079655129	0.066017298	0.232905592	-0.291559817	0.130107871
NA	NA	NA	NA	NA	NA
NA	NA	NA	NA	NA	NA
NA	NA	NA	NA	NA	NA
0.18386307	-0.12029535	-0.236860369	-0.683214211	0.260539889	-0.126162267
NA	NA	NA	NA	0.05287376	0.276235801
-1.445565726	-2.140743673	-0.937519003	NA	NA	NA
0.181873404	0.332911958	-0.345289398	-0.137750619	0.314849012	-0.197030769
-0.149293079	NA	NA	NA	NA	NA
NA	NA	NA	NA	NA	NA
0.479666021	NA	NA	0.101547684	0.489675345	0.978968608
0.112402017	-0.43506568	1.141309338	1.229173491	0.215845403	0.694388744
0.430492918	0.554141572	-0.255262794	-0.443411486	0.279323071	0.240891054
NA	NA	NA	NA	NA	NA
-0.275901491	NA	NA	NA	0.384931541	0.114496572
NA	NA	NA	NA	NA	NA
NA	NA	NA	NA	NA	NA
NA	NA	NA	NA	NA	NA
0.710088821	-0.317292326	-0.395906261	0.158489224	0.337258736	NA
0.034203829	-0.085918584	0.183425329	-0.181537259	-0.006289011	-0.165269757
1.373585228	0.047700008	0.37320526	0.477285827	0.38131356	-0.310004853
0.415237582	0.019698097	0.334826122	-0.480861129	-0.108205492	-0.058893689
0.007091156	0.216393974	-0.55853709	-0.26643026	-0.600071317	0.033777266
0.100108123	0.136894792	-0.178911479	0.226481773	0.196685327	0.240554705
0.57672572	0.27782815	1.244559505	0.773794013	-0.711899012	-0.534590385
-0.049684069	0.119462292	0.034326369	-0.053784569	0.014873276	0.00861061
1.299251475	0.698458975	NA	-0.701825399	0.511996341	0.28603527
0.329932591	0.170563408	-0.361533159	-0.397758955	0.42640482	0.772945148
-0.009816254	-0.275869142	-0.664513477	-1.035514838	0.24818559	0.34824814
0.343526589	-0.234275413	-1.657303745	NA	-0.763287011	NA
NA	NA	NA	NA	NA	NA
NA	NA	NA	NA	NA	NA
NA	NA	NA	NA	NA	NA
NA	NA	NA	NA	NA	NA
-0.199537786	-0.049146421	-0.097949318	-0.060717248	0.153954859	0.390720877
-0.229566824	0.177597331	0.584996468	0.703777867	0.183862556	0.179631437
NA	NA	-0.104760454	-0.064070348	0.186362855	-0.390185623
NA	NA	NA	NA	NA	NA
-0.239307114	-0.108266554	0.097416989	0.50624301	-0.057696321	-0.140117781
0.092570443	0.000704512	0.106804411	0.08844088	0.022231971	0.157210932
NA	NA	NA	NA	NA	NA
0.434386703	0.073276131	-0.101335141	-0.032883652	-0.544147853	-0.224578056
0.059711702	0.16558825	0.156201876	0.088903778	0.049633625	-0.09016623
-0.218828663	-0.02507032	0.216837608	-0.115288953	0.091875787	0.025726298
-0.357651597	-0.039464956	0.156283223	0.187755251	-0.009923215	-0.034807675
0.257544005	NA	NA	NA	NA	NA
-0.481309707	NA	NA	NA	NA	NA
0.570262391	-0.281926756	NA	NA	-0.01954552	-0.045014626
-0.338774773	0.267115993	0.779251115	1.432298061	-0.42812155	-0.666558702
0.922247074	0.755961405	0.586838632	0.603009568	0.165976188	0.310277842
-0.034589803	0.164611075	-1.021030912	-0.571044483	-0.108802934	0.0786621
0.494572088	0.884781551	-0.227492417	0.542217429	0.540860686	0.96185823
NA	NA	NA	NA	NA	NA
NA	NA	NA	NA	NA	NA
NA	NA	NA	NA	NA	NA
0.585196173	NA	NA	NA	-0.133021606	0.202841431
0.589323491	0.204300235	0.331453939	-0.347808562	0.184663569	0.367004702
0.112256194	0.232233038	-0.513483437	NA	0.111045482	-0.060425784
1.052708662	-0.215021226	0.226562849	0.279115135	-0.393180556	-0.189014612
-0.470558753	-0.625037781	0.070211515	-0.276146353	-0.190898465	-0.349916487
-0.322751927	0.771426898	0.433021496	NA	-0.029056531	NA
-1.499991573	NA	NA	NA	NA	NA
-0.237039197	-0.047252932	-0.030788302	-0.204494275	-0.176246014	0.134644068
NA	NA	NA	NA	0.238502561	0.661127439
0.214318087	0.214696684	-0.170370573	-0.22305623	0.128380812	0.175772417
0.170632032	0.489496827	0.135069064	-0.145117302	0.172728005	0.061995972
0.380648574	-0.162832032	NA	-0.208135777	0.314889642	-0.08930642
NA	NA	NA	NA	NA	NA
-0.018472107	-0.208626353	-0.501061505	0.219400505	0.452993998	-0.359486289
-0.114668252	-0.104469376	0.293444831	0.727278608	0.09350409	-0.063407204
NA	NA	NA	NA	NA	NA
0.461359633	0.157062687	0.47051105	0.559944242	-0.424256029	-0.111160592
-0.337537024	-0.00321787	-0.072613872	-0.632581031	0.103041225	0.104721925
-0.272176419	-0.167465464	0.57281536	0.186790281	-0.001731089	-0.074626349
0.016372406	0.59059673	0.123358148	0.525846876	-0.144939494	-0.466348058
NA	NA	NA	NA	NA	NA
-0.950122266	-0.440104051	0.05209669	NA	0.102211406	0.208917478
-0.066073854	0.131736429	-0.451294659	0.239277022	-0.200334688	0.10695842
NA	NA	NA	NA	NA	NA
-0.064780801	-0.563974423	-0.284907353	NA	0.05494968	0.335850738
0.317602638	-0.085282586	0.092016958	0.240181735	-0.090671619	0.147038872
-0.018002607	NA	0.030636485	NA	0.594260861	-0.174557485
NA	NA	NA	NA	NA	NA
NA	NA	NA	NA	NA	NA
0.83119833	-0.30660141	1.379438438	1.318227427	-0.592139402	-0.909011069
0.789226684	-0.066585268	-0.230904346	0.33257627	-0.117361562	-0.216484257
0.069258386	-0.015544838	-0.363065796	-0.253579905	0.071738837	0.138141495
NA	NA	NA	NA	NA	NA
NA	NA	NA	NA	-0.43766208	NA
-0.028435531	-0.022945184	-0.479076129	-0.214392352	0.303939493	0.1689377
0.000464845	0.087656569	-0.268249896	-0.474354788	0.102257078	-0.228518677
NA	NA	NA	NA	NA	NA
-1.967354133	0.129327837	0.713428427	0.377540487	-0.851397098	-0.590000879
NA	NA	NA	NA	NA	NA
0.374419364	0.415976448	0.627297436	0.867736822	0.211678418	-0.25635224
0.046970989	0.248409627	-0.395569044	-0.443532755	0.45975542	0.520936287
0.368743073	-0.073822938	0.171840126	0.039860171	0.185502922	0.185058113
0.781004849	0.110364841	-0.16351667	0.00255452	-0.299669211	-0.535071135
0.125568938	0.259918647	-0.04568251	0.115114812	0.172213178	0.1101992
0.003845651	NA	NA	NA	-0.53703379	NA
-1.393082756	NA	0.31792311	NA	NA	-1.070472302
-0.700584652	-0.51688619	-0.037994055	0.479780264	-0.428880216	-0.372984564
-1.078212414	-1.13155413	0.69404124	0.323402252	0.055746883	0.160375377
NA	NA	NA	NA	NA	NA
-0.077321109	-0.047862442	-0.143758232	0.107759233	-0.17248996	-0.388921406
-0.349506331	0.697939214	-0.206158374	-0.489593167	-0.250257574	0.249617987
0.256860424	0.475333645	-0.370253306	-0.164195915	NA	NA
-1.19844844	-0.811720962	0.186830249	0.128468681	-0.426382898	-0.445974732
-0.209434289	-0.12956352	-1.82764346	-1.72339569	0.120190358	0.15981589
0.117572182	-0.178528237	-0.23665609	-0.189919653	0.089446346	-0.041191687
NA	NA	NA	NA	NA	NA
0.302790861	-0.46107183	-0.229892271	0.45738392	0.219179616	0.164019124
-0.028521341	0.089480592	0.044276537	-0.07786977	0.352536863	0.000176307
NA	NA	NA	NA	NA	NA
-0.148507204	0.060442813	-0.770633587	-0.750966414	0.303053092	-0.276856662
0.702774674	0.562132056	-0.723207663	0.341302111	-0.011428165	1.067841914
NA	NA	NA	NA	NA	NA
-0.877407418	-0.364103076	-0.475059731	NA	0.020456172	-0.124219937
NA	NA	NA	NA	NA	NA
0.258468822	0.187495916	0.244239945	0.342138202	-0.011590861	-0.224264836
-0.456055312	-0.556081084	1.206712638	0.95860536	-0.55855509	-0.613599256
NA	NA	NA	NA	NA	NA
NA	NA	NA	NA	NA	NA
0.005791727	0.384190498	-0.238851187	-0.199325017	0.25298368	NA
0.433335804	0.195171416	-0.318035795	-0.221303274	0.376745205	0.508749993
0.11197592	0.244346982	-0.027875495	-0.047142098	0.083332047	0.429194984
NA	NA	NA	NA	NA	NA
-0.003973338	NA	NA	NA	NA	NA
0.386153896	0.520115184	0.749588578	0.720877788	-0.116251956	-0.173614851
NA	NA	NA	NA	NA	NA
0.058384038	-0.022257384	NA	NA	0.021474046	-0.24853099
NA	NA	NA	NA	NA	NA
0.219919895	0.286269953	0.272164883	0.245931588	0.054682497	0.094980933
-0.629982581	-0.057088894	NA	-0.105017495	-0.821780636	-0.508728162
-0.330954466	0.398442302	0.027320606	NA	-0.515843506	0.301397573
0.239315261	0.698008624	-0.337878883	-0.430596819	-0.173594982	0.271391173
0.312107592	0.36702417	-0.693182131	-1.824745217	0.120421457	0.515163112
0.296789846	0.078016447	0.449330335	0.015738124	0.031460826	NA
NA	NA	NA	NA	NA	NA
0.332924944	0.485637332	0.634421554	0.755215563	0.056714737	0.200382466
NA	NA	NA	NA	NA	NA
NA	NA	NA	NA	NA	NA
NA	NA	NA	NA	NA	-1.021973701
NA	NA	NA	NA	NA	0.172590629
NA	NA	NA	NA	NA	NA
NA	NA	NA	NA	-0.039179998	NA
0.549028424	0.229687541	-0.464937845	-0.428717552	-0.755308832	1.571578816
-0.651516648	-0.081989175	-1.065483498	-0.760357973	-0.10446177	0.206332616
0.125180379	0.219366476	-0.082724088	0.358010515	0.229549586	-0.362063207
0.268628946	0.351688843	-0.307626359	NA	0.457561388	0.21530975
NA	NA	NA	NA	NA	0.058542029
NA	NA	NA	NA	NA	NA
0.724581681	0.261235263	0.772201138	0.743565002	0.377024102	-0.195388667
-0.04436677	-0.110044325	0.248106877	-0.889433613	0.08747466	-0.196044195
-0.0002386	0.406734977	-0.510351417	-0.292995164	0.355899227	0.091840475
-0.403711499	0.012534548	-0.172543609	0.138558981	0.190906416	-0.050884215
-0.121179367	-1.179533145	-0.512129764	-0.032726877	-0.050612349	-0.233028134
NA	-0.171294957	NA	NA	-0.415025781	NA
NA	NA	NA	NA	NA	NA
-0.224394339	-0.374746909	0.323734258	0.373658245	-0.123328666	0.197408309
-0.188283705	0.246823042	-0.69442743	-1.390068437	-0.179211052	-0.031423525
0.612715424	0.461231507	0.724267347	-0.069330743	0.01027135	0.056131107
-0.071973591	0.069307461	0.074783162	0.225630176	-0.228679958	0.229347494
-0.156897355	-0.099763633	-0.153429413	-0.108883911	0.333790864	0.113356641
NA	NA	NA	NA	NA	NA
NA	NA	NA	NA	NA	NA
-0.042007336	0.26951641	-0.361187525	NA	0.370366201	0.197328891
NA	NA	NA	NA	NA	NA
NA	NA	-0.270564693	NA	0.478154751	-1.216751495
NA	NA	NA	NA	NA	NA
-0.067309171	NA	0.378920914	NA	0.209920151	-0.547232684
NA	-0.13929531	0.033206234	NA	NA	NA
NA	0.151777046	NA	NA	0.043810881	NA
NA	0.414586279	0.286776541	-0.026496501	-0.015958977	-0.046672278
-0.247300057	0.227079745	0.284302032	0.354073891	0.499613065	0.257364517
0.051586488	0.118977988	-0.229451996	-0.306833654	0.294688122	-0.031363621
-0.018815366	0.17676624	-0.392830697	0.173955575	-0.030697153	-0.208952752
0.348865052	0.659856936	-0.200955526	-0.198904464	-0.026364944	-0.038068313
NA	NA	NA	NA	NA	NA
0.08205381	0.347481657	-0.238320682	0.181875768	-0.045113613	-0.324623264
0.014660307	-0.32113909	0.272270282	-0.06971191	0.185728258	0.153422877
-0.494258214	-0.338094916	-0.589233684	-0.19189327	0.194448853	0.009264202
NA	NA	NA	NA	NA	NA
-0.066431617	-0.20176866	-0.495394121	0.083555453	0.126992456	0.113714523
-0.109005728	-0.475424716	-0.249600016	-0.327923616	-0.414678531	-0.164069649
-0.051629708	-0.397501554	-0.177963191	-0.748191186	-0.47418266	-0.231933835
NA	NA	NA	NA	NA	NA
0.32217083	0.092182841	-0.2108955	-0.797891263	-0.374462193	0.279811692
0.223159438	0.238671143	0.042629007	0.065442138	-0.187743239	0.389686168
-0.200025187	-0.012754065	-0.189877159	-0.347840986	0.063520148	0.029545638
NA	NA	NA	NA	NA	NA
-1.006592523	-0.990712395	0.273822812	0.234245428	-0.197610655	-0.066052256
-0.195186998	-0.344493031	-0.257324653	0.005002667	-0.269601138	-0.177836464
NA	NA	NA	NA	NA	NA
0.449969527	-0.197670436	0.305160545	0.261528129	0.486268357	-0.336369639
NA	NA	NA	NA	NA	NA
NA	NA	NA	NA	NA	NA
NA	NA	NA	NA	NA	NA
0.399223349	NA	-0.049354398	NA	-0.072039185	0.503713671
NA	NA	NA	NA	NA	NA
0.202398686	0.155169433	-0.060945734	-0.123042077	0.100062645	0.103845515
-0.394026177	-0.285036263	0.014311673	-0.294435721	0.651038045	0.129613076
0.125335005	0.003156653	0.165761377	0.130675596	0.427910362	0.120346993
-0.32118671	0.037694959	-0.362859649	-0.071472404	0.256396818	-0.077199001
NA	NA	NA	NA	NA	NA
0.148445894	0.163393808	-0.151163306	-0.222802041	0.683964244	0.210347378
0.243185944	0.080030525	0.193685125	0.25339274	-0.103093493	-0.812204994
NA	NA	NA	NA	NA	NA
0.210196706	0.43356253	-0.120708536	-0.435663327	0.018901741	0.228849476
0.609171046	-0.232968355	-0.380195954	NA	0.505651817	0.011856899
-0.013686061	-0.006884007	0.209849923	-0.483549147	0.015182157	0.174892652
NA	-0.248316055	NA	NA	-0.564466094	-0.301203184
-0.143443375	0.082439214	0.212565493	0.039464969	-0.099124083	0.066033713
-0.278074537	NA	NA	NA	NA	NA
-0.029318698	0.498754763	-0.055814764	-0.14258892	0.365269863	0.28977891
-0.519043569	-0.612530179	-1.12384441	-0.943046466	0.552302384	0.409661793
NA	NA	NA	NA	NA	NA
NA	NA	NA	NA	NA	NA
-0.129242152	-0.337280922	-0.226174667	NA	-0.123423104	0.107413812
0.078735268	-0.026993655	0.316640185	0.6208077	0.082688483	0.634965881
-0.224798095	0.514346476	NA	NA	NA	NA
-0.353445788	-0.306653924	0.771455133	1.459335447	-0.247225102	-0.004284884
-0.104130449	0.402524844	0.407706083	-0.118441457	-0.502345564	-0.303543397
0.232793605	0.241584842	-0.313260234	-0.398976506	0.229386646	0.036199397
-0.034427968	-0.2968429	0.682900789	0.260677525	0.500739822	0.412594021
-0.378832859	0.318256614	-0.031452892	0.191409875	-0.650918663	-0.619008127
NA	NA	NA	NA	NA	NA
-0.169307383	-0.078046875	-0.089775161	-0.088804006	-0.244412361	-0.081146123
NA	NA	NA	NA	NA	NA
-0.364768815	-0.09969749	NA	NA	-0.687361154	NA
0.027820411	0.180108867	-0.331613391	-0.468159837	0.432616509	0.594072188
-0.50534876	-0.174769648	-0.048879153	-0.022959732	-0.142835264	-0.655708055
0.324855697	NA	-0.60446405	-0.688860238	-0.229688873	-0.178047671
0.101850149	0.17458519	0.200165775	0.17138554	0.386687739	0.348327213
-0.722095976	-0.407594957	-0.299736394	NA	-0.067114196	0.731931652
NA	NA	-0.960191923	NA	NA	NA
-0.455930989	-0.272483304	0.311672471	0.054517272	-0.304161001	-0.328079262
-0.449934026	-0.372288468	-0.130016929	0.049528513	0.006158904	0.059691272
0.1220382	-0.065289924	-0.049784471	-0.236581344	-0.188012256	0.071462934
NA	NA	NA	NA	NA	NA
0.257793313	-0.70737048	-0.071478768	1.187138318	-0.474838883	-0.473309005
-0.091798589	-0.102669134	0.258040761	0.259174964	0.102498553	-0.043624596
-0.072890193	-0.009096211	0.084059397	0.00419863	-0.049788037	0.12479813
0.255045836	-0.034791051	0.331442609	0.266541152	0.200587024	-0.525409408
0.132838511	0.124009397	0.130357652	0.042251038	0.384804611	0.252099261
0.223426631	0.571566641	0.74712959	0.821860242	0.019720978	-0.755939135
-0.23678464	-0.061782127	0.457581343	0.114674178	-0.342334306	-0.40088414
0.479311258	0.395726168	0.691704638	0.581035016	-0.039219884	-0.080655899
-0.383352806	-0.118120062	-0.26298147	0.290884153	0.089672635	-0.208362996
1.489865582	1.176005258	0.912454963	0.503444381	0.516719617	0.339694612
0.774092162	0.379799137	0.778854863	0.904900351	0.227798112	-0.151470975
0.241629176	0.214751	0.441024919	0.681723675	0.086714158	0.341019428
0.408651473	-0.089352542	-0.295265038	0.170799696	-0.098382142	0.047901231
-0.659634847	-0.739592631	-2.002223988	-1.898701155	0.11880595	0.10715931
0.303749903	0.020673172	-0.528008097	0.01296237	0.280270915	0.300728409
0.133951453	-0.0678477	-0.674671165	-0.432560307	-0.222841748	0.110625865
-0.050803967	-0.16534074	0.039528364	-0.129121385	0.096590294	0.198818365
0.333390755	0.198116104	-0.171087393	-0.1188443	0.362484118	0.028579081
1.000752718	NA	NA	NA	-0.196774432	0.715891337
-0.170368574	0.168698123	-0.648595266	-0.1515096	0.373980956	0.18291746
NA	NA	NA	NA	NA	NA
1.236706198	NA	NA	NA	0.524482849	NA
-0.3874391	-0.388560536	-0.031198996	0.187870181	-0.39157499	-0.422147567
-0.047803424	-0.001058341	-0.407048502	-0.913123871	-0.17812798	-0.159911183
0.208847869	0.290713052	0.574096773	0.622471348	0.242891551	0.001193263
-0.355933914	-0.204964913	0.308365785	0.986410519	-0.384794836	-0.409414789
0.378180931	0.715160684	-0.040057105	0.478727191	0.049220783	0.311131622
-0.267519257	-0.127615783	-0.341179767	-0.470803648	0.069814716	0.033579527
-0.120033597	-0.30796006	-0.472919404	-0.680518619	0.144110615	-4.84E-05
-0.1146305	-0.494880218	0.285539482	0.249492544	-0.518874868	-0.512451729
-0.088607861	0.057135258	0.091252028	0.12886995	0.093709906	0.279496103
NA	NA	NA	NA	NA	NA
0.009268216	0.173290244	-0.099395463	-0.089531013	0.154663254	-0.137748855
0.230928404	0.250647514	-0.257667836	-0.208975351	0.073068324	0.435430245
NA	NA	NA	NA	NA	NA
0.161551671	-0.499813231	-0.840561189	0.610332691	-0.456329959	0.265326248
-0.426999505	-0.948835524	-0.011413837	0.18745889	0.163662964	0.123425599
-0.250383469	0.040787247	-0.065626929	0.05840337	-0.001973837	0.029233779
0.271549425	0.256581436	0.21912152	0.005542532	-0.005533312	0.217063434
-3.264666332	-2.488196509	0.959109895	1.477266723	-0.220707461	0.175404255
-0.055992	0.114439476	0.127017308	0.229466716	0.110470603	0.32893144
-1.261892051	-0.756198602	-0.992517751	-1.216954318	0.69772841	0.346579243
0.205056238	0.043552934	-0.086568752	-0.032568423	-0.048937933	0.214892349
0.294203819	0.359093771	-0.13756571	0.382219886	-0.097214633	-0.087072997
-3.549664982	-2.327282073	-4.977520078	NA	0.117134694	-0.214499366
-1.321221834	-1.507539477	-1.152534235	-1.10972118	0.426907642	0.389343885
NA	-0.357568837	-0.313487067	NA	-0.340366183	NA
0.927520957	0.29652252	0.509641321	0.192167609	-0.013856947	0.102654641
NA	NA	NA	NA	NA	NA
-0.345425906	-0.179553703	0.19874553	0.311377635	-0.122965803	-0.267935359
NA	NA	NA	NA	NA	NA
NA	NA	NA	NA	-0.050918318	NA
NA	-0.152946224	-0.089429839	NA	-0.398724279	-0.419261543
0.348525865	0.654739856	0.791987561	0.475874173	0.008325826	-0.425011646
-0.350650305	-0.162902084	-0.027527217	-0.063454502	0.153169662	0.147223384
NA	NA	NA	NA	-0.993225312	-0.878485027
-0.112812339	0.115565417	NA	NA	0.412401556	0.814009928
0.183948847	0.379783527	-0.256581727	-0.024325755	-0.372927899	0.543520159
NA	NA	NA	NA	NA	NA
-0.17163922	0.069306402	0.083608877	-0.138920949	0.62594283	NA
0.620346541	0.519976747	0.244059666	0.297507426	-0.326896602	0.429538784
0.684115794	0.452463249	0.544790045	0.768546666	0.128816225	0.466221179
-0.016739186	0.121596836	-0.16324234	-0.328831192	-0.141997248	0.323386258
-0.099927065	0.441505744	0.49338089	-0.237732878	-0.897192792	-0.031671458
NA	NA	NA	NA	NA	0.515040627
NA	NA	NA	NA	NA	NA
0.174180292	0.039928966	0.05774056	-0.226375682	0.14391459	0.171116643
-0.98702358	0.773720568	0.210706958	NA	1.140799327	-0.12815288
0.113778608	0.384582592	1.340263115	0.499416209	0.194881353	0.599250693
NA	NA	NA	NA	-0.249129648	NA
0.421665587	0.240931701	1.049772254	1.232339257	-0.180997081	0.018052194
NA	NA	NA	NA	NA	NA
0.917507357	-0.104834036	-0.515454421	0.397925951	-0.097831264	0.012579532
0.274475018	0.010195222	0.528011799	-0.096768946	0.324740129	0.193711395
NA	NA	NA	NA	NA	NA
0.12204185	-0.242022643	-0.022330306	-0.920267023	0.254013577	0.05873163
NA	NA	NA	NA	-0.307811157	-0.032657495
-0.302813123	0.401059571	-4.978762818	-4.932153811	NA	NA
0.538288534	0.32150183	-0.408029204	-0.313352175	-0.241372012	-0.479771075
-0.11356133	0.562437071	0.462394291	0.660092692	-0.198657281	-0.204372302
0.085706467	-0.510123251	0.336495967	0.656363617	-0.142796845	-0.188595084
NA	NA	NA	NA	NA	NA
NA	NA	NA	NA	NA	NA
0.249651938	-0.009288263	0.405236827	-0.207104304	0.46865992	0.399788847
NA	-0.267182559	-0.056953188	-1.020582197	NA	NA
0.827787324	1.759250177	-0.164732752	0.046869412	NA	-0.833883872
NA	NA	NA	NA	NA	NA
NA	NA	NA	NA	NA	NA
0.054566631	0.582359207	0.225813423	0.569298883	0.24455925	-0.270157857
NA	NA	NA	NA	NA	NA
NA	NA	NA	NA	NA	NA
0.04708784	0.05131265	0.544332173	-0.481644937	-0.089803383	0.105966044
0.366017951	0.326175045	-0.115829162	-0.182586641	0.114123888	0.585171827
0.003748305	-0.34731749	NA	NA	-0.05771796	0.189266215
-0.132112292	0.329616088	-0.211044981	0.361747996	0.188277825	-0.100479537
-0.531240109	-0.427683393	0.990682861	1.482983711	-0.48912691	-0.124284551
-0.187860766	0.005531435	-0.048717073	0.088905832	0.054331062	0.210425804
0.891374851	0.503389798	0.26596706	0.380159868	-0.116119058	0.112453387
NA	NA	NA	NA	NA	NA
NA	NA	NA	NA	NA	NA
0.008779139	0.23654264	-0.855983071	-0.736697336	0.73498233	0.64145974
-0.781515218	-1.976873087	0.032048104	NA	0.669851398	0.040035462
-0.162642609	-0.011849538	0.420373961	0.869812803	-0.013253033	0.085064604
-0.038393415	0.231263369	-0.212210713	-0.091728863	0.03054939	0.231078329
NA	NA	NA	NA	NA	NA
NA	NA	NA	NA	NA	NA
0.107992581	-1.056162167	-0.446723735	0.303263951	-0.095195863	-0.86949483
-0.703719587	-0.13446344	NA	NA	-0.237811384	0.155019297
0.279974819	0.646783621	0.076986351	-0.025032931	0.233897423	-0.092441692
0.330424228	0.301636534	0.466718239	0.801731158	-0.12065164	0.027146852
-0.071061936	0.544786695	0.181655235	-0.111388138	0.889516092	0.55287845
-0.177226011	0.227895824	-0.578838009	NA	-0.519434599	-0.717729721
NA	NA	NA	NA	NA	NA
NA	NA	NA	NA	NA	NA
NA	NA	NA	NA	NA	NA
-0.425639045	-0.225826986	-0.53846344	0.004049748	0.633163254	0.123758691
0.143550991	0.172870928	0.308518283	-0.085462398	0.091113006	0.168271483
NA	NA	NA	NA	NA	NA
NA	NA	NA	NA	NA	NA
0.006775501	-0.172235162	-0.73858902	-0.429529212	0.170583685	0.024288869
0.534505659	0.771959275	0.327813223	0.42432892	0.487284702	0.112521245
-0.267692964	0.00933947	-0.200535722	0.343784282	0.451572223	0.257030414
-1.58812251	-1.553117963	-1.391257463	-0.469275711	-0.323367903	-0.685126663
-0.564455409	-0.391713134	-0.058720217	-0.106889799	0.050398033	-0.085495017
0.498164385	-0.080760519	-0.153208507	-0.024946903	0.281353666	-0.025319523
NA	NA	NA	NA	NA	NA
-0.179389352	NA	NA	NA	NA	NA
0.025852237	0.001672141	-0.063199765	-0.134665642	0.293100766	0.433595127
-0.295241581	NA	NA	NA	0.353410888	NA
0.136562067	0.101209383	-0.169227009	0.310874518	-0.275708194	0.036567414
0.796988387	0.032783265	0.196111446	0.170925632	-0.540345726	-0.286806909
-0.688791916	-0.897964439	0.239649491	0.141931849	0.186305147	-0.075891392
NA	NA	NA	NA	NA	NA
-0.224569121	-0.301318343	0.382224069	0.951653808	0.003209854	0.076734112
NA	NA	NA	NA	NA	NA
0.078599098	0.009169414	0.08017378	0.225899278	-0.031216232	0.457842291
-0.100719649	-0.167458504	-2.466050285	-1.872833405	-0.006757254	0.348744073
-0.745469738	0.21856619	0.104305327	0.265041182	-0.032467389	-0.11139517
NA	NA	NA	NA	NA	NA
-0.281807952	0.287707699	0.445684202	0.388131959	-0.236988772	-0.180942615
0.455177969	0.018609337	1.218171207	0.50255362	0.166192708	-0.250410226
-0.136127358	-0.103887633	0.097291172	-0.310763497	-0.265461143	0.070646658
0.828098859	0.1743842	0.082698232	-0.288600177	0.337336451	0.251106473
NA	NA	NA	NA	NA	NA
0.019425613	NA	NA	NA	-0.148155516	NA
NA	NA	NA	NA	NA	NA
-0.832454614	NA	NA	NA	-0.029477014	NA
0.163264003	0.676629484	NA	NA	-0.327658595	0.540149074
0.090838428	NA	NA	NA	-0.074936888	NA
0.698507798	-0.159751521	0.706065612	0.396105683	0.965989422	0.947175123
NA	NA	NA	NA	NA	NA
0.137468119	0.162954957	0.384287167	0.557198014	-0.104140169	-0.464208464
0.103618093	-0.344373587	0.718628174	0.875764335	0.196705053	-0.151401287
0.807593667	-0.371673492	-0.217275482	0.326422107	-0.043361998	0.007059317
NA	NA	NA	NA	NA	NA
-0.123055082	-0.196251834	-0.157445726	-0.137494772	0.041690926	0.278381057
0.277618973	0.044400958	0.173008723	0.048666509	0.610624457	0.536000801
0.081822557	0.011018011	NA	NA	0.232720099	NA
-0.126609663	0.050839174	-0.342857334	-0.031784094	-0.163433026	-0.066174738
-0.032030349	0.622043974	-0.9860844	-1.575024913	0.321860788	0.14725847
-0.117901725	0.520111637	-0.432023521	0.101181282	0.325269863	0.369995413
0.178313203	0.347301854	0.091415068	0.071110405	-0.202971066	0.172851115
0.462151449	0.407360285	NA	-0.254134044	-0.208688478	-0.343171949
NA	NA	NA	NA	-0.002243403	NA
NA	NA	NA	NA	NA	NA
-0.011405749	-0.075078131	-0.003267865	0.36650287	0.00351843	0.26589582
NA	NA	NA	NA	NA	NA
NA	NA	NA	NA	NA	NA
0.016371501	0.241178836	0.308094383	0.10618378	-0.002287693	0.268100463
NA	-0.86729183	-0.697189219	NA	-0.445483472	-0.49302021
-0.330502602	-0.58548588	0.339407321	1.411493617	0.525323733	-0.169522091
0.600716673	-0.014898342	0.425867956	0.612842608	0.239313931	0.519282295
-0.478068341	-0.245680706	-0.709373347	-0.618247709	1.215760037	0.011770217
0.102416074	0.160573474	-0.102667156	-0.044483995	0.501279966	0.151593813
-0.203531845	-0.643610977	NA	NA	-0.32475447	-0.275312439
NA	NA	NA	NA	NA	NA
-0.597891196	-0.631987213	-0.543897504	-0.165229802	-0.255640929	-0.126180766
0.083386472	0.262279019	-0.216961582	0.007805175	0.208935562	0.062648425
0.139048943	0.166557091	0.015142128	0.489666136	-0.08998816	0.189644142
0.133168107	0.308899685	0.162885161	0.161921107	-0.036488029	-0.041501994
NA	-0.673916345	-1.231971865	NA	-0.550413662	0.219038311
0.176668734	1.138606804	0.021148387	0.295403289	0.657932344	-0.198969115
NA	NA	NA	NA	NA	NA
-0.307670019	0.14812556	-0.000554222	0.293844846	1.015158456	1.235058383
NA	0.465993022	NA	NA	NA	NA
0.966461763	NA	0.023743425	-0.275005846	0.75492397	0.038258966
-0.716123426	NA	0.231305086	-0.129820916	NA	NA
0.365548599	0.027575433	0.042558595	0.005458375	0.26523567	0.401487795
-0.144348833	-0.165878168	0.415280725	0.529395588	-0.127241591	-0.155083272
0.721918369	0.811898482	0.451399973	0.386130391	0.148956436	-0.012487428
0.18227028	0.779552868	-0.534941763	-0.306068642	0.779998175	NA
-0.19439371	NA	0.204795843	NA	0.193990151	0.305109924
-0.075370328	0.178853676	0.294463719	0.22606957	-0.106150306	-0.041127778
NA	NA	-0.943910438	NA	-0.711621763	-0.347558894
0.0677078	0.052446371	0.544790359	-0.011788297	0.270923898	0.208520821
1.063969335	0.04074684	0.871401218	-0.964667172	-0.1984879	0.020647415
0.131943164	0.357187633	1.398329329	1.470821107	1.5381551	0.280241159
NA	NA	NA	NA	NA	NA
0.115630082	0.206083381	-0.096936603	-0.100662403	0.451632512	NA
-0.036128165	0.021811667	0.72772563	1.01816235	-0.342806469	-0.283725167
-0.342750597	-0.409178518	-0.103353908	-0.140995514	-0.061017513	-0.029826785
NA	NA	NA	NA	NA	NA
0.091412589	-0.361542338	0.727476303	-0.072243119	-0.529353572	-0.536885318
-0.013761901	-1.21681825	0.97841873	NA	0.998294846	0.203039692
0.043235276	-0.026535983	0.240518697	0.295363859	0.342339279	0.167562928
0.187339057	-0.278951227	0.246125959	0.502063661	0.387362972	1.212455691
-0.057441207	-0.029808733	-0.230294955	-0.34518529	-0.238238265	-0.158342065
-0.021571849	0.654819174	0.370663386	0.288186914	-0.023200143	-0.173589293
-1.554411353	-0.800993271	-0.194388708	0.097752154	0.148169313	1.041448389
0.444702469	0.174316486	0.173872848	-0.646958489	0.422348534	0.46823953
NA	NA	NA	NA	NA	NA
0.620264247	0.506652182	0.231603441	0.512928683	0.185511035	-0.24306097
-0.134025163	-0.458682979	0.027061975	-0.313192707	0.119307747	0.203813677
0.325278899	0.577655881	0.466049229	0.276191889	-0.474369263	-0.317664368
NA	NA	NA	NA	NA	NA
NA	NA	-0.252082788	NA	-0.463746501	0.131157931
0.446114599	0.345832188	0.19668403	0.907981611	-0.084159789	0.305204555
0.884831846	0.792671533	-0.043444475	-0.125190835	0.072377737	0.106094819
0.386990608	0.568086863	0.381923253	0.442689929	-0.276435093	-0.209156547
0.396236418	-0.049058324	0.212411594	0.093628726	0.398132543	0.471611515
NA	NA	NA	NA	NA	NA
0.103370661	-0.103323996	-0.136241942	0.10539549	0.321963355	-0.014679243
-0.124738102	0.224129186	-0.285361166	-0.210754734	0.408912752	0.217230716
-0.960534133	-0.437069089	-0.631752859	-0.437103462	0.009625573	0.17522319
-0.033370307	0.309906873	0.138203519	0.740283267	-0.143008055	-0.39975841
NA	NA	NA	NA	NA	NA
0.289049036	0.076763463	-0.129519079	-0.146688594	0.351010327	0.462888042
-0.186572749	-0.103912475	-0.246184236	-0.134377714	0.032698059	0.315637576
-0.034724556	-0.092924851	-0.090761413	-0.055517361	-0.109000777	-0.027686377
0.184369888	-0.254947334	-0.216996054	0.009273189	0.088146212	0.37106829
NA	NA	NA	NA	NA	NA
-0.115367884	0.087623391	-0.226124261	-0.29678998	0.153916389	0.198187555
NA	NA	NA	NA	NA	NA
-1.080560054	-1.720945264	-1.036456532	NA	0.334401996	0.072419546
0.234940273	0.741945011	-0.48283401	-0.523482379	-0.021072649	-0.168727795
-0.127540373	0.366605913	-0.395631654	-0.03170886	-0.251484376	0.080747605
NA	NA	NA	NA	NA	NA
NA	NA	NA	NA	NA	NA
0.314949002	NA	NA	NA	-0.291533042	0.053657316
-0.13118168	-0.021750768	0.217266661	0.426983071	-0.207999824	0.056897641
0.855788543	0.324932264	0.119050199	0.261817378	-0.248656743	-0.057815479
0.182605514	-0.000776425	-0.162163537	-0.062716226	0.219962938	-0.531671138
-0.136729983	-0.109241542	-0.482786945	-0.363233642	0.309833216	0.00607558
NA	NA	NA	NA	NA	NA
NA	NA	NA	NA	NA	NA
-0.072757862	0.180944722	0.674211401	0.024836238	-0.221313972	0.1603071
0.08430574	0.486202526	-0.767607175	NA	0.43259974	0.36295399
0.177958869	0.119320679	0.037619104	0.105037342	0.428012171	0.014736732
0.186208014	-0.120806721	0.689034887	0.7784731	-0.561747969	-0.310627791
-0.027061015	NA	NA	NA	0.334955682	NA
NA	NA	NA	NA	0.372895832	NA
0.079137617	0.058088028	0.364420469	0.587795071	-0.77326745	-0.790014582
NA	NA	NA	NA	NA	NA
-0.001810672	-0.102718079	-0.61494454	-0.340394289	0.006784212	-0.147912576
NA	NA	NA	NA	NA	NA
0.719664016	-0.084018719	0.037024908	-0.102847687	0.107381337	0.137088715
NA	NA	NA	NA	NA	NA
NA	NA	NA	NA	NA	NA
0.256992149	0.669836211	0.118126553	-0.534092983	0.424955001	0.433072588
0.249094979	0.718500259	-0.230005605	0.575379695	0.07215285	0.082658771
NA	NA	0.135681327	NA	NA	NA
NA	NA	NA	NA	NA	NA
-0.619656315	-0.547143644	-1.169961265	-0.936494636	NA	NA
NA	NA	NA	NA	NA	NA
-0.315488009	0.151482171	0.279982271	NA	-0.039453838	0.275941598
NA	NA	NA	NA	-0.227930764	NA
-0.197139072	-0.46658145	-0.192087717	-0.150145707	-0.372487856	-0.3530319
-0.230028685	-0.418058324	0.599859984	0.474804602	-0.203628169	-0.287706285
0.005567699	0.44211621	0.298851671	0.078187254	0.070292556	0.099204953
0.434048835	0.021624304	NA	-0.042229031	0.728669105	0.671273726
NA	NA	NA	NA	NA	NA
0.734111561	0.531202156	-0.049379921	0.457451083	-0.108101277	0.006505137
NA	NA	NA	NA	NA	NA
NA	-0.549251452	0.437332653	0.604904553	-0.329711115	NA
-0.677334332	-1.097883987	-0.31686201	0.079123923	-0.5524376	-0.759953631
NA	NA	NA	NA	NA	NA
0.126669027	0.046661132	-0.275686631	-0.224481254	-0.078388888	0.051223078
NA	NA	NA	NA	NA	NA
0.257074506	NA	0.297689529	NA	0.442099869	0.231510091
-0.40328469	-0.043076347	-0.29569807	-0.152024632	-0.008075937	0.09000777
-0.050232053	-0.437460777	-0.30815157	-0.23524699	-0.046342285	-0.186538615
NA	NA	NA	NA	NA	NA
0.102341598	0.07470008	-0.666757185	-1.213382046	0.101356875	0.187563329
-0.310954334	-0.550069736	-0.568604493	-0.33601341	0.336660252	-0.142816761
0.487392173	0.147128322	-0.004120027	-0.297539007	0.092493391	0.241888597
-0.412636756	0.141954514	0.105010154	-0.380091869	0.132097271	0.154197276
-0.158860652	0.189237315	-0.106384299	-0.282059003	0.231643691	0.332864886
NA	NA	NA	NA	NA	NA
NA	NA	NA	NA	NA	NA
-0.008430632	0.035581299	0.746727389	1.097836813	0.791151999	1.010755554
-0.056383778	-0.156786441	-0.139754685	0.263756871	-0.429482244	-0.026486061
0.216016002	0.821288812	-1.396025169	-1.692695137	0.333807914	0.032108924
NA	NA	NA	NA	NA	NA
NA	NA	NA	NA	NA	NA
NA	NA	NA	NA	NA	NA
0.556065767	0.390959671	0.324097356	0.238948897	0.156111824	0.382718713
0.849771008	-0.060694298	0.438366058	0.718187743	-0.494949714	0.409241148
NA	NA	NA	NA	NA	NA
-0.072486962	0.2891318	2.682812418	2.303803517	0.115076824	-0.043503018
-0.128063484	0.074750772	0.349180919	0.356162982	-0.13273641	-0.180139934
0.073749783	-0.062480962	0.908372503	1.426640185	-0.349802073	-0.233376419
NA	NA	NA	NA	0.026170038	NA
NA	NA	NA	NA	NA	NA
-0.455907528	-0.622688503	0.837534578	1.169301812	-0.642336661	-0.860136984
-0.189894339	0.28268469	-0.641720604	-0.432183318	-0.060708313	0.543529979
-0.64940609	-0.182751234	1.108324567	NA	-0.484240572	-0.618619787
0.480488904	0.09772401	0.300863614	-0.048408889	-0.018323118	-0.339280203
-0.148488163	-0.203276127	-0.180014884	0.231450366	0.624890003	0.53192993
0.592505665	0.395082781	-0.233381157	-0.086602342	0.122285099	0.387398001
-0.642910247	-0.417107497	-0.08517312	-0.184733883	-0.027593886	-0.111972919
-0.373371891	-0.002279849	NA	-0.134230379	0.231308552	NA
NA	NA	NA	NA	NA	NA
0.230875782	-0.277248214	0.283587771	-0.325639828	0.511413688	0.184908046
0.244027449	0.621907692	-0.684375404	-0.848280212	0.35988721	0.594716047
NA	0.180207168	-0.46502418	-0.464610149	NA	NA
0.185300365	0.207477463	0.376923381	0.181980193	0.327847567	0.462578391
-0.058381542	0.047125211	0.491765192	0.828084031	-0.166287658	-0.107710156
-0.290562776	-0.324180708	-0.698200237	0.227999661	0.112730033	0.014336523
NA	NA	NA	NA	NA	NA
NA	NA	NA	NA	NA	NA
0.045946892	0.211939446	-1.871612269	-2.72862064	-0.37305256	-0.525734091
0.118035957	0.013158366	0.071938373	0.52481872	-0.382716778	0.131595788
-0.759759108	-0.465110376	-0.261473697	-0.081328055	-0.174857071	0.155544241
NA	-0.327377423	-0.253410987	-0.257537931	NA	-0.135989459
0.131776659	0.20990569	-0.270618868	-0.246068061	0.260994528	0.161974217
-0.000270227	-0.193985085	-0.359218892	-0.305036063	-0.018466516	-0.071720385
-0.240166461	-0.21730446	-0.296856373	-0.233366919	0.086088977	0.076890255
-0.092153418	-0.229849985	-0.060982503	-0.142444616	0.320597965	0.163745767
0.794932959	0.54032543	0.417576073	0.836569966	-0.423426235	0.088973152
0.64669149	0.280026602	-0.306280806	0.300306937	-0.470918616	-0.025283046
NA	NA	NA	NA	NA	NA
0.120577972	0.317267049	-0.333789344	0.202009621	0.383968055	0.187286201
-0.339011313	-0.143154631	-0.544214683	-0.312299793	0.710570067	0.631396404
-2.918352295	-2.906237026	-1.605786577	-1.568234583	0.386650968	0.86447966
-0.253022321	-0.201095777	-0.075290261	-0.184434825	-0.083695028	-0.133661311
-0.024970876	-0.015421252	-0.0927756	0.004935459	-0.154356724	-0.394304323
0.058872387	-0.187411006	-0.667242367	-0.212770825	0.096416997	0.241727314
-0.058079432	-0.046443405	0.115808986	-0.254046605	0.142356694	0.122327087
NA	NA	NA	NA	NA	NA
0.034485447	-0.499033496	0.037676765	0.051638566	-0.039695333	0.403113125
0.306259574	0.25530248	1.318453314	0.599274242	NA	0.185469329
0.728927197	-0.387065285	-0.752290078	-0.36440261	0.161242086	0.383886904
-0.296751835	-0.129717092	0.004677852	0.421678919	0.998496517	0.40431883
0.103855819	0.07084554	0.210640281	0.632313051	0.234620573	0.373863522
0.374141004	0.033010997	0.387523687	0.117238436	0.187535462	-0.007407631
NA	NA	NA	NA	NA	NA
0.336198885	0.335617187	0.094087408	0.347168375	-0.090987221	-0.030017092
-0.131736376	0.274445469	-2.976585567	NA	-0.274151316	NA
NA	NA	NA	NA	NA	NA
0.968821007	0.352716692	0.609405773	0.463812015	-0.029640926	-0.741515553
0.224368608	-0.305744215	-0.272819089	-0.220397071	0.254809798	0.250065276
0.437264383	0.206065965	-0.813768719	-0.806548295	-0.062896194	0.896593647
0.197732459	0.128643636	0.729324038	0.197617397	0.094669639	-0.216357149
0.192220957	-0.09377156	-0.436087505	-0.302430812	0.419198026	0.157557048
NA	NA	NA	NA	NA	NA
-0.600133714	-0.911454146	0.007166655	NA	-0.671549767	-0.921793102
0.465734278	0.413880721	NA	NA	0.149956387	-0.182772505
0.238984842	0.367989014	0.351880119	1.044691889	-0.454899894	-0.187564933
-0.286273945	0.115191374	-0.173515103	-0.057903883	0.147700997	0.025194218
0.085375085	0.200865379	0.422310996	0.295294315	-0.145753462	-0.212716153
0.645996174	NA	0.891216789	NA	0.177411547	0.167489865
0.227775515	0.119518681	-0.46837699	-0.118999272	NA	-0.351890217
-2.323943858	-1.451455059	NA	NA	-0.07931902	0.700495178
0.381674089	0.079613342	0.471494937	0.555992211	-0.25101886	0.494080199
-1.871813371	-0.754966605	NA	-0.482300848	-1.596692127	NA
-0.327633708	-0.514720058	-0.128610084	-0.851661579	0.2806747	0.552337123
0.407972998	0.164696026	-0.268288236	-0.345021878	-0.02725908	0.210515591
-0.246611212	-0.289363324	-0.034352135	-0.084427136	-0.286116275	0.142643668
-0.211832797	0.221057636	2.111873854	2.395978112	0.411969158	0.479294244
NA	NA	NA	NA	NA	NA
-0.217817813	0.977667825	0.68400118	1.099020653	-0.415757622	-0.67008391
-0.80164857	-1.114951926	-0.584593171	-0.103051606	-0.19740484	-0.378193975
0.461667595	0.537494804	0.335625289	0.323371414	0.013752137	0.351841425
0.061281885	0.044085023	0.31141686	0.468262084	-0.158044888	-0.012880615
NA	NA	NA	NA	NA	NA
NA	NA	NA	NA	NA	NA
0.278389804	0.45689601	0.479520793	0.504958527	-0.120193304	-0.339994875
NA	1.570076264	NA	NA	NA	NA
0.257672429	0.393747958	-0.03016546	-0.073945995	0.406644287	0.376128155
-0.210897418	-0.151652072	-0.503156399	-0.076144573	0.330233582	-0.404240422
[truncated: 76,715 more chars]
