# Supplementary material for: Global proteomics dataset of miR-126 overexpression in acute myeloid leukemia
Source: Data Brief. 2016 Aug 24;9:57–61. doi: 10.1016/j.dib.2016.07.035 (PMC5021708; doi:10.1016/j.dib.2016.07.035)
Supplement: Supplementary file 2 — Supplementary material [file mmc2.zip › limma_ratios_TopTable.xls]

LimmaID	logFC	AveExpr	t	P.Value	adj.P.Val	B
1	0.073982438	0.073982438	0.683886298	0.513871682	0.768938241	-6.085349061
2	0.254380022	0.254380022	2.027551673	0.078103964	0.347473835	-4.542059489
3	NA	NA	NA	NA	NA	NA
4	-1.312826552	-1.312826552	-2.463268057	0.039893266	0.270883347	-3.906499452
5	0.105418557	0.105418557	0.940561729	0.375175613	0.676518312	-5.876105139
6	-0.004878185	-0.004878185	-0.061807561	0.952272393	0.981613291	-6.331364154
7	-0.079334108	-0.079334108	-0.892410569	0.39890028	0.69272576	-5.919516775
8	NA	NA	NA	NA	NA	NA
9	-0.169377014	-0.169377014	-0.815889376	0.462727983	0.736483679	-5.463054531
10	NA	NA	NA	NA	NA	NA
11	-1.326477152	-1.326477152	-4.308797085	0.026628361	0.243775301	-3.030330699
12	0.162912044	0.162912044	0.693846349	0.507936522	0.765265422	-6.078290554
13	0.19659829	0.19659829	1.235828461	0.257563683	0.573156488	-5.487305903
14	0.007973146	0.007973146	0.074832139	0.94223417	0.977183202	-6.33039173
15	0.040321711	0.040321711	0.221826916	0.83015312	0.928769309	-6.306635681
16	0.08587913	0.08587913	0.45606268	0.660789663	0.84483555	-6.22127056
17	0.034727605	0.034727605	0.382215597	0.712517403	0.873436533	-6.254341382
18	0.073627644	0.073627644	0.664149899	0.525759875	0.777422302	-6.099068984
19	NA	NA	NA	NA	NA	NA
20	0.122031058	0.122031058	0.578632316	0.579177651	0.805619611	-6.154336139
21	NA	NA	NA	NA	NA	NA
22	-0.446931549	-0.446931549	-2.716278835	0.027055839	0.246088489	-3.531633197
23	0.03180433	0.03180433	0.333307067	0.747695998	0.890870038	-6.273154575
24	NA	NA	NA	NA	NA	NA
25	NA	NA	NA	NA	NA	NA
26	-0.396371567	-0.396371567	-1.833676975	0.118174331	0.412757931	-4.672731969
27	0.224214781	0.224214781	1.516114208	0.174578411	0.484593795	-5.158014675
28	NA	NA	NA	NA	NA	NA
29	NA	NA	NA	NA	NA	NA
30	0.013144663	0.013144663	0.081434275	0.937149905	0.975263161	-6.329828113
31	0.378693723	0.378693723	1.936322109	0.089830116	0.369520527	-4.671467056
32	0.030071109	0.030071109	0.246200204	0.811890132	0.920835424	-6.300443754
33	-0.044579327	-0.044579327	-0.423810815	0.683163283	0.859196194	-6.236397636
34	0.19620957	0.19620957	0.637347746	0.572326541	0.801659495	-5.29565968
35	-0.106707203	-0.106707203	-0.464666207	0.654881122	0.842226399	-6.217057764
36	NA	NA	NA	NA	NA	NA
37	0.093761761	0.093761761	0.89995568	0.395112244	0.691220155	-5.91283517
38	-0.160180571	-0.160180571	-1.5639722	0.157466131	0.464946815	-5.175756289
39	0.371962306	0.371962306	2.644920624	0.047701323	0.292747213	-3.63864663
40	0.090309518	0.090309518	1.085313697	0.310224018	0.620642717	-5.735080086
41	0.010296009	0.010296009	0.106426828	0.917933268	0.966043114	-6.327264115
42	-0.092972299	-0.092972299	-0.448726974	0.678081466	0.856297767	-5.701247765
43	0.203140465	0.203140465	1.279925759	0.237369349	0.553567327	-5.523075248
44	-1.605927074	-1.605927074	-2.599981367	0.050288472	0.297062048	-3.68926521
45	0.06100863	0.06100863	0.732462582	0.485337825	0.749640012	-6.05008022
46	0.117874986	0.117874986	0.962605538	0.364669729	0.6669083	-5.855629932
47	0.570821165	0.570821165	5.701962942	0.00049952	0.098213012	0.356725198
48	-0.117461487	-0.117461487	-0.381550268	0.729980257	0.882236061	-5.428858917
49	NA	NA	NA	NA	NA	NA
50	0.055048533	0.055048533	0.340320702	0.74260988	0.887896198	-6.270609656
51	-0.148311246	-0.148311246	-1.738533017	0.121327455	0.414646998	-4.944896624
52	0.206282427	0.206282427	1.20562364	0.263303621	0.577160402	-5.606818604
53	-0.044403249	-0.044403249	-0.3162856	0.760094159	0.895179415	-6.279116634
54	0.008347719	0.008347719	0.021338102	0.983692206	0.993377654	-6.138133438
55	-1.587723889	-1.587723889	-7.678447887	0.000722542	0.100233933	-0.109046201
56	0.06707642	0.06707642	0.786444518	0.454863112	0.731324309	-6.008439656
57	0.243322422	0.243322422	2.87850384	0.021140472	0.229132432	-3.291570263
58	-0.430833719	-0.430833719	-3.086235348	0.015468487	0.206571021	-2.986111928
59	-0.213938579	-0.213938579	-1.487483189	0.189203186	0.502082036	-5.098374549
60	0.139073659	0.139073659	1.412536962	0.201947495	0.516285977	-5.283892351
61	0.111497006	0.111497006	1.038968907	0.329989411	0.634120701	-5.78188584
62	-0.189619969	-0.189619969	-1.806136328	0.109537423	0.398848109	-4.852684
63	0.967114286	0.967114286	1.910629391	0.09342855	0.375923073	-4.707575168
64	-0.166691034	-0.166691034	-1.845597828	0.103165221	0.389718225	-4.798230582
65	-0.127236698	-0.127236698	-1.225072844	0.256296475	0.572238508	-5.585217739
66	0.150542216	0.150542216	1.30912376	0.22778632	0.542940401	-5.489286433
67	-0.193234032	-0.193234032	-0.903538738	0.419966204	0.706703164	-5.391564423
68	-0.184557823	-0.184557823	-1.015526804	0.350396409	0.653266832	-5.609388641
69	NA	NA	NA	NA	NA	NA
70	0.061194339	0.061194339	0.62343791	0.550809571	0.790115225	-6.126235686
71	-1.233834655	-1.233834655	-3.123950216	0.014622722	0.203015393	-2.930993942
72	-0.290247541	-0.290247541	-2.656843442	0.029630153	0.253105806	-3.619739886
73	-0.125232718	-0.125232718	-1.057144461	0.322123447	0.629172955	-5.763709424
74	-0.090491708	-0.090491708	-0.484511415	0.641351509	0.834061478	-6.207057376
75	-0.110811097	-0.110811097	-1.303299947	0.229670947	0.544778806	-5.496064309
76	0.124038099	0.124038099	1.066213631	0.318253823	0.626442657	-5.754552535
77	NA	NA	NA	NA	NA	NA
78	0.469637686	0.469637686	2.256864682	0.05975175	0.314419341	-4.171612467
79	-0.087520453	-0.087520453	-0.419943959	0.685868979	0.861355252	-6.238140415
80	-0.008792235	-0.008792235	-0.068802315	0.947129157	0.979697312	-6.242758615
81	0.087379259	0.087379259	0.774707877	0.461377026	0.73589868	-6.017708353
82	NA	NA	NA	NA	NA	NA
83	NA	NA	NA	NA	NA	NA
84	-0.600167559	-0.600167559	-3.06772486	0.029466544	0.252525109	-3.178329811
85	0.071075044	0.071075044	0.554855578	0.59456147	0.811206502	-6.16846954
86	-0.061174283	-0.061174283	-0.466969036	0.657575313	0.842675446	-6.018709239
87	NA	NA	NA	NA	NA	NA
88	0.354894076	0.354894076	2.22452943	0.079047566	0.349519613	-4.121941801
89	0.155615681	0.155615681	0.863397303	0.413710498	0.703049207	-5.944783599
90	-0.017375412	-0.017375412	-0.129904452	0.899933586	0.960170104	-6.324236146
91	NA	NA	NA	NA	NA	NA
92	NA	NA	NA	NA	NA	NA
93	0.501732593	0.501732593	1.777489715	0.114395028	0.405854418	-4.891930328
94	-0.322829553	-0.322829553	-3.022475687	0.017017064	0.212672311	-3.079554003
95	0.127409498	0.127409498	1.33630683	0.219163936	0.535359813	-5.45740211
96	0.120054073	0.120054073	1.285048969	0.240870255	0.557657498	-5.432230081
97	0.045792331	0.045792331	0.274140981	0.792128406	0.910348003	-6.204087991
98	NA	NA	NA	NA	NA	NA
99	NA	NA	NA	NA	NA	NA
100	-0.369315196	-0.369315196	-1.758205781	0.117778713	0.412409592	-4.918208947
101	-0.089490606	-0.089490606	-0.605572834	0.56202174	0.796281979	-6.137667995
102	-1.283040032	-1.283040032	-6.620096104	0.000340497	0.098100151	0.747524105
103	0.066214949	0.066214949	0.703506002	0.502221849	0.761927323	-6.071359237
104	NA	NA	NA	NA	NA	NA
105	0.045866745	0.045866745	0.406179189	0.695539537	0.866754912	-6.244220275
106	-0.013514944	-0.013514944	-0.127991735	0.901397855	0.960190311	-6.324505254
107	0.114025516	0.114025516	0.970999399	0.360727799	0.663622102	-5.847736008
108	-0.017477437	-0.017477437	-0.08855366	0.933019073	0.973638234	-5.997648446
109	0.183203317	0.183203317	1.549338493	0.160905232	0.469111644	-5.194574612
110	-0.275762309	-0.275762309	-1.844513396	0.103335523	0.389718225	-4.799732834
111	0.179601073	0.179601073	0.904233529	0.419640812	0.706570777	-5.390979502
112	-0.008484937	-0.008484937	-0.103472688	0.920201952	0.967069003	-6.327602644
113	-0.01869962	-0.01869962	-0.061853338	0.952460825	0.981613291	-6.243259907
114	-0.135395449	-0.135395449	-1.008927382	0.343316834	0.646673009	-5.811409009
115	-0.288255776	-0.288255776	-1.361341707	0.211473204	0.526682634	-5.42768333
116	-0.300517317	-0.300517317	-1.474625441	0.179543377	0.491313436	-5.289206623
117	0.030466018	0.030466018	0.286620692	0.78187778	0.906306406	-6.288778763
118	-0.631978917	-0.631978917	-3.285537814	0.011513703	0.190336178	-2.696334621
119	0.205875362	0.205875362	1.568881255	0.156327484	0.463817607	-5.169423491
120	-0.043150452	-0.043150452	-0.275126048	0.790375463	0.909347742	-6.292272644
121	0.751130189	0.751130189	2.829422688	0.022773608	0.230849803	-3.364103939
122	NA	NA	NA	NA	NA	NA
123	-0.038204489	-0.038204489	-0.117479725	0.911246042	0.963692944	-5.994270557
124	0.068951239	0.068951239	0.778524796	0.459251759	0.733989484	-6.014707048
125	0.012908019	0.012908019	0.130927996	0.899150186	0.959816104	-6.324090507
126	0.09399382	0.09399382	0.994647856	0.349795023	0.653266832	-5.825211213
127	-0.074823262	-0.074823262	-0.781795697	0.457435768	0.733079014	-6.012125103
128	0.123011292	0.123011292	1.137881968	0.288954093	0.598859221	-5.680202707
129	-0.068817837	-0.068817837	-0.577955263	0.579612593	0.805619611	-6.154746112
130	0.389265141	0.389265141	2.192521807	0.082222927	0.354944739	-4.159448724
131	-0.223136766	-0.223136766	-2.123271106	0.067406788	0.328835675	-4.404540898
132	-0.569537624	-0.569537624	-1.391658776	0.202474254	0.516596977	-5.391252707
133	-0.057977205	-0.057977205	-0.555944478	0.593852049	0.810966087	-6.16783419
134	NA	NA	NA	NA	NA	NA
135	0.412672165	0.412672165	1.426418417	0.19257035	0.506321053	-5.348908067
136	NA	NA	NA	NA	NA	NA
137	-0.357917546	-0.357917546	-1.511536961	0.170105798	0.480334174	-5.242763098
138	-0.078393746	-0.078393746	-0.549116911	0.598307902	0.81203831	-6.171798948
139	-0.022866809	-0.022866809	-0.243516101	0.813895549	0.922067878	-6.301156765
140	0.10297694	0.10297694	0.979707038	0.356672546	0.660109038	-5.839490804
141	NA	NA	NA	NA	NA	NA
142	NA	NA	NA	NA	NA	NA
143	-0.795158517	-0.795158517	-5.468861474	0.000652104	0.100233933	0.103584285
144	0.043163013	0.043163013	0.140206459	0.897999425	0.959069402	-5.49826707
145	NA	NA	NA	NA	NA	NA
146	0.102633738	0.102633738	1.015841841	0.340213204	0.643477806	-5.80467188
147	NA	NA	NA	NA	NA	NA
148	-2.193139494	-2.193139494	-1.757753132	0.141690552	0.442490115	-4.670957674
149	-0.063513488	-0.063513488	-0.594017318	0.569344164	0.800162049	-6.144902014
150	0.111971276	0.111971276	0.86837263	0.411143263	0.701297336	-5.940499111
151	0.104561719	0.104561719	0.587633688	0.573412688	0.802714195	-6.148843894
152	0.147712547	0.147712547	1.389498552	0.203104231	0.517582964	-5.393864238
153	0.268932205	0.268932205	1.752444316	0.11880779	0.413217774	-4.926037631
154	NA	NA	NA	NA	NA	NA
155	0.219914041	0.219914041	0.537720163	0.60578617	0.816077037	-6.178316161
156	-0.067132004	-0.067132004	-0.784787679	0.455778882	0.732185978	-6.009755275
157	0.315551888	0.315551888	0.936264789	0.381231836	0.681832871	-5.790930269
158	-0.019961699	-0.019961699	-0.17066596	0.868835661	0.945501992	-6.317557901
159	NA	NA	NA	NA	NA	NA
160	0.372877433	0.372877433	2.801764206	0.023751067	0.231909347	-3.405021669
161	-0.826268459	-0.826268459	-5.185967931	0.002274123	0.138093419	-0.915489641
162	-0.463920878	-0.463920878	-1.220014202	0.29289394	0.603975343	-5.101527415
163	0.17061495	0.17061495	0.993326983	0.350398946	0.653266832	-5.826480323
164	NA	NA	NA	NA	NA	NA
165	-0.452606213	-0.452606213	-2.83822065	0.025931549	0.240927274	-3.365260897
166	NA	NA	NA	NA	NA	NA
167	NA	NA	NA	NA	NA	NA
168	0.304903373	0.304903373	1.385269264	0.20434256	0.518046983	-5.398970187
169	-0.375634862	-0.375634862	-2.229932093	0.057181638	0.308452135	-4.249613193
170	0.050779973	0.050779973	0.563507425	0.588937656	0.809281572	-6.163389743
171	-0.201421414	-0.201421414	-1.779699423	0.114013203	0.405210803	-4.888911783
172	0.013890335	0.013890335	0.151535569	0.883403931	0.950633538	-6.320916381
173	0.07699077	0.07699077	0.747145352	0.476919131	0.744026517	-6.039006158
174	0.051212494	0.051212494	0.166353596	0.879194706	0.949564915	-5.493741858
175	-0.646008531	-0.646008531	-2.864168118	0.021604507	0.230529027	-3.312744941
176	-0.206487895	-0.206487895	-2.497318742	0.037855121	0.266995853	-3.856128293
177	0.034466611	0.034466611	0.36897397	0.721973719	0.878158037	-6.259680098
178	-0.015986692	-0.015986692	-0.145752387	0.887817603	0.952612486	-6.321853644
179	0.558119268	0.558119268	2.504468676	0.0698958	0.333574567	-3.798898213
180	-0.174739386	-0.174739386	-1.350339969	0.214823699	0.530524571	-5.440784656
181	-0.200633196	-0.200633196	-0.974759702	0.376298889	0.677186095	-5.512464865
182	NA	NA	NA	NA	NA	NA
183	-0.340197089	-0.340197089	-2.95969185	0.018701136	0.217192062	-3.171854277
184	0.013954321	0.013954321	0.154807017	0.880909107	0.949564915	-6.320370137
185	-0.179793892	-0.179793892	-1.29424705	0.232626951	0.54917335	-5.506562473
186	-0.203169506	-0.203169506	-2.466370783	0.039703023	0.270455635	-3.901911653
187	0.046449736	0.046449736	0.150882725	0.890308976	0.954193561	-5.496510827
188	0.159303656	0.159303656	1.306476351	0.228641395	0.543695243	-5.492369892
189	NA	NA	NA	NA	NA	NA
190	0.100641719	0.100641719	0.931768147	0.379428762	0.680439829	-5.884168639
191	0.025984004	0.025984004	0.121854093	0.906099185	0.961279269	-6.325341941
192	NA	NA	NA	NA	NA	NA
193	-2.623938318	-2.623938318	-2.439620706	0.060863186	0.316270311	-3.872133219
194	-0.02989615	-0.02989615	-0.278102817	0.788171885	0.908470201	-6.291381272
195	0.111265485	0.111265485	0.552748108	0.598152534	0.81203831	-6.080393456
196	-0.646894414	-0.646894414	-1.111330785	0.299545832	0.612148789	-5.708152592
197	1.148440896	1.148440896	3.316728224	0.010998534	0.189866253	-2.651346448
198	0.106703934	0.106703934	1.172598707	0.275564655	0.587319375	-5.642959648
199	-0.075438139	-0.075438139	-0.875030325	0.40772575	0.698909296	-5.934734402
200	0.063475397	0.063475397	0.187915291	0.85574546	0.940179944	-6.314190478
201	-0.983932792	-0.983932792	-1.419077206	0.194625821	0.508649289	-5.357901342
202	-0.362385147	-0.362385147	-2.488594213	0.038367041	0.268767701	-3.869039003
203	0.127518442	0.127518442	0.414218285	0.708479997	0.872059548	-5.41496211
204	0.68629017	0.68629017	3.509360919	0.008313005	0.18028476	-2.375997251
205	0.036679346	0.036679346	0.261529723	0.800465611	0.913998699	-6.296224316
206	-0.150454813	-0.150454813	-1.379948766	0.20590975	0.520777694	-5.405380488
207	0.307887634	0.307887634	1.580457881	0.153671915	0.458944636	-5.154450183
208	-0.220300655	-0.220300655	-1.344574629	0.216597763	0.532392959	-5.447624531
209	-0.152380252	-0.152380252	-1.306903248	0.228503328	0.543695243	-5.491872946
210	-0.077961843	-0.077961843	-0.709660118	0.498602457	0.758913646	-6.066899531
211	NA	NA	NA	NA	NA	NA
212	-0.141477254	-0.141477254	-0.459560708	0.679253694	0.857099061	-5.394054794
213	-0.027692841	-0.027692841	-0.184455226	0.859946595	0.94226147	-6.119407348
214	-0.090278766	-0.090278766	-0.773312045	0.462155874	0.735940523	-6.018802779
215	0.061469614	0.061469614	0.585542026	0.574749381	0.803769869	-6.15012704
216	0.293537428	0.293537428	2.075822371	0.072516587	0.33818467	-4.472911344
217	0.241657866	0.241657866	0.953393303	0.397154886	0.69231544	-5.348917803
218	0.05189319	0.05189319	0.409960346	0.692877016	0.864515819	-6.242569447
219	0.31481576	0.31481576	2.23238341	0.056965701	0.308452135	-4.246035019
220	0.06600741	0.06600741	0.241228704	0.815605728	0.923048295	-6.301758322
221	NA	NA	NA	NA	NA	NA
222	0.055559849	0.055559849	0.213788634	0.838040694	0.931094216	-6.112917111
223	0.021958468	0.021958468	0.172953576	0.867097044	0.944900146	-6.317129793
224	0.516698977	0.516698977	2.324758331	0.049395122	0.295450527	-4.110722021
225	-0.147373992	-0.147373992	-0.901071532	0.394554253	0.691220155	-5.911843176
226	0.126665331	0.126665331	0.94209343	0.374438413	0.676276353	-5.87469449
227	0.44724501	0.44724501	4.608809723	0.001860463	0.126194829	-0.907367488
228	0.693698466	0.693698466	4.112919303	0.003575442	0.147021273	-1.546238991
229	0.085153571	0.085153571	0.91221721	0.389012203	0.68841016	-5.901880489
230	NA	NA	NA	NA	NA	NA
231	-0.069665396	-0.069665396	-0.294084962	0.776376286	0.903151834	-6.286435029
232	-0.057078001	-0.057078001	-0.415050177	0.689300184	0.862775417	-6.240324165
233	0.101318042	0.101318042	1.106529746	0.301493915	0.61378253	-5.713156216
234	-0.169661235	-0.169661235	-0.970697363	0.360869083	0.663622102	-5.848020979
235	NA	NA	NA	NA	NA	NA
236	0.058983069	0.058983069	0.306394164	0.767333407	0.897770851	-6.282441475
237	0.250897901	0.250897901	1.817990604	0.107584965	0.396968597	-4.836372651
238	-0.03510399	-0.03510399	-0.39718328	0.701892169	0.869152159	-6.24808893
239	0.118630942	0.118630942	0.953317291	0.369069271	0.67110774	-5.864302589
240	0.509285577	0.509285577	3.149832528	0.020792599	0.228969963	-3.005061474
241	0.048555228	0.048555228	0.394411266	0.70385477	0.869893005	-6.24926428
242	0.022373997	0.022373997	0.126860574	0.902263998	0.960229603	-6.324662531
243	0.051977798	0.051977798	0.455356027	0.661276102	0.845118546	-6.221613269
244	NA	NA	NA	NA	NA	NA
245	NA	NA	NA	NA	NA	NA
246	0.325323814	0.325323814	2.469875962	0.039489211	0.270334691	-3.896728246
247	-0.251012921	-0.251012921	-1.696866296	0.129176842	0.426310324	-5.001001164
248	0.296730364	0.296730364	2.23576584	0.056669073	0.308452135	-4.241096538
249	-0.127138799	-0.127138799	-0.552880065	0.611325675	0.818303638	-5.645178262
250	NA	NA	NA	NA	NA	NA
251	-0.095138655	-0.095138655	-0.713985486	0.496068596	0.75768892	-6.063744741
252	0.088851779	0.088851779	0.828469693	0.432053045	0.715524731	-5.974289386
253	NA	NA	NA	NA	NA	NA
254	0.112342578	0.112342578	0.884507117	0.402896319	0.694617436	-5.926466912
255	NA	NA	NA	NA	NA	NA
256	NA	NA	NA	NA	NA	NA
257	0.108770506	0.108770506	0.623442236	0.550806872	0.790115225	-6.126232882
258	-0.125713942	-0.125713942	-0.814630163	0.453863271	0.730767101	-5.650426496
259	0.633458922	0.633458922	1.635680851	0.147244895	0.449187668	-5.007634256
260	NA	NA	NA	NA	NA	NA
261	0.386408125	0.386408125	3.318580749	0.013369068	0.198171522	-2.71712738
262	NA	NA	NA	NA	NA	NA
263	-0.088304151	-0.088304151	-0.799680123	0.447592316	0.726056362	-5.997845614
264	-0.001759729	-0.001759729	-0.02089698	0.983853151	0.993377654	-6.333213545
265	-0.014415348	-0.014415348	-0.106372032	0.91887654	0.966531109	-6.132062978
266	0.142337393	0.142337393	0.515512356	0.620501508	0.822519254	-6.190651168
267	0.149983138	0.149983138	1.43784893	0.189408024	0.502147843	-5.334852739
268	-0.029347649	-0.029347649	-0.225556335	0.827351175	0.927261573	-6.305729449
269	0.38814056	0.38814056	4.126722822	0.003509283	0.147021273	-1.527911185
270	0.004120493	0.004120493	0.037450419	0.971067759	0.989944971	-6.332685534
271	-0.172334807	-0.172334807	-1.361711684	0.211361322	0.526627507	-5.427241633
272	-0.018894153	-0.018894153	-0.073279194	0.943695759	0.97816909	-6.242407456
273	-0.265256448	-0.265256448	-1.985173508	0.083353596	0.356447034	-4.602393212
274	-0.085792132	-0.085792132	-0.609305599	0.559668115	0.796281979	-6.135304172
275	0.126157642	0.126157642	0.890297095	0.399966051	0.693119136	-5.921380222
276	-0.30649239	-0.30649239	-1.161390094	0.279831071	0.591187179	-5.655069014
277	0.290850246	0.290850246	2.44140666	0.041260146	0.275415829	-3.938811345
278	NA	NA	NA	NA	NA	NA
279	0.290397582	0.290397582	1.782435235	0.137334651	0.437604067	-4.642078692
280	0.209455883	0.209455883	1.987849073	0.083012257	0.355820359	-4.598594973
281	NA	NA	NA	NA	NA	NA
282	0.254347039	0.254347039	1.850257733	0.102436455	0.389258041	-4.791771612
283	NA	NA	NA	NA	NA	NA
284	-0.006007361	-0.006007361	-0.055764977	0.956932708	0.984732561	-6.331752408
285	0.00672306	0.00672306	0.066935418	0.948319088	0.979697312	-6.331003404
286	NA	NA	NA	NA	NA	NA
287	1.201669937	1.201669937	4.311595803	0.002740078	0.138572893	-1.285414652
288	-0.739917393	-0.739917393	-5.714070491	0.000492748	0.098213012	0.369637821
289	NA	NA	NA	NA	NA	NA
290	-0.031136585	-0.031136585	-0.218491295	0.836048413	0.93041206	-5.97511989
291	0.068238953	0.068238953	0.637349886	0.542170677	0.787511585	-6.117125624
292	NA	NA	NA	NA	NA	NA
293	0.25031694	0.25031694	1.898703612	0.095145556	0.377738523	-4.72428104
294	-0.170508939	-0.170508939	-1.21423726	0.260180926	0.576333966	-5.597280626
295	-0.097756001	-0.097756001	-0.607031344	0.56110142	0.796281979	-6.136745942
296	0.187473493	0.187473493	1.787335865	0.112702907	0.402981521	-4.878468687
297	-0.580161267	-0.580161267	-1.323540795	0.235512596	0.552475464	-5.287589048
298	-0.324284187	-0.324284187	-1.861923949	0.100633435	0.386982278	-4.775575604
299	NA	NA	NA	NA	NA	NA
300	0.554673775	0.554673775	2.936433823	0.045467013	0.288909875	-3.406886761
301	-0.172483336	-0.172483336	-1.726172884	0.123608114	0.417881939	-4.961600068
302	-0.263107465	-0.263107465	-2.672923224	0.028909771	0.251660689	-3.595900295
303	0.380344593	0.380344593	1.949802674	0.126909416	0.423105672	-4.351472094
304	0.014522667	0.014522667	0.090321413	0.930310881	0.972244251	-6.328994366
305	0.30156403	0.30156403	1.47236155	0.180137158	0.492519091	-5.292034885
306	NA	NA	NA	NA	NA	NA
307	0.109081257	0.109081257	0.859572377	0.415691872	0.70440489	-5.948063703
308	0.256030709	0.256030709	1.376262789	0.207001616	0.521847775	-5.409812901
309	-0.101037279	-0.101037279	-0.530729275	0.610398217	0.817797653	-6.182251241
310	0.12585291	0.12585291	0.905984723	0.392104185	0.69042521	-5.907463583
311	-0.229739744	-0.229739744	-1.870812245	0.099280119	0.385325682	-4.763211759
312	-0.147433827	-0.147433827	-0.320249509	0.765651892	0.897770851	-5.755842993
313	-0.325859244	-0.325859244	-2.544003822	0.035231556	0.266831715	-3.786999416
314	0.065142804	0.065142804	0.689475452	0.510535791	0.766943031	-6.081399204
315	-0.016062574	-0.016062574	-0.202310132	0.844857719	0.933619255	-6.311134695
316	0.140113314	0.140113314	0.560912643	0.59287533	0.810633435	-6.07559738
317	0.116040837	0.116040837	0.336032559	0.748688157	0.890870038	-6.075837196
318	-0.112281752	-0.112281752	-1.021911698	0.337506523	0.641050579	-5.798728964
319	0.007634696	0.007634697	0.07213584	0.944311403	0.978376586	-6.330608234
320	NA	NA	NA	NA	NA	NA
321	-0.360914095	-0.360914095	-2.529054957	0.036050847	0.266995853	-3.809142054
322	NA	NA	NA	NA	NA	NA
323	-0.203390127	-0.203390127	-2.03037272	0.077766166	0.346981856	-4.538030387
324	NA	NA	NA	NA	NA	NA
325	0.394183989	0.394183989	2.971213731	0.018379507	0.21644192	-3.154895973
326	0.428521217	0.428521217	2.638411053	0.030478658	0.253594717	-3.647068282
327	-0.226879613	-0.226879613	-1.12473594	0.294159905	0.605802183	-5.694099872
328	NA	NA	NA	NA	NA	NA
329	NA	NA	NA	NA	NA	NA
330	-0.057314854	-0.057314854	-0.273257208	0.791759919	0.910252658	-6.29282745
331	NA	NA	NA	NA	NA	NA
332	-0.124769207	-0.124769207	-0.848409771	0.429882263	0.713783673	-5.759790844
333	-0.380872701	-0.380872701	-1.686817949	0.136824675	0.436682301	-4.941879846
334	0.009501302	0.009501302	0.077396956	0.94025867	0.976717055	-6.330178422
335	0.079557206	0.079557206	0.855575747	0.417769377	0.705428375	-5.951478276
336	0.062665125	0.062665125	0.788784359	0.453571957	0.730665689	-6.006577689
337	0.33433967	0.33433967	3.114150703	0.0148377	0.203015393	-2.945303695
338	-0.088164886	-0.088164886	-1.066531225	0.318118977	0.626413403	-5.754230824
339	0.021973897	0.021973897	0.157597464	0.87878222	0.949564915	-6.319895047
340	0.04096223	0.04096223	0.324500466	0.754101059	0.89250924	-6.276277172
341	-0.052705083	-0.052705083	-0.461487441	0.657061169	0.842642125	-6.218622944
342	-0.145085247	-0.145085247	-1.237952423	0.251742304	0.568246019	-5.570786828
343	-0.684920684	-0.684920684	-5.958464841	0.00037559	0.098100151	0.625391856
344	0.269310974	0.269310974	2.638016494	0.030497091	0.253594717	-3.647653268
345	0.016363835	0.016363835	0.138946442	0.89301719	0.955508912	-6.322910209
346	-0.221164693	-0.221164693	-1.518519094	0.168371506	0.477473462	-5.233909211
347	NA	NA	NA	NA	NA	NA
348	-0.023840023	-0.023840023	-0.151914544	0.883114851	0.950496335	-6.320853697
349	-0.367004268	-0.367004268	-3.35605171	0.010383565	0.187395826	-2.59478101
350	-0.093668055	-0.093668055	-0.824208828	0.43432897	0.71790226	-5.977819632
351	0.453240226	0.453240226	4.651933464	0.001760739	0.123586201	-0.853739822
352	-0.044823771	-0.044823771	-0.450776044	0.66443299	0.846776883	-6.223822248
353	NA	NA	NA	NA	NA	NA
354	NA	NA	NA	NA	NA	NA
355	0.072607527	0.072607528	0.478574421	0.64538442	0.836206271	-6.21009042
356	NA	NA	NA	NA	NA	NA
357	NA	NA	NA	NA	NA	NA
358	NA	NA	NA	NA	NA	NA
359	0.076921309	0.076921309	0.819740057	0.436724876	0.718845642	-5.981505811
360	-0.041412615	-0.041412615	-0.343596803	0.740238736	0.887376201	-6.269403303
361	0.048411022	0.048411022	0.386456785	0.709499726	0.872731916	-6.252593139
362	NA	NA	NA	NA	NA	NA
363	-0.199746214	-0.199746214	-2.137424954	0.065952342	0.328265477	-4.384075577
364	-1.009633319	-1.009633319	-5.405687805	0.006607931	0.17054635	-1.863227847
365	0.238719655	0.238719655	2.437734877	0.041494335	0.275415829	-3.944235984
366	0.114195244	0.114195244	0.71346716	0.496371803	0.75768892	-6.064123675
367	-0.024357351	-0.024357351	-0.17546333	0.86519049	0.944288507	-6.316653609
368	NA	NA	NA	NA	NA	NA
369	-0.103567377	-0.103567377	-0.998686422	0.347953451	0.652283203	-5.821322897
370	0.065302207	0.065302207	0.68958021	0.510473396	0.766943031	-6.081324901
371	-0.076127173	-0.076127173	-0.672297961	0.520831472	0.772951546	-6.093447954
372	-0.337445197	-0.337445197	-1.096123577	0.358529424	0.661453589	-4.957539418
373	-0.096940786	-0.096940786	-0.576841467	0.580328502	0.805619611	-6.155419589
374	-0.143689124	-0.143689124	-1.166138174	0.27801723	0.589331069	-5.649949189
375	NA	NA	NA	NA	NA	NA
376	-0.054679176	-0.054679176	-0.630455928	0.546441439	0.78826032	-6.121662646
377	0.209461659	0.209461659	1.699937566	0.12858246	0.425365945	-4.996885712
378	-0.145024721	-0.145024721	-1.183551747	0.271447151	0.582939384	-5.631049076
379	0.050084538	0.050084538	0.601624193	0.564517729	0.797731614	-6.140154178
380	-0.969231851	-0.969231851	-3.319746151	0.010949997	0.189866253	-2.64699913
381	-1.147225017	-1.147225017	-2.878108697	0.029283817	0.252052726	-3.33791649
382	0.156360406	0.156360406	1.193334437	0.267812509	0.580017852	-5.620347189
383	-0.041802899	-0.041802899	-0.462659819	0.656256724	0.842642125	-6.218046863
384	0.224340615	0.224340615	1.32995265	0.221153926	0.537172354	-5.464891488
385	-0.229570969	-0.229570969	-0.948542241	0.375381531	0.676518312	-5.779678419
386	NA	NA	NA	NA	NA	NA
387	0.323418872	0.323418872	3.454504311	0.008998377	0.181154292	-2.45395079
388	0.223372756	0.223372756	1.419096304	0.194620449	0.508649289	-5.35787798
389	-0.84804074	-0.84804074	-1.567317501	0.180358616	0.49270203	-4.891299858
390	-0.201016317	-0.201016317	-0.884451546	0.418629018	0.706026407	-5.592387959
391	0.346342667	0.346342667	2.416745437	0.042859109	0.2798073	-3.975231169
392	-0.149981769	-0.149981769	-1.278460485	0.237859161	0.553700502	-5.52475813
393	0.037042636	0.037042636	0.34546115	0.738890698	0.886724467	-6.268711797
394	-0.693169223	-0.693169223	-1.00756258	0.361818095	0.664253433	-5.482182078
395	NA	NA	NA	NA	NA	NA
396	0.620390326	0.620390326	3.288978094	0.032754384	0.259828787	-3.11592971
397	-0.171675671	-0.171675671	-0.557654257	0.618675339	0.821681694	-5.342800887
398	0.143627683	0.143627683	0.808126769	0.442993968	0.722993303	-5.991006843
399	0.169871188	0.169871188	0.439958465	0.671917718	0.852156908	-6.228955601
400	-0.005021646	-0.005021646	-0.038115336	0.970554357	0.989944971	-6.332658068
401	NA	NA	NA	NA	NA	NA
402	-0.054109415	-0.054109415	-0.461061382	0.657353634	0.842675446	-6.218831958
403	-0.122706373	-0.122706373	-1.332335778	0.220405767	0.536226541	-5.462085177
404	0.843455863	0.843455863	2.73979854	0.077335904	0.345982367	-3.715715529
405	NA	NA	NA	NA	NA	NA
406	0.170029211	0.170029211	1.082053231	0.311583277	0.621995922	-5.738422004
407	-0.832922856	-0.832922856	-2.857026648	0.021839608	0.230529027	-3.323296849
408	0.117697508	0.117697508	0.766784515	0.465809809	0.738621882	-6.02389844
409	-0.152285492	-0.152285492	-0.464360707	0.667801891	0.848864605	-5.693481408
410	-0.624906755	-0.624906755	-1.988698592	0.082904163	0.355820359	-4.597388677
411	0.212928044	0.212928044	1.208838916	0.26213437	0.576599515	-5.603263624
412	NA	NA	NA	NA	NA	NA
413	NA	NA	NA	NA	NA	NA
414	NA	NA	NA	NA	NA	NA
415	NA	NA	NA	NA	NA	NA
416	0.003074077	0.003074077	0.02257034	0.982560404	0.993377654	-6.333173779
417	-0.831137617	-0.831137617	-5.212382425	0.000881787	0.103338307	-0.185078599
418	NA	NA	NA	NA	NA	NA
419	NA	NA	NA	NA	NA	NA
420	-0.319690699	-0.319690699	-1.152339354	0.283315332	0.592875266	-5.664788128
421	0.064868451	0.064868451	0.382223467	0.712511798	0.873436533	-6.254338155
422	-0.474547215	-0.474547215	-0.681151083	0.515509157	0.769756202	-6.087271693
423	0.228021805	0.228021805	2.622675223	0.031222743	0.255243167	-3.670398372
424	0.163806754	0.163806754	1.669918827	0.134502627	0.433377947	-5.036968985
425	-0.327382022	-0.327382022	-1.826022075	0.111899624	0.402713582	-4.759228734
426	0.107446672	0.107446672	1.134441585	0.290309236	0.600573593	-5.683850697
427	0.397561828	0.397561828	2.036494577	0.077038015	0.345982367	-4.529281674
428	-0.092018013	-0.092018013	-1.028753653	0.334475513	0.638698973	-5.791998068
429	0.152128746	0.152128746	0.633405292	0.544611876	0.787798708	-6.119727052
430	-0.43919004	-0.43919004	-2.3364211	0.04851386	0.293755337	-4.093579596
431	0.132000078	0.132000078	0.57290776	0.582860929	0.806965686	-6.157788656
432	-0.181242021	-0.181242021	-1.139338933	0.288381749	0.598347554	-5.678655476
433	0.17907393	0.17907393	1.018076111	0.357276533	0.660694441	-5.472343124
434	NA	NA	NA	NA	NA	NA
435	0.140601485	0.140601485	1.466669647	0.181637787	0.493868882	-5.299135208
436	0.124772143	0.124772143	0.623299909	0.550895672	0.790115225	-6.126325148
437	NA	NA	NA	NA	NA	NA
438	-0.041846448	-0.041846448	-0.176234598	0.866111445	0.944471793	-6.121056872
439	-0.071390904	-0.071390904	-0.422238137	0.684263121	0.859794079	-6.237108275
440	0.098584868	0.098584868	0.556538454	0.593465268	0.810785205	-6.167487134
441	-0.51446355	-0.51446355	-1.926810514	0.091146441	0.37181683	-4.684852842
442	0.019905654	0.019905654	0.144813107	0.888534852	0.953112082	-6.322002448
443	NA	NA	NA	NA	NA	NA
444	-0.510129835	-0.510129835	-3.161277327	0.020499744	0.228026504	-2.99128268
445	-0.075008668	-0.075008668	-0.552076326	0.596374268	0.811206502	-6.170085968
446	-0.096922753	-0.096922753	-0.481035089	0.643711392	0.835530019	-6.2088376
447	-0.059223197	-0.059223197	-0.521611563	0.616441411	0.820377883	-6.187311622
448	-0.184296482	-0.184296482	-0.732541919	0.492413756	0.755081796	-5.851813723
449	-0.095491054	-0.095491054	-0.902578925	0.393801378	0.691220155	-5.910501529
450	0.248025739	0.248025739	1.851333641	0.102268892	0.389258041	-4.790279484
451	0.184245248	0.184245248	1.284119482	0.241176626	0.558164126	-5.433282058
452	0.042381412	0.042381412	0.304900338	0.768428841	0.897792727	-6.282934647
453	-0.187293203	-0.187293203	-1.197381159	0.26632078	0.578628989	-5.615902717
454	0.109772398	0.109772398	0.880628854	0.40486771	0.695804991	-5.929859034
455	-0.664360047	-0.664360047	-1.832127473	0.105299723	0.392982305	-4.816867871
456	0.227288967	0.227288967	2.662561512	0.029371891	0.252052726	-3.611262243
457	-1.602016419	-1.602016419	-1.232400526	0.28873478	0.598690394	-5.089404427
458	-0.146558213	-0.146558213	-1.444873319	0.187487534	0.500762395	-5.326183922
459	NA	NA	NA	NA	NA	NA
460	-0.333182328	-0.333182328	-1.123704633	0.29457148	0.606062522	-5.695185261
461	-0.204514417	-0.204514417	-0.87295129	0.41741794	0.705428375	-5.738954882
462	0.093351353	0.093351353	0.972378914	0.360083033	0.663187197	-5.846433559
463	0.021618467	0.021618467	0.277870527	0.788343766	0.908470201	-6.291451168
464	-0.107718683	-0.107718683	-1.147866098	0.285050392	0.594336592	-5.669572123
465	-0.057822389	-0.057822389	-0.571446548	0.5838032	0.806965686	-6.158664883
466	-0.537237888	-0.537237888	-1.600435909	0.162406158	0.471325289	-4.962705158
467	0.236044869	0.236044869	1.861550675	0.100690652	0.386982278	-4.776094379
468	0.121045581	0.121045581	0.313393514	0.767166392	0.897770851	-5.946897618
469	0.058667762	0.058667762	0.471750883	0.650035076	0.839332452	-6.213532886
470	-0.069860658	-0.069860658	-0.615057261	0.556052791	0.793938581	-6.131636106
471	NA	NA	NA	NA	NA	NA
472	0.106409106	0.106409106	0.787626893	0.454210351	0.731139913	-6.007499347
473	0.063280271	0.063280271	0.477552968	0.646079548	0.836596913	-6.210608704
474	0.331512789	0.331512789	2.995922062	0.017709108	0.21536155	-3.118558563
475	0.069080751	0.069080751	0.6368466	0.542481782	0.787537304	-6.117458345
476	0.017112406	0.017112406	0.105125978	0.918932181	0.966531109	-6.327414356
477	NA	NA	NA	NA	NA	NA
478	NA	NA	NA	NA	NA	NA
479	-0.123023255	-0.123023255	-0.998752861	0.347923217	0.652283203	-5.821258829
480	0.165344061	0.165344061	0.978378631	0.357288964	0.660694441	-5.840752348
481	0.699132958	0.699132958	3.676227814	0.006549301	0.17054635	-2.141303156
482	0.82863319	0.82863319	4.304077231	0.002767516	0.138572893	-1.295167901
483	0.005019061	0.005019061	0.048186098	0.962780366	0.986576334	-6.332182998
484	0.375734156	0.375734156	1.317885882	0.224975767	0.540375612	-5.479053325
485	0.078483034	0.078483034	0.557553418	0.592804673	0.810633435	-6.166893308
486	0.129793669	0.129793669	0.951794534	0.369794322	0.671197651	-5.86571814
487	-0.089608025	-0.089608025	-1.056043008	0.322595916	0.629205127	-5.764817591
488	NA	NA	NA	NA	NA	NA
489	-0.109600522	-0.109600522	-0.721992124	0.491400043	0.754071402	-6.057860825
490	-0.291965992	-0.291965992	-2.403942974	0.05450415	0.305821083	-3.939698287
491	0.017600556	0.017600556	0.139220053	0.892808049	0.955445472	-6.322868703
492	0.04355955	0.04355955	0.39620373	0.704109632	0.870039344	-6.159668077
493	0.199810079	0.199810079	0.947292963	0.371943936	0.672770081	-5.869892399
494	0.143589973	0.143589973	1.410287914	0.197112123	0.511465479	-5.368633523
495	-0.096933198	-0.096933198	-0.740784139	0.480554636	0.747321063	-6.043827241
496	0.024652428	0.024652428	0.184385195	0.858420649	0.941243001	-6.314905762
497	-0.245153552	-0.245153552	-0.662780513	0.526590964	0.778470666	-6.100007689
498	NA	NA	NA	NA	NA	NA
499	-0.230313004	-0.230313004	-1.209074869	0.296614958	0.608303947	-5.112196451
500	NA	NA	NA	NA	NA	NA
501	0.404211252	0.404211252	3.244645074	0.012228089	0.195404246	-2.755474557
502	0.18764645	0.18764645	1.095522545	0.305998451	0.617533603	-5.724568971
503	0.339136895	0.339136895	3.293573081	0.01137859	0.190336178	-2.684734673
504	0.029689481	0.029689481	0.14901887	0.885324127	0.951294371	-6.321328711
505	NA	NA	NA	NA	NA	NA
506	0.108969146	0.108969146	1.172245205	0.275698393	0.587321402	-5.643342785
507	-0.09545152	-0.09545152	-0.626379747	0.548976009	0.78952566	-6.124324358
508	0.243804439	0.243804439	1.513742452	0.169556248	0.47941935	-5.239968688
509	NA	NA	NA	NA	NA	NA
510	-0.710862506	-0.710862506	-3.055313762	0.040614387	0.273450194	-3.305821488
511	-0.079345178	-0.079345178	-0.416485001	0.688293377	0.862531166	-6.239686437
512	-0.330839494	-0.330839494	-1.693877776	0.129757665	0.427375382	-5.005002605
513	0.094451195	0.094451195	1.080341419	0.312298803	0.62244715	-5.740173646
514	-0.110801922	-0.110801922	-0.760980702	0.472263292	0.741983013	-5.93881906
515	0.219331109	0.219331109	0.922551663	0.383924585	0.68377183	-5.892555428
516	-0.158832252	-0.158832252	-1.371455875	0.208433101	0.523835022	-5.415582661
517	0.355040784	0.355040784	1.775056776	0.114816822	0.406255302	-4.895252086
518	-0.431352751	-0.431352751	-2.573748228	0.033657408	0.262667851	-3.7429257
519	-0.225076354	-0.225076354	-1.549800461	0.160795631	0.469111644	-5.193981914
520	0.032435339	0.032435339	0.230624032	0.82354801	0.926284551	-6.304474135
521	-0.037585502	-0.037585502	-0.297524067	0.773846026	0.901525355	-6.285335354
522	NA	NA	NA	NA	NA	NA
523	0.129254609	0.129254609	1.156688831	0.28163653	0.592254128	-5.660124061
524	0.087742603	0.087742603	0.645819	0.53695161	0.784847462	-6.111491389
525	-0.175371394	-0.175371394	-1.040159488	0.347893336	0.652283203	-5.45147245
526	-0.27237134	-0.27237134	-1.565399146	0.162786022	0.471783489	-5.096637173
527	NA	NA	NA	NA	NA	NA
528	-0.143208097	-0.143208097	-1.287606003	0.234815976	0.551856492	-5.514234284
529	0.165182171	0.165182171	0.83005646	0.431207604	0.714640989	-5.972970831
530	NA	NA	NA	NA	NA	NA
531	NA	NA	NA	NA	NA	NA
532	NA	NA	NA	NA	NA	NA
533	NA	NA	NA	NA	NA	NA
534	0.165721624	0.165721624	2.082745157	0.071748036	0.336189538	-4.46295976
535	-0.051104313	-0.051104313	-0.601830329	0.564387269	0.797724058	-6.140024753
536	NA	NA	NA	NA	NA	NA
537	-0.150132843	-0.150132843	-1.446851494	0.186949816	0.499996655	-5.323738371
538	-0.030777623	-0.030777623	-0.332523593	0.748264981	0.890870038	-6.273435666
539	-0.210020482	-0.210020482	-0.682209746	0.547420412	0.788780237	-5.267183552
540	0.070985346	0.070985346	0.568881619	0.58545927	0.807300729	-6.160198
541	-0.098901678	-0.098901678	-1.202241957	0.264538045	0.577160402	-5.610550682
542	0.144235048	0.144235048	0.739660837	0.481198498	0.74741087	-6.04467488
543	0.209331092	0.209331092	1.414729093	0.19585234	0.51011214	-5.363215409
544	0.075009373	0.075009373	0.566873667	0.586757552	0.807504026	-6.161393781
545	NA	NA	NA	NA	NA	NA
546	-0.68881218	-0.68881218	-3.975197613	0.005698109	0.165895643	-1.883602191
547	-1.632341296	-1.632341296	-1.577386284	0.167562961	0.476318075	-4.990690217
548	-0.49620988	-0.49620988	-5.279276015	0.000814342	0.100233933	-0.108754772
549	NA	NA	NA	NA	NA	NA
550	NA	NA	NA	NA	NA	NA
551	0.177373207	0.177373207	1.046153336	0.331296275	0.635674104	-5.686379912
552	0.195525235	0.195525235	0.63512482	0.573583104	0.802714195	-5.297035892
553	0.264240455	0.264240455	2.809179193	0.023484829	0.231436273	-3.394049279
554	-0.11968229	-0.11968229	-0.18452577	0.858990923	0.941570181	-6.226609571
555	-0.370870823	-0.370870823	-3.827869536	0.0052912	0.161419583	-1.931405351
556	-0.04000901	-0.04000901	-0.354873026	0.732100152	0.88289589	-6.265165524
557	0.004860493	0.004860493	0.020115326	0.984457032	0.993377654	-6.333231071
558	0.483408115	0.483408115	5.416020526	0.000693421	0.100233933	0.044988637
559	0.054210321	0.054210321	0.492556436	0.635906912	0.830068265	-6.202891371
560	-0.233262507	-0.233262507	-0.757706839	0.50747772	0.765114906	-5.216452621
561	0.212671026	0.212671026	1.644943618	0.139619658	0.440482405	-5.070071727
562	-0.15458055	-0.15458055	-1.25431794	0.246053475	0.561904354	-5.552307009
563	0.142553683	0.142553683	1.483751975	0.17716731	0.486984127	-5.277780905
564	-0.193840544	-0.193840544	-1.01788349	0.369244123	0.67110774	-5.291845383
565	-0.278320561	-0.278320561	-1.889293692	0.096521674	0.379421822	-4.737437601
566	1.096094828	1.096094828	3.742148971	0.005966883	0.169088194	-2.049647753
567	NA	NA	NA	NA	NA	NA
568	-0.660729402	-0.660729402	-3.405843204	0.009656722	0.184898678	-2.523412753
569	NA	NA	NA	NA	NA	NA
570	0.040794321	0.040794321	0.186649942	0.858302547	0.941243001	-6.1189544
571	0.110580535	0.110580535	1.032786656	0.332698774	0.636890726	-5.788014698
572	0.305670501	0.305670501	1.515049233	0.169231386	0.478713096	-5.238311951
573	-2.093690887	-2.093690887	-6.800938243	0.008158622	0.178932874	-2.537428379
574	0.553153222	0.553153222	5.40421875	0.000703037	0.100233933	0.031839805
575	0.225057219	0.225057219	1.946287826	0.088470613	0.367327633	-4.657419534
576	NA	NA	NA	NA	NA	NA
577	0.537459228	0.537459228	2.997176125	0.017675771	0.21536155	-3.116715363
578	-0.239172454	-0.239172454	-2.117476123	0.068011355	0.330266869	-4.412910922
579	NA	NA	NA	NA	NA	NA
580	0.109351784	0.109351784	0.355207511	0.747572562	0.890870038	-5.439328026
581	-0.26499251	-0.26499251	-1.467410123	0.181441938	0.4938406	-5.298212361
582	-0.117198039	-0.117198039	-1.028954048	0.334387056	0.638698973	-5.791800415
583	0.219519216	0.219519216	2.372876752	0.045859781	0.288909875	-4.039924108
584	NA	NA	NA	NA	NA	NA
585	0.095736565	0.095736565	0.733794557	0.487631331	0.751362341	-5.959500911
586	0.307786257	0.307786257	1.228755742	0.276088822	0.587923586	-5.263097566
587	-0.14094507	-0.14094507	-1.609014658	0.14729636	0.449187668	-5.11728386
588	0.152123099	0.152123099	1.72477378	0.123868787	0.418541274	-4.963487645
589	-0.147867748	-0.147867748	-0.668482016	0.523136003	0.774769231	-6.096088003
590	0.229702004	0.229702004	1.449171953	0.186320798	0.499265855	-5.32086728
591	-0.284716558	-0.284716558	-3.005118161	0.017466165	0.21536155	-3.105044822
592	-0.053357333	-0.053357333	-0.418695117	0.686743852	0.861668444	-6.238700008
593	0.300013724	0.300013724	0.974534886	0.406529513	0.697720638	-5.055137389
594	NA	NA	NA	NA	NA	NA
595	-0.238197182	-0.238197182	-2.510786074	0.037078508	0.266995853	-3.836193636
596	-0.084408425	-0.084408425	-0.489828833	0.637750234	0.831383254	-6.204311038
597	0.186237945	0.186237945	0.750880057	0.474793157	0.743024869	-6.036159121
598	0.100896301	0.100896301	0.565943019	0.587359825	0.807919004	-6.161946687
599	-0.57105615	-0.57105615	-2.027755961	0.078079454	0.347473835	-4.541767771
600	-0.252467142	-0.252467142	-1.355897671	0.213125441	0.528506483	-5.434174334
601	NA	NA	NA	NA	NA	NA
602	-0.116239178	-0.116239178	-0.74224875	0.482816825	0.748647878	-5.953137324
603	0.121820266	0.121820266	1.102356643	0.303195424	0.615420643	-5.717492754
604	-0.210379114	-0.210379114	-1.801521322	0.11030658	0.399157067	-4.859023133
605	0.014507002	0.014507002	0.141729985	0.890889942	0.954193561	-6.322484161
606	0.075176026	0.075176026	0.449280632	0.665465303	0.847753601	-6.224538921
607	0.768530842	0.768530842	2.500307356	0.037681362	0.266995853	-3.851705034
608	NA	NA	NA	NA	NA	NA
609	NA	NA	NA	NA	NA	NA
610	NA	NA	NA	NA	NA	NA
611	1.128753478	1.128753478	3.666531073	0.039572945	0.270402336	-3.258593379
612	0.008277931	0.008277931	0.055098028	0.958284205	0.985328187	-6.000375632
613	0.323639876	0.323639876	1.527100065	0.166261895	0.474733407	-5.222998578
614	0.23654393	0.23654393	2.647454712	0.030059274	0.253594717	-3.633659857
615	-0.439792472	-0.439792472	-2.33900973	0.048320408	0.293341894	-4.089773153
616	NA	NA	NA	NA	NA	NA
617	NA	NA	NA	NA	NA	NA
618	-0.165848319	-0.165848319	-1.792339275	0.111852125	0.402713582	-4.871616815
619	0.144417848	0.144417848	1.42866619	0.191944833	0.505588452	-5.346149163
620	NA	NA	NA	NA	NA	NA
621	-0.187979831	-0.187979831	-1.879717055	0.097941745	0.382883792	-4.750804155
622	-0.124745126	-0.124745126	-1.198573311	0.265882632	0.577997839	-5.614591443
623	-0.368022152	-0.368022152	-4.140690043	0.003443684	0.146383353	-1.509397124
624	-0.577220366	-0.577220366	-1.874985503	0.164361594	0.47409146	-4.313566879
625	-0.09333215	-0.09333215	-0.306326563	0.767382967	0.897770851	-6.282463844
626	0.050565991	0.050565991	0.404937516	0.696414855	0.866975667	-6.244759188
627	-0.159980654	-0.159980654	-1.163400998	0.279061698	0.59036987	-5.652902436
628	0.365455373	0.365455373	1.814858769	0.108097562	0.397250751	-4.840685969
629	0.129276709	0.129276709	1.358799949	0.212243227	0.527301366	-5.430715855
630	NA	NA	NA	NA	NA	NA
631	0.125218559	0.125218559	0.761704929	0.468666537	0.740390248	-6.027838216
632	-0.045135335	-0.045135335	-0.308247184	0.765975351	0.897770851	-6.281826452
633	NA	NA	NA	NA	NA	NA
634	0.194078341	0.194078341	1.742616125	0.120582756	0.414553309	-4.939367775
635	0.566804796	0.566804796	3.004283239	0.042618297	0.278987947	-3.348836947
636	-0.06715631	-0.06715631	-0.534389918	0.607980869	0.816860094	-6.180196667
637	NA	NA	NA	NA	NA	NA
638	0.362701654	0.362701654	2.273461526	0.053465665	0.30382984	-4.185971674
639	-0.505222902	-0.505222902	-2.397908243	0.078090817	0.347473835	-3.901257673
640	0.074081385	0.074081385	0.231451161	0.826524573	0.926498009	-5.971843686
641	0.021512391	0.021512391	0.227685041	0.825753041	0.926284551	-6.3052055
642	-0.3029374	-0.3029374	-0.894457631	0.413759288	0.703049207	-5.583793754
643	0.141094337	0.141094337	1.215412966	0.259757092	0.575673	-5.595975217
644	NA	NA	NA	NA	NA	NA
645	NA	NA	NA	NA	NA	NA
646	0.373933699	0.373933699	3.606736167	0.007229705	0.17329549	-2.238583878
647	0.144625623	0.144625623	0.938249248	0.376290638	0.677186095	-5.87823143
648	0.11176956	0.11176956	0.885127707	0.402581504	0.694308811	-5.925922989
649	-0.061439581	-0.061439581	-0.545373318	0.602941817	0.814194791	-6.084670543
650	NA	NA	NA	NA	NA	NA
651	0.013559965	0.013559965	0.110048512	0.915153031	0.964943894	-6.326836127
652	-0.285252227	-0.285252227	-2.083224558	0.094137419	0.376427843	-4.287945916
653	-0.08492289	-0.08492289	-0.204925007	0.842883665	0.933350508	-6.31055566
654	0.231342572	0.231342572	1.671469759	0.134190662	0.433377947	-5.034905874
655	0.06347881	0.06347881	0.693185614	0.508328909	0.765339648	-6.078761589
656	0.168805074	0.168805074	1.087131953	0.309468048	0.620328238	-5.733213226
657	-0.37914728	-0.37914728	-2.998808341	0.01763248	0.21536155	-3.114316523
658	0.114669425	0.114669425	1.06925958	0.316962412	0.62529466	-5.751464197
659	1.148714962	1.148714962	3.124926305	0.014601489	0.203015393	-2.929569064
660	0.377029672	0.377029672	3.075997194	0.015706834	0.206571021	-3.001094818
661	-0.020698548	-0.020698548	-0.126995854	0.902160406	0.960229603	-6.324643795
662	0.397671046	0.397671046	1.624848407	0.143866659	0.444051937	-5.096538367
663	-0.027841359	-0.027841359	-0.306075569	0.767566989	0.897770851	-6.282546854
664	NA	NA	NA	NA	NA	NA
665	0.078137433	0.078137433	0.639522247	0.540829069	0.787468862	-6.11568678
666	NA	NA	NA	NA	NA	NA
667	-0.757104848	-0.757104848	-3.899392634	0.019438611	0.221907516	-2.673252785
668	0.086259949	0.086259949	0.964388713	0.363829617	0.666133354	-5.853957427
669	NA	NA	NA	NA	NA	NA
670	-0.05376588	-0.05376588	-0.369463487	0.721623213	0.878059344	-6.259485965
671	0.073052418	0.073052418	0.730337333	0.486564361	0.750443727	-6.051667361
672	-0.001471427	-0.001471427	-0.01173165	0.990934583	0.995080889	-6.333377044
673	0.032744697	0.032744697	0.341760583	0.741567373	0.887835245	-6.270080831
674	0.105278292	0.105278292	0.903338993	0.393422154	0.691220155	-5.909824351
675	0.078675175	0.078675175	0.735303169	0.483701594	0.749290904	-6.047952623
676	NA	NA	NA	NA	NA	NA
677	-0.402556502	-0.402556502	-2.082142336	0.071814641	0.336189538	-4.463826654
678	NA	NA	NA	NA	NA	NA
679	NA	NA	NA	NA	NA	NA
680	-0.039521255	-0.039521255	-0.229025803	0.824746904	0.926284551	-6.304873
681	0.126062263	0.126062263	1.138873726	0.288564398	0.598531751	-5.679149656
682	0.129235091	0.129235091	0.728269378	0.487759763	0.751378654	-6.053207872
683	0.192524975	0.192524975	1.341308466	0.217608405	0.533840922	-5.451491528
684	0.037207107	0.037207107	0.346083743	0.73844074	0.886589996	-6.268480063
685	-0.252289927	-0.252289927	-1.214368022	0.265146609	0.577579358	-5.510905517
686	-0.206896087	-0.206896087	-0.70308102	0.505389379	0.763333236	-5.982096664
687	-0.457206357	-0.457206357	-1.676261594	0.172938487	0.483743966	-4.635933051
688	NA	NA	NA	NA	NA	NA
689	-0.633382271	-0.633382271	-3.046670633	0.016411122	0.209531343	-3.044058584
690	0.016648359	0.016648359	0.130194105	0.89971188	0.960094217	-6.324195047
691	-0.167560549	-0.167560549	-1.833663315	0.105054249	0.392629479	-4.814745459
692	0.312904257	0.312904257	1.672214588	0.134041081	0.433377947	-5.033914767
693	0.271558232	0.271558232	3.171070678	0.013633804	0.198171522	-2.862305499
694	NA	NA	NA	NA	NA	NA
695	-0.105606014	-0.105606014	-0.921882363	0.384252591	0.684101095	-5.893161892
696	-0.724075945	-0.724075945	-3.812952861	0.005402611	0.162972333	-1.951903485
697	NA	NA	NA	NA	NA	NA
698	0.381209438	0.381209438	1.578164074	0.167386426	0.476028479	-4.989748243
699	-0.087765194	-0.087765194	-0.430661937	0.678381469	0.856337408	-6.233272479
700	0.887682576	0.887682576	0.694418964	0.507596621	0.765114906	-6.077882021
701	-0.07117789	-0.07117789	-0.60440509	0.562759219	0.796659143	-6.138404779
702	0.015317914	0.015317914	0.069394403	0.947009991	0.979697312	-6.135694662
703	0.006900972	0.006900972	0.068172511	0.947365581	0.979697312	-6.330912075
704	-0.058242894	-0.058242894	-0.433954173	0.676089128	0.854797597	-6.231753745
705	0.037563068	0.037563068	0.184688695	0.858190572	0.941243001	-6.314844794
706	NA	NA	NA	NA	NA	NA
707	0.199395569	0.199395569	0.761557863	0.482112284	0.748074384	-5.692168
708	0.541254455	0.541254455	2.644709806	0.060580017	0.315683907	-3.66747856
709	0.143125568	0.143125568	0.465059465	0.658863335	0.843856013	-6.019667525
710	-0.949269664	-0.949269664	-2.852305313	0.030268356	0.253594717	-3.370056701
711	0.032236348	0.032236348	0.275377244	0.790189434	0.909347742	-6.292197788
712	-0.051257762	-0.051257762	-0.40983443	0.692965608	0.864515819	-6.242624656
713	-0.392435415	-0.392435415	-2.837634522	0.038165473	0.268294441	-3.425094172
714	-0.031269726	-0.031269726	-0.172255161	0.867627767	0.94499396	-6.317261095
715	-0.498879404	-0.498879404	-1.81732976	0.113318752	0.404094164	-4.77077358
716	0.051528547	0.051528547	0.471350792	0.650308275	0.839515198	-6.213733286
717	-0.417398553	-0.417398553	-1.407465435	0.235775582	0.552482583	-4.914009815
718	-0.075710524	-0.075710524	-0.50349651	0.62854089	0.826208428	-6.197123077
719	0.320896759	0.320896759	2.324744006	0.049396214	0.295450527	-4.110743068
720	0.237207977	0.237207977	0.851405013	0.428346353	0.711975064	-5.757272167
721	NA	NA	NA	NA	NA	NA
722	0.250542318	0.250542318	1.037077146	0.330816646	0.635119938	-5.783764173
723	0.696813838	0.696813838	3.289800192	0.011441821	0.190336178	-2.690180461
724	0.020945597	0.020945597	0.122996867	0.907102665	0.961315833	-5.993519183
725	0.067854745	0.067854745	0.634437	0.543972747	0.787550008	-6.11904805
726	0.127668371	0.127668371	0.693888409	0.507911551	0.765265422	-6.078260556
727	0.313682249	0.313682249	1.604024982	0.1483926	0.450609609	-5.123801178
728	NA	NA	NA	NA	NA	NA
729	-1.036092893	-1.036092893	-3.365541601	0.048511124	0.293755337	-3.388466997
730	-0.057371321	-0.057371321	-0.306740076	0.775149334	0.902547874	-5.760593851
731	NA	NA	NA	NA	NA	NA
732	-0.037202787	-0.037202787	-0.075177874	0.942240013	0.977183202	-6.242251855
733	-0.155322828	-0.155322828	-1.826654607	0.106178893	0.394359883	-4.824425552
734	0.018519641	0.018519641	0.215594317	0.83484151	0.930240905	-6.30811688
735	-0.012833446	-0.012833446	-0.12078284	0.906920159	0.961315833	-6.325483778
736	0.225227478	0.225227478	2.022078659	0.078763397	0.348746818	-4.549871773
737	0.576265885	0.576265885	1.518488011	0.173992856	0.484043473	-5.15507921
738	0.851360755	0.851360755	3.18477513	0.013359594	0.198171522	-2.842366608
739	0.371707895	0.371707895	2.50131532	0.037622942	0.266995853	-3.850213136
740	0.034833854	0.034833854	0.150083593	0.884511663	0.95119689	-6.321155107
741	NA	NA	NA	NA	NA	NA
742	0.121327517	0.121327517	1.128412296	0.292696512	0.603763494	-5.690224978
743	-0.30522871	-0.30522871	-1.228553136	0.266823456	0.578662026	-5.392100143
744	-1.49899392	-1.49899392	-4.869183479	0.019547298	0.221907516	-2.874915039
745	0.296829591	0.296829591	2.666782871	0.029182714	0.252052726	-3.60500372
746	-0.110686044	-0.110686044	-1.184585709	0.271061085	0.582939384	-5.629920803
747	0.161842496	0.161842496	1.525957461	0.16654142	0.474733407	-5.224453243
748	-0.075691934	-0.075691934	-0.534064319	0.608195674	0.816860094	-6.180379943
749	0.400743012	0.400743012	3.219942426	0.012682193	0.196439621	-2.791283599
750	0.09279603	0.09279603	0.585397686	0.574841688	0.803769869	-6.150215433
751	-0.296559051	-0.296559051	-2.045783438	0.075945862	0.344328932	-4.515993335
752	-0.031502294	-0.031502294	-0.210725581	0.838508881	0.931094216	-6.309244942
753	-0.113061671	-0.113061671	-1.028355066	0.334651509	0.63880971	-5.792391113
754	0.101897768	0.101897768	0.709908793	0.498456556	0.758872731	-6.06671861
755	-0.341302786	-0.341302786	-2.084238438	0.071583306	0.336189538	-4.460812059
756	NA	NA	NA	NA	NA	NA
757	-0.022137086	-0.022137086	-0.125357926	0.904479044	0.960872429	-6.129607027
758	0.161013631	0.161013631	1.593344103	0.150764358	0.454073475	-5.137719129
759	-0.203507131	-0.203507131	-0.706771351	0.500299336	0.760226064	-6.068997171
760	NA	NA	NA	NA	NA	NA
761	NA	NA	NA	NA	NA	NA
762	NA	NA	NA	NA	NA	NA
763	NA	NA	NA	NA	NA	NA
764	0.225671375	0.225671375	1.402039522	0.19947075	0.514369283	-5.378670168
765	0.304530901	0.304530901	2.532188146	0.035877535	0.266995853	-3.804501595
766	-0.877157886	-0.877157886	-1.59680369	0.155661492	0.462271856	-5.057072859
767	0.201588458	0.201588458	1.346949344	0.215865507	0.531991779	-5.444809375
768	-0.28682416	-0.28682416	-2.815026246	0.023277069	0.231436273	-3.385398422
769	-0.302353526	-0.302353526	-2.013024005	0.079866301	0.351292665	-4.562783547
770	NA	NA	NA	NA	NA	NA
771	-0.519788529	-0.519788529	-2.174139697	0.062322361	0.318148419	-4.330849347
772	0.041715393	0.041715393	0.456564883	0.660444066	0.84469633	-6.221026698
773	NA	NA	NA	NA	NA	NA
774	0.835372102	0.835372102	1.940707707	0.128204386	0.424751439	-4.360864764
775	0.037241944	0.037241944	0.189442347	0.855284282	0.940179944	-6.225599133
776	NA	NA	NA	NA	NA	NA
777	-0.129869774	-0.129869774	-1.026475319	0.335482476	0.639663955	-5.794243179
778	0.015055933	0.015055933	0.155048479	0.880725024	0.949564915	-6.32032936
779	-0.084145023	-0.084145023	-0.58489898	0.575160681	0.803863328	-6.150520683
780	-0.052577537	-0.052577537	-0.287171196	0.781471582	0.906306406	-6.288607921
781	0.374826804	0.374826804	1.670477781	0.134390118	0.433377947	-5.036225542
782	0.134837536	0.134837536	0.888414498	0.400917128	0.693689988	-5.923037096
783	-0.278027472	-0.278027472	-3.088388464	0.015418847	0.206571021	-2.982962068
784	NA	NA	NA	NA	NA	NA
785	NA	NA	NA	NA	NA	NA
786	-0.215437412	-0.215437412	-0.929615177	0.380475491	0.680862119	-5.886133717
787	-0.93160321	-0.93160321	-6.599856179	0.000672689	0.100233933	0.13380074
788	-0.214781175	-0.214781175	-1.871182694	0.099224095	0.385325682	-4.762696002
789	0.094362843	0.094362843	0.758307284	0.470583844	0.741983013	-6.030460938
790	-0.080531104	-0.080531104	-0.899132737	0.395524131	0.691220155	-5.913566134
791	NA	NA	NA	NA	NA	NA
792	0.521370006	0.521370006	3.041857339	0.016529841	0.209531343	-3.051116482
793	NA	NA	NA	NA	NA	NA
794	-0.036315624	-0.036315624	-0.311239116	0.763784427	0.897107732	-6.28082579
795	0.203747473	0.203747473	2.168612386	0.062855941	0.318323653	-4.338874832
796	0.202338544	0.202338544	0.872831572	0.408852153	0.699635354	-5.936642213
797	-0.110147324	-0.110147324	-0.863405904	0.413706049	0.703049207	-5.944776209
798	NA	NA	NA	NA	NA	NA
799	0.258527879	0.258527879	1.939924403	0.089336388	0.368678843	-4.66639197
800	-0.007058581	-0.007058581	-0.069168279	0.946598143	0.979697312	-6.330837349
801	-0.478154875	-0.478154875	-2.876122259	0.029358362	0.252052726	-3.340387722
802	-0.056898661	-0.056898661	-0.612096256	0.557912279	0.794560798	-6.133528354
803	0.01214954	0.01214954	0.116466127	0.910229549	0.962937382	-6.326042679
804	0.025783778	0.025783778	0.238940007	0.817317938	0.923483815	-6.302354624
805	0.191299378	0.191299378	0.621397965	0.581389153	0.806031146	-5.305458894
806	NA	NA	NA	NA	NA	NA
807	0.011848636	0.011848636	0.127370524	0.901873506	0.960190311	-6.3245918
808	-0.074846271	-0.074846271	-0.470129906	0.651142296	0.840421716	-6.214343819
809	-0.03382829	-0.03382829	-0.167776773	0.871032569	0.946438934	-6.318090504
810	-0.119607271	-0.119607271	-0.172499168	0.870095393	0.946061673	-5.985249619
811	-0.525514398	-0.525514398	-2.599011395	0.050345999	0.297062048	-3.690360969
812	-0.79806173	-0.79806173	-2.988037291	0.017920221	0.216056449	-3.130149909
813	-1.035193029	-1.035193029	-4.040088404	0.003947571	0.151328109	-1.643444122
814	-0.144800129	-0.144800129	-1.293093404	0.233005965	0.549628573	-5.507896974
815	-0.543266118	-0.543266118	-3.345028264	0.010552195	0.187935177	-2.610620235
816	0.320926803	0.320926803	1.704175909	0.141029605	0.442490115	-4.835111599
817	-0.847120807	-0.847120807	-2.898695187	0.0205044	0.228026504	-3.261763515
818	NA	NA	NA	NA	NA	NA
819	-1.068107537	-1.068107537	-2.477577254	0.039023534	0.269359468	-3.885337784
820	-0.272657074	-0.272657074	-2.184264578	0.061356559	0.317064328	-4.316137371
821	0.321343502	0.321343502	1.548254667	0.161162633	0.469384611	-5.195964789
822	-0.326877611	-0.326877611	-1.228145812	0.266965285	0.57877275	-5.392539122
823	0.275767905	0.275767905	2.323583659	0.049484768	0.295702796	-4.112447949
824	NA	NA	NA	NA	NA	NA
825	-0.413185043	-0.413185043	-2.523008305	0.036387733	0.266995853	-3.818096746
826	-0.23758282	-0.23758282	-1.490197459	0.175506214	0.485267832	-5.269688642
827	0.182660131	0.182660131	2.034264077	0.077302544	0.345982367	-4.532470105
828	-0.353030911	-0.353030911	-1.878276355	0.10372514	0.390408203	-4.689482581
829	-0.219538891	-0.219538891	-1.227994279	0.276349904	0.587923586	-5.263890813
830	0.395280334	0.395280334	2.01436384	0.079702159	0.35118148	-4.560873997
831	-0.043340619	-0.043340619	-0.503412317	0.62859741	0.826208428	-6.197167922
832	-1.784515317	-1.784515317	-5.796642924	0.012445545	0.196239507	-2.682675618
833	-0.025620031	-0.025620031	-0.090883417	0.929878597	0.971980668	-6.328938747
834	0.07815505	0.07815505	0.948350189	0.371438249	0.672330776	-5.868913442
835	0.048003914	0.048003914	0.512532188	0.622490416	0.8233598	-6.19226961
836	NA	NA	NA	NA	NA	NA
837	-0.370216542	-0.370216542	-3.94912631	0.004472098	0.155486522	-1.766021909
838	-0.18573722	-0.18573722	-1.897985753	0.09524987	0.377815059	-4.725285505
839	-0.149776205	-0.149776205	-1.316475803	0.22542605	0.540375612	-5.480703
840	-0.059528963	-0.059528963	-0.270860035	0.79454724	0.911813032	-6.20506483
841	-0.109983028	-0.109983028	-0.571395566	0.586138407	0.807348991	-6.06934589
842	-0.126503017	-0.126503017	-0.543501771	0.607058087	0.816591418	-5.977354809
843	0.130961499	0.130961499	0.425402371	0.701203085	0.868863767	-5.409977288
844	-0.023357941	-0.023357941	-0.264835786	0.798008332	0.912797842	-6.295281514
845	0.028921188	0.028921188	0.218209043	0.832873745	0.929496528	-6.307500556
846	NA	NA	NA	NA	NA	NA
847	0.145790662	0.145790662	0.912952663	0.388648518	0.688311147	-5.901219644
848	0.259485601	0.259485601	1.04503433	0.33766072	0.641050579	-5.580875494
849	NA	NA	NA	NA	NA	NA
850	-0.089962468	-0.089962468	-0.57567893	0.58107627	0.806031146	-6.15612127
851	-0.204672693	-0.204672693	-0.939885094	0.375501617	0.676518312	-5.876727722
852	0.213425373	0.213425373	1.392690542	0.214839154	0.530524571	-5.209029296
853	NA	NA	NA	NA	NA	NA
854	0.213861218	0.213861218	1.731394179	0.12263984	0.416572113	-4.95455014
855	0.081853619	0.081853619	0.576439637	0.580586906	0.805619611	-6.155662272
856	0.336696208	0.336696208	1.465905769	0.181840023	0.493997437	-5.300086952
857	-0.012107706	-0.012107706	-0.109408334	0.91657159	0.965481655	-6.131697122
858	NA	NA	NA	NA	NA	NA
859	0.003672382	0.003672382	0.029785284	0.976987212	0.991448427	-6.332967268
860	0.24489602	0.24489602	1.200457455	0.270162403	0.582534825	-5.526064104
861	-0.148171063	-0.148171063	-1.227216144	0.255533876	0.571844581	-5.582823221
862	0.070764193	0.070764193	0.617322541	0.554632669	0.792723134	-6.13018289
863	-0.027293885	-0.027293885	-0.287494528	0.781233039	0.906306406	-6.28850743
864	-0.654151399	-0.654151399	-2.517132528	0.036718169	0.266995853	-3.826797329
865	NA	NA	NA	NA	NA	NA
866	NA	NA	NA	NA	NA	NA
867	-0.022178727	-0.022178727	-0.217741349	0.833225625	0.929596953	-6.307611336
868	0.210728456	0.210728456	2.018597807	0.079185617	0.349887382	-4.554837337
869	-0.008286576	-0.008286576	-0.075729427	0.941543003	0.976937052	-6.330317922
870	-0.334931242	-0.334931242	-2.484541658	0.038607216	0.268767701	-3.875035036
871	NA	NA	NA	NA	NA	NA
872	NA	NA	NA	NA	NA	NA
873	NA	NA	NA	NA	NA	NA
874	NA	NA	NA	NA	NA	NA
875	-0.233674117	-0.233674117	-2.41596772	0.042910541	0.2798073	-3.976379138
876	0.253451039	0.253451039	1.603217177	0.148570777	0.450609609	-5.124855381
877	0.298008973	0.298008973	3.125404486	0.014591099	0.203015393	-2.928871053
878	-0.040719026	-0.040719026	-0.229409098	0.825307665	0.926284551	-6.216412449
879	NA	NA	NA	NA	NA	NA
880	NA	NA	NA	NA	NA	NA
881	0.157864752	0.157864752	1.490400771	0.175454045	0.485267832	-5.269433077
882	0.283433211	0.283433211	2.582135707	0.037328365	0.266995853	-3.719388755
883	-0.073921384	-0.073921384	-0.235198761	0.820119076	0.924518959	-6.303317319
884	NA	NA	NA	NA	NA	NA
885	0.109029025	0.109029025	0.755401184	0.472227895	0.741983013	-6.032696242
886	-0.175013364	-0.175013364	-1.420279676	0.194287823	0.508649289	-5.356430086
887	0.362976472	0.362976472	1.977882472	0.084290682	0.357491039	-4.612735836
888	0.570874131	0.570874131	3.117930359	0.014754393	0.203015393	-2.939783463
889	-0.16083345	-0.16083345	-1.023411045	0.336840498	0.640338407	-5.797256853
890	-0.181342205	-0.181342205	-1.450468867	0.185970055	0.499050956	-5.319261494
891	-0.420218267	-0.420218267	-1.364995425	0.271898892	0.583516438	-4.733210079
892	-0.196037624	-0.196037624	-0.67827588	0.528969654	0.7801541	-5.753228646
893	-0.157024546	-0.157024546	-0.835549198	0.428289943	0.711975064	-5.96839034
894	-0.022684203	-0.022684203	-0.266135827	0.797042716	0.912377802	-6.294907593
895	-0.098480496	-0.098480496	-0.724434532	0.492998843	0.755615534	-5.966474214
896	0.302160015	0.302160015	0.981506685	0.403615454	0.69496412	-5.049649942
897	0.030492124	0.030492124	0.342656819	0.740918766	0.887487892	-6.269750578
898	0.066643452	0.066643452	0.632829853	0.544968548	0.787918245	-6.120105336
899	0.394038497	0.394038497	4.31550783	0.002725919	0.138572893	-1.280343563
900	-0.39448544	-0.39448544	-3.353908446	0.010416127	0.187395826	-2.597859508
901	-0.447215201	-0.447215201	-2.170137425	0.062708271	0.318323653	-4.33666095
902	0.091133122	0.091133122	0.547126621	0.599610248	0.812564281	-6.172946196
903	-1.08375095	-1.08375095	-1.160333832	0.28023589	0.591454496	-5.656206004
904	0.157920272	0.157920272	1.805585756	0.109628917	0.398848109	-4.85344059
905	-0.003053806	-0.003053806	-0.034632342	0.973243836	0.990779492	-6.332796578
906	NA	NA	NA	NA	NA	NA
907	-1.432721583	-1.432721583	-3.276729467	0.023467591	0.231436273	-2.962573498
908	0.015096519	0.015096519	0.178388918	0.862969235	0.943789338	-6.316089938
909	NA	NA	NA	NA	NA	NA
910	-0.14953137	-0.14953137	-1.369553277	0.209002063	0.523952524	-5.417863033
911	-0.604611312	-0.604611312	-3.573264085	0.00758404	0.174014758	-2.285676819
912	-0.235015061	-0.235015061	-1.808322362	0.109174865	0.398425101	-4.849679108
913	-0.114589891	-0.114589891	-0.952459679	0.369477487	0.671164802	-5.865100042
914	-0.025214415	-0.025214415	-0.279583035	0.787076899	0.90814374	-6.290934533
915	NA	NA	NA	NA	NA	NA
916	-0.353198542	-0.353198542	-1.491541017	0.175161719	0.485267832	-5.26799943
917	-0.145084619	-0.145084619	-1.240772365	0.25075427	0.567356006	-5.567613933
918	0.064138395	0.064138395	0.168171074	0.870732676	0.946274338	-6.318018349
919	0.093316254	0.093316254	0.960727858	0.365555939	0.667496689	-5.857388466
920	-0.21017189	-0.21017189	-1.74339114	0.12044189	0.414553309	-4.938317735
921	NA	NA	NA	NA	NA	NA
922	0.304796318	0.304796318	1.57738756	0.154372184	0.460588229	-5.158426693
923	0.247805627	0.247805627	2.597375244	0.032458334	0.259016689	-3.707905315
924	-0.160754664	-0.160754664	-1.901282983	0.094771645	0.377121104	-4.720670792
925	-0.002166272	-0.002166272	-0.026030026	0.979887818	0.992811811	-6.333081855
926	0.170233144	0.170233144	1.866398695	0.09994993	0.386215378	-4.76935373
927	NA	NA	NA	NA	NA	NA
928	0.414930508	0.414930508	2.863232531	0.021635157	0.230529027	-3.31412719
929	0.345738292	0.345738292	1.243378488	0.249844043	0.566450857	-5.564677397
930	0.028294746	0.028294746	0.124620097	0.905037849	0.960872429	-6.129709947
931	-0.068459714	-0.068459714	-0.529457082	0.611239524	0.818303638	-6.182962204
932	NA	NA	NA	NA	NA	NA
933	-0.271590838	-0.271590838	-1.499869808	0.173039656	0.483743966	-5.257509688
934	NA	NA	NA	NA	NA	NA
935	NA	NA	NA	NA	NA	NA
936	-0.065912149	-0.065912149	-0.614588219	0.556347103	0.793938581	-6.131936401
937	0.221739841	0.221739841	2.03964515	0.076665874	0.345982367	-4.524776403
938	NA	NA	NA	NA	NA	NA
939	-0.02949901	-0.02949901	-0.215002357	0.835287175	0.93041206	-6.308255393
940	0.139388306	0.139388306	1.016476839	0.339929263	0.643333031	-5.804051416
941	-0.210011065	-0.210011065	-1.159078325	0.280717693	0.591630317	-5.657556532
942	0.075956056	0.075956056	0.871220154	0.409679083	0.700110917	-5.93803792
943	0.178896436	0.178896436	2.004131567	0.080964066	0.353687188	-4.575447962
944	0.024822321	0.024822321	0.277274748	0.788784667	0.908470201	-6.291630175
945	0.092950087	0.092950087	0.751167727	0.474629661	0.742999931	-6.035939318
946	0.052519483	0.052519483	0.552157603	0.596321211	0.811206502	-6.170038803
947	0.28426267	0.28426267	2.781517063	0.024494083	0.236986759	-3.434991813
948	-0.058916935	-0.058916935	-0.480147812	0.644314409	0.835888693	-6.209290044
949	NA	NA	NA	NA	NA	NA
950	0.10190745	0.10190745	0.903548752	0.393317546	0.691220155	-5.909637388
951	-0.48924725	-0.48924725	-3.541698759	0.017762317	0.21536155	-2.701073654
952	0.178429896	0.178429896	1.590975194	0.151295064	0.455277304	-5.140799846
953	-0.770289502	-0.770289502	-2.502132175	0.093890414	0.376427843	-3.862734516
954	0.094024233	0.094024233	0.80145738	0.446622076	0.725821132	-5.996411696
955	0.313217487	0.313217487	2.578457622	0.033414843	0.262057861	-3.735946007
956	-0.076075672	-0.076075672	-0.691795215	0.509155243	0.766196325	-6.079751507
957	-0.045514191	-0.045514191	-0.516483106	0.619854366	0.822345285	-6.190122094
958	NA	NA	NA	NA	NA	NA
959	-0.504949046	-0.504949046	-1.901922141	0.118114707	0.412757931	-4.50167962
960	0.89517444	0.89517444	3.437898983	0.009217505	0.181154292	-2.477621831
961	NA	NA	NA	NA	NA	NA
962	NA	NA	NA	NA	NA	NA
963	0.238997823	0.238997823	1.467255164	0.181482907	0.4938406	-5.298405507
964	0.195929474	0.195929474	1.680833855	0.132321319	0.431063432	-5.022431138
965	NA	NA	NA	NA	NA	NA
966	0.431046109	0.431046109	1.399232955	0.200278912	0.514495706	-5.382077399
967	NA	NA	NA	NA	NA	NA
968	-0.317707517	-0.317707517	-1.032009651	0.383100998	0.682877262	-5.009475183
969	0.942459223	0.942459223	3.061391255	0.060389039	0.315606977	-3.537206862
970	-1.389975674	-1.389975674	-8.930466949	5.38E-05	0.047606583	2.266799416
971	NA	NA	NA	NA	NA	NA
972	-0.006408914	-0.006408914	-0.043089754	0.966713945	0.988258475	-6.332437259
973	0.138690459	0.138690459	1.012686436	0.341626854	0.644823215	-5.807750694
974	-0.397244456	-0.397244456	-2.082586008	0.109563579	0.398848109	-4.21526399
975	0.049828094	0.049828094	0.582155638	0.576917231	0.804554738	-6.152195588
976	-0.093896486	-0.093896486	-0.818713056	0.437276787	0.718845642	-5.982350592
977	0.017747972	0.017747972	0.19307936	0.851835607	0.937476474	-6.313119908
978	0.095690518	0.095690518	1.046459689	0.326729619	0.631472582	-5.774423132
979	NA	NA	NA	NA	NA	NA
980	NA	NA	NA	NA	NA	NA
981	0.452533454	0.452533454	0.911413003	0.416290877	0.704611264	-5.384919398
982	NA	NA	NA	NA	NA	NA
983	NA	NA	NA	NA	NA	NA
984	0.277188671	0.277188671	2.547175999	0.035060157	0.266819168	-3.78229997
985	NA	NA	NA	NA	NA	NA
986	-0.016812854	-0.016812854	-0.099516026	0.92475845	0.969141991	-5.996479408
987	-0.188220949	-0.188220949	-0.827758095	0.456737921	0.732987915	-5.453651637
988	NA	NA	NA	NA	NA	NA
989	NA	NA	NA	NA	NA	NA
990	0.033758831	0.033758831	0.112172296	0.913523256	0.964501454	-6.326578512
991	NA	NA	NA	NA	NA	NA
992	0.145603102	0.145603102	1.153032226	0.283047355	0.592875266	-5.664045964
993	NA	NA	NA	NA	NA	NA
994	NA	NA	NA	NA	NA	NA
995	NA	NA	NA	NA	NA	NA
996	-0.139761369	-0.139761369	-1.253795951	0.246233242	0.562113551	-5.552898885
997	NA	NA	NA	NA	NA	NA
998	-0.018047754	-0.018047754	-0.159521266	0.877316503	0.949222811	-6.319562597
999	-0.755455085	-0.755455085	-2.118402434	0.073107233	0.338305811	-4.362930179
1000	NA	NA	NA	NA	NA	NA
1001	0.004577354	0.004577354	0.049291639	0.961927202	0.986576334	-6.332124096
1002	NA	NA	NA	NA	NA	NA
1003	0.004518823	0.004518823	0.029970658	0.976844037	0.991448427	-6.332961213
1004	-0.323515864	-0.323515864	-0.993224277	0.379705915	0.680439829	-5.313908902
1005	-0.387874725	-0.387874725	-3.861997868	0.005045476	0.159030897	-1.884632072
1006	-0.104336077	-0.104336077	-0.845430863	0.423075788	0.707827663	-5.960086811
1007	NA	NA	NA	NA	NA	NA
1008	NA	NA	NA	NA	NA	NA
1009	NA	NA	NA	NA	NA	NA
1010	NA	NA	NA	NA	NA	NA
1011	NA	NA	NA	NA	NA	NA
1012	-0.038286191	-0.038286191	-0.468371876	0.652344177	0.84125899	-6.215220339
1013	NA	NA	NA	NA	NA	NA
1014	0.228809764	0.228809764	0.88155836	0.404394594	0.69547613	-5.929047144
1015	-0.477501266	-0.477501266	-2.890513523	0.020759708	0.228969963	-3.273838924
1016	0.164595914	0.164595914	1.820130562	0.107236039	0.396056893	-4.833423777
1017	-0.042601632	-0.042601632	-0.203610686	0.843875742	0.933599186	-6.310847621
1018	0.406421383	0.406421383	2.43793835	0.041481322	0.275415829	-3.943935394
1019	NA	NA	NA	NA	NA	NA
1020	-0.191362098	-0.191362098	-0.621601698	0.581272711	0.806031146	-5.305334835
1021	-0.13233997	-0.13233997	-1.541467597	0.162783015	0.471783489	-5.204658953
1022	0.200823861	0.200823861	1.221329968	0.257632763	0.573156488	-5.58939264
1023	0.040594485	0.040594485	0.142957563	0.890473241	0.954193561	-6.23409942
1024	-0.629505825	-0.629505825	-1.540052721	0.163122662	0.472329742	-5.206468925
1025	-0.066019536	-0.066019536	-0.533423481	0.608618569	0.816860094	-6.180740362
1026	0.293312739	0.293312739	1.417289804	0.200611284	0.5149346	-5.278215261
1027	NA	NA	NA	NA	NA	NA
1028	NA	NA	NA	NA	NA	NA
1029	NA	NA	NA	NA	NA	NA
1030	0.274019312	0.274019312	0.921199332	0.393710897	0.691220155	-5.6966975
1031	0.200088181	0.200088181	1.135843665	0.289756347	0.599638581	-5.68236495
1032	0.015725251	0.015725251	0.120345625	0.907255261	0.961315833	-6.325541308
1033	-0.110033753	-0.110033753	-0.38023458	0.715385431	0.874615276	-6.166364158
1034	0.152175742	0.152175742	0.746590516	0.477235504	0.744155924	-6.039428077
1035	NA	NA	NA	NA	NA	NA
1036	0.099679383	0.099679383	0.96768005	0.362282781	0.664915088	-5.850864032
1037	0.079711154	0.079711154	0.592979543	0.570004447	0.800185025	-6.145545479
1038	0.396797022	0.396797022	1.693065134	0.135600597	0.435123003	-4.933793456
1039	-0.655360834	-0.655360834	-3.121472881	0.014676758	0.203015393	-2.934610688
1040	NA	NA	NA	NA	NA	NA
1041	0.122600438	0.122600438	0.727775355	0.488045619	0.751637408	-6.053575331
1042	-0.385131377	-0.385131377	-1.866465042	0.099939829	0.386215378	-4.769261438
1043	NA	NA	NA	NA	NA	NA
1044	0.060745331	0.060745331	0.362119556	0.726888975	0.881111046	-6.262372325
1045	0.328865411	0.328865411	2.198312205	0.060041089	0.315006583	-4.295702561
1046	0.006027325	0.006027325	0.039082567	0.969807555	0.989871042	-6.332617251
1047	NA	NA	NA	NA	NA	NA
1048	0.057270027	0.057270027	0.644312192	0.537877952	0.785114343	-6.112498694
1049	0.247038255	0.247038255	1.647443963	0.139099388	0.43949341	-5.066768028
1050	0.256049147	0.256049147	2.595172451	0.032568255	0.25956899	-3.711170648
1051	-0.174120557	-0.174120557	-1.849043317	0.102625904	0.389258041	-4.793455452
1052	0.262130523	0.262130523	2.751138665	0.025654283	0.240876896	-3.479980851
1053	NA	NA	NA	NA	NA	NA
1054	NA	NA	NA	NA	NA	NA
1055	0.272847667	0.272847667	1.932070755	0.090416188	0.370915939	-4.677452672
1056	-0.065251627	-0.065251627	-0.246091723	0.811971154	0.920835424	-6.30047272
1057	-0.120944731	-0.120944731	-1.011547841	0.342138063	0.645406003	-5.808859868
1058	0.119170741	0.119170741	0.347413321	0.737480194	0.886366393	-6.267983831
1059	-0.047927289	-0.047927289	-0.374716365	0.717866474	0.876120191	-6.257387165
1060	NA	NA	NA	NA	NA	NA
1061	0.258050126	0.258050126	1.156287678	0.315211686	0.624523587	-5.163148794
1062	-0.176523514	-0.176523514	-1.8798368	0.097923866	0.382883792	-4.750637167
1063	-0.038352104	-0.038352104	-0.217353292	0.83431951	0.930135625	-6.219365688
1064	NA	NA	NA	NA	NA	NA
1065	-0.305674289	-0.305674289	-3.070572183	0.015834689	0.206889291	-3.009037411
1066	NA	NA	NA	NA	NA	NA
1067	NA	NA	NA	NA	NA	NA
1068	0.132340043	0.132340043	1.555792615	0.159380121	0.467867242	-5.186285934
1069	NA	NA	NA	NA	NA	NA
1070	NA	NA	NA	NA	NA	NA
1071	0.007021872	0.007021872	0.065219136	0.949642086	0.980247142	-6.331127342
1072	NA	NA	NA	NA	NA	NA
1073	-0.038873255	-0.038873255	-0.408888113	0.693631573	0.865139849	-6.243039063
1074	NA	NA	NA	NA	NA	NA
1075	-0.615599524	-0.615599524	-1.976179106	0.123234766	0.417283521	-4.324273375
1076	0.049933622	0.049933622	0.254660197	0.805579055	0.917611309	-6.298146119
1077	-0.15043509	-0.15043509	-0.907341412	0.395285909	0.691220155	-5.816993311
1078	-0.012982829	-0.012982829	-0.084067054	0.936402787	0.974894961	-5.998087736
1079	-0.181814544	-0.181814544	-2.308697208	0.05063508	0.297880122	-4.134309693
1080	NA	NA	NA	NA	NA	NA
1081	1.092718154	1.092718154	2.192651357	0.060567793	0.315683907	-4.303940432
1082	NA	NA	NA	NA	NA	NA
1083	0.173644817	0.173644817	1.157744572	0.281230262	0.591985523	-5.658990115
1084	-0.032870579	-0.032870579	-0.215898506	0.834612522	0.930167705	-6.308045556
1085	-0.020459664	-0.020459664	-0.235837065	0.81964097	0.924518959	-6.30315413
1086	NA	NA	NA	NA	NA	NA
1087	0.045398056	0.045398056	0.213111867	0.842208151	0.932925498	-5.788114304
1088	NA	NA	NA	NA	NA	NA
1089	NA	NA	NA	NA	NA	NA
1090	-0.348354403	-0.348354403	-3.843852621	0.005174558	0.159680501	-1.909478607
1091	-0.143531368	-0.143531368	-1.086159341	0.309872246	0.620328238	-5.73421212
1092	-0.015840777	-0.015840777	-0.193123666	0.851802081	0.937476474	-6.313110598
1093	0.152036801	0.152036801	0.493861296	0.657646333	0.842675446	-5.377039217
1094	NA	NA	NA	NA	NA	NA
1095	NA	NA	NA	NA	NA	NA
1096	0.004134967	0.004134967	0.032343179	0.975011672	0.991403533	-6.332880392
1097	0.29956977	0.29956977	2.518738133	0.036627572	0.266995853	-3.824419929
1098	-0.452358147	-0.452358147	-2.36351843	0.057536506	0.309058773	-3.991791939
1099	-0.095043954	-0.095043954	-0.824084097	0.43439572	0.71790226	-5.977922746
1100	-0.059444339	-0.059444339	-0.638132957	0.541686838	0.787511585	-6.11660747
1101	NA	NA	NA	NA	NA	NA
1102	-0.178163954	-0.178163954	-0.946462716	0.400261082	0.693119136	-5.354926478
1103	NA	NA	NA	NA	NA	NA
1104	NA	NA	NA	NA	NA	NA
1105	0.254317316	0.254317316	1.828407384	0.105896568	0.394160255	-4.822005996
1106	0.134676652	0.134676652	0.81958571	0.436807791	0.718845642	-5.981632829
1107	0.19215179	0.19215179	2.03605613	0.077089943	0.345982367	-4.529908495
1108	-0.065453556	-0.065453556	-0.426768948	0.68109673	0.858405367	-6.235054134
1109	-0.041490121	-0.041490121	-0.170898475	0.873036122	0.947002095	-5.797364412
1110	NA	NA	NA	NA	NA	NA
1111	0.475595392	0.475595392	2.54339284	0.067153134	0.328835675	-3.762038537
1112	0.039407502	0.039407502	0.296771954	0.776997664	0.903312479	-6.089491672
1113	NA	NA	NA	NA	NA	NA
1114	0.051633393	0.051633393	0.332731094	0.748114272	0.890870038	-6.273361282
1115	-0.080984554	-0.080984554	-0.956792964	0.36741833	0.669522513	-5.861064972
1116	NA	NA	NA	NA	NA	NA
1117	0.01431506	0.01431506	0.158230248	0.878300056	0.949564915	-6.319786139
1118	-0.333264522	-0.333264522	-3.24736811	0.014720261	0.203015393	-2.811451592
1119	0.37059401	0.37059401	1.608421424	0.147426304	0.449187668	-5.118059229
1120	NA	NA	NA	NA	NA	NA
1121	0.014773909	0.014773909	0.111360886	0.914145875	0.964679592	-6.326677515
1122	NA	NA	NA	NA	NA	NA
1123	-0.574252194	-0.574252194	-2.653106833	0.03918874	0.269359468	-3.6208292
1124	0.282870126	0.282870126	2.122986757	0.067436329	0.328835675	-4.404951723
1125	0.160520705	0.160520705	1.169887285	0.276591811	0.588045811	-5.645896336
1126	0.235827388	0.235827388	1.224148353	0.256626	0.572238508	-5.586249731
1127	NA	NA	NA	NA	NA	NA
1128	-0.896944735	-0.896944735	-1.514862436	0.174887918	0.485241674	-5.159561758
1129	NA	NA	NA	NA	NA	NA
1130	0.320388179	0.320388179	1.790072397	0.112236831	0.402713582	-4.8747221
1131	0.212515472	0.212515472	1.427974027	0.192137259	0.505808078	-5.346998984
1132	NA	NA	NA	NA	NA	NA
1133	0.35759925	0.35759925	3.976643475	0.004305912	0.155486522	-1.72880446
1134	NA	NA	NA	NA	NA	NA
1135	0.102403954	0.102403954	0.466569965	0.653577185	0.841690191	-6.216115523
1136	-0.323382963	-0.323382963	-2.284987324	0.057356847	0.308613717	-4.132598172
1137	-0.064613724	-0.064613724	-0.342173722	0.750346752	0.891675534	-5.747723338
1138	-0.061082529	-0.061082529	-0.198414441	0.856288269	0.940179944	-5.487166389
1139	-0.064669556	-0.064669556	-0.498913791	0.631621121	0.828474854	-6.199553813
1140	NA	NA	NA	NA	NA	NA
1141	0.058258186	0.058258186	0.51133015	0.628025829	0.826182083	-5.995433722
1142	0.133453326	0.133453326	0.703032878	0.502500796	0.762118238	-6.071700688
1143	0.104276912	0.104276912	0.801498141	0.454469165	0.731324309	-5.798337295
1144	NA	NA	NA	NA	NA	NA
1145	0.088644208	0.088644208	0.406514897	0.696871125	0.866975667	-6.155205021
1146	-0.281232489	-0.281232489	-0.913527781	0.432895167	0.716361169	-5.102468686
1147	NA	NA	NA	NA	NA	NA
1148	-0.093638809	-0.093638809	-0.992374667	0.350834853	0.653306957	-5.827394517
1149	NA	NA	NA	NA	NA	NA
1150	NA	NA	NA	NA	NA	NA
1151	0.28286597	0.28286597	3.48315645	0.008633197	0.181154292	-2.41318748
1152	NA	NA	NA	NA	NA	NA
1153	-0.534713276	-0.534713276	-1.683679756	0.155626659	0.462271856	-4.757254195
1154	-0.08246158	-0.08246158	-0.654631495	0.5315533	0.78125185	-6.105558093
1155	-0.263580713	-0.263580713	-1.3402009	0.254879546	0.571417717	-4.982192452
1156	-0.188815827	-0.188815827	-0.910020423	0.390100005	0.689331558	-5.903851883
1157	-0.088439862	-0.088439862	-0.287279294	0.793899308	0.911725863	-5.463169545
1158	0.732308611	0.732308611	5.846882817	0.000424754	0.098100151	0.509773213
1159	-0.196659715	-0.196659715	-0.957224142	0.367213907	0.669522513	-5.860662683
1160	NA	NA	NA	NA	NA	NA
1161	NA	NA	NA	NA	NA	NA
1162	NA	NA	NA	NA	NA	NA
1163	NA	NA	NA	NA	NA	NA
1164	NA	NA	NA	NA	NA	NA
1165	0.237440992	0.237440992	2.03882512	0.076762566	0.345982367	-4.525949216
1166	-0.695707286	-0.695707286	-2.259866686	0.115595401	0.407510328	-4.026269575
1167	-1.351262737	-1.351262737	-1.853163826	0.101984457	0.388907234	-4.787740563
1168	0.03250385	0.03250385	0.246933598	0.811342437	0.920811566	-6.300247595
1169	NA	NA	NA	NA	NA	NA
1170	0.145265222	0.145265222	1.150274662	0.284115102	0.593356663	-5.666997863
1171	NA	NA	NA	NA	NA	NA
1172	NA	NA	NA	NA	NA	NA
1173	0.2948263	0.2948263	2.367799974	0.046220443	0.289683689	-4.047402252
1174	NA	NA	NA	NA	NA	NA
1175	0.315366761	0.315366761	2.325751202	0.049319477	0.295450527	-4.109263115
1176	-0.95365639	-0.95365639	-3.577392103	0.025419427	0.24054502	-2.897364453
1177	0.111151619	0.111151619	0.716739837	0.49445937	0.756218025	-6.06172708
1178	NA	NA	NA	NA	NA	NA
1179	-0.278271878	-0.278271878	-0.891454709	0.399382041	0.69272576	-5.920359998
1180	0.210938915	0.210938915	0.792160116	0.451713553	0.728961178	-6.003883122
1181	NA	NA	NA	NA	NA	NA
1182	-0.129904312	-0.129904312	-1.26794875	0.241398185	0.558271611	-5.536794667
1183	-0.009820942	-0.009820942	-0.056122548	0.956859818	0.984732561	-6.243633245
1184	0.841111513	0.841111513	3.190510257	0.013246571	0.198171522	-2.834027745
1185	-0.280316758	-0.280316758	-2.500094883	0.037693688	0.266995853	-3.852019513
1186	0.189157388	0.189157388	1.012287389	0.371595617	0.672330776	-5.296877627
1187	0.05166981	0.05166981	0.377028783	0.716215275	0.875000051	-6.256454182
1188	-0.213429466	-0.213429466	-1.143346871	0.286812035	0.596449294	-5.674392042
1189	NA	NA	NA	NA	NA	NA
1190	-0.299452264	-0.299452264	-1.602960372	0.18811706	0.501251085	-4.712296928
1191	NA	NA	NA	NA	NA	NA
1192	0.311941338	0.311941338	2.521757956	0.036457794	0.266995853	-3.819948294
1193	NA	NA	NA	NA	NA	NA
1194	NA	NA	NA	NA	NA	NA
1195	0.340489512	0.340489512	3.521713355	0.008166478	0.178932874	-2.3584968
1196	0.149012026	0.149012026	1.080572883	0.312201976	0.62244715	-5.739936914
1197	0.199945435	0.199945435	2.121610946	0.067579443	0.328855724	-4.406939306
1198	0.214433484	0.214433484	1.995745131	0.082012797	0.354277504	-4.587376916
1199	-0.302228268	-0.302228268	-2.199890948	0.081479903	0.353687188	-4.150807562
1200	0.258707906	0.258707906	2.474508099	0.039208446	0.269359468	-3.889877473
1201	-1.21911039	-1.21911039	-2.917293771	0.023205658	0.231436273	-3.256859143
1202	0.057345874	0.057345874	0.406084655	0.695606161	0.866754912	-6.244261361
1203	NA	NA	NA	NA	NA	NA
1204	0.069868041	0.069868041	0.424725334	0.684170495	0.859794079	-6.147057045
1205	NA	NA	NA	NA	NA	NA
1206	0.305074595	0.305074595	1.455842305	0.207681255	0.522769712	-5.017292512
1207	-0.200200442	-0.200200442	-2.071705649	0.072977435	0.338209984	-4.478825192
1208	0.13161301	0.13161301	1.266583242	0.241861168	0.55873435	-5.538353555
1209	NA	NA	NA	NA	NA	NA
1210	0.093860375	0.093860375	0.676590323	0.518246748	0.77083055	-6.090462379
1211	0.156709685	0.156709685	0.859504606	0.415727039	0.70440489	-5.948121713
1212	0.40118139	0.40118139	1.278442602	0.237865144	0.553700502	-5.524778662
1213	NA	NA	NA	NA	NA	NA
1214	-0.279646901	-0.279646901	-3.160354442	0.013852351	0.198477725	-2.877909022
1215	0.150901381	0.150901381	1.46310559	0.182583081	0.494961618	-5.30357346
1216	0.211424716	0.211424716	1.498463327	0.173396383	0.483743966	-5.259283283
1217	0.059444615	0.059444615	0.368088235	0.722608104	0.878433321	-6.260030731
1218	-0.051381207	-0.051381207	-0.410067844	0.692801387	0.864515819	-6.242522299
1219	0.080810453	0.080810453	0.87476191	0.407863137	0.698909296	-5.934967509
1220	-0.027126529	-0.027126529	-0.088115132	0.93572409	0.974706224	-5.505009244
1221	NA	NA	NA	NA	NA	NA
1222	NA	NA	NA	NA	NA	NA
1223	0.289232739	0.289232739	1.293076265	0.269172393	0.580989567	-5.029410239
1224	0.08945267	0.08945267	0.432015066	0.677438868	0.855825287	-6.232649602
1225	-0.155841984	-0.155841984	-1.308770562	0.227900239	0.543008941	-5.489698032
1226	NA	NA	NA	NA	NA	NA
1227	-0.155746449	-0.155746449	-1.332444184	0.220371786	0.536226541	-5.461957446
1228	-0.358517904	-0.358517904	-2.121244556	0.067617606	0.328855724	-4.407468566
1229	NA	NA	NA	NA	NA	NA
1230	0.080660085	0.080660085	0.973050837	0.359769301	0.663165384	-5.845798654
1231	-0.621262421	-0.621262421	-6.134031189	0.000310472	0.098100151	0.803463549
1232	NA	NA	NA	NA	NA	NA
1233	0.133557843	0.133557843	1.057973425	0.321768219	0.628744764	-5.762874842
1234	NA	NA	NA	NA	NA	NA
1235	-0.097647804	-0.097647804	-0.374566513	0.717973531	0.876120191	-6.257447434
1236	NA	NA	NA	NA	NA	NA
1237	0.003734955	0.003734955	0.023161699	0.982187211	0.993377654	-6.245076652
1238	NA	NA	NA	NA	NA	NA
1239	0.203418911	0.203418911	1.237839525	0.251781928	0.568246019	-5.570913758
1240	NA	NA	NA	NA	NA	NA
1241	-0.101112662	-0.101112662	-0.328444363	0.765665935	0.897770851	-5.449272257
1242	NA	NA	NA	NA	NA	NA
1243	-0.036330457	-0.036330457	-0.319198371	0.757967159	0.894134803	-6.278117945
1244	NA	NA	NA	NA	NA	NA
1245	-0.226055695	-0.226055695	-1.572454159	0.155503469	0.462233157	-5.164808116
1246	NA	NA	NA	NA	NA	NA
1247	-0.155121877	-0.155121877	-0.435034625	0.682436686	0.859196194	-5.896769714
1248	NA	NA	NA	NA	NA	NA
1249	0.144196914	0.144196914	1.280059996	0.237324519	0.553567327	-5.522921013
1250	0.199460631	0.199460631	1.053981193	0.354392851	0.657436374	-5.259042705
1251	NA	NA	NA	NA	NA	NA
1252	NA	NA	NA	NA	NA	NA
1253	-0.08901739	-0.08901739	-0.473457859	0.661861055	0.845409897	-5.688854234
1254	0.02685303	0.02685303	0.346698839	0.737996306	0.88648539	-6.268250723
1255	-0.304515039	-0.304515039	-3.591288441	0.007390987	0.173631675	-2.260299013
1256	0.228123479	0.228123479	1.880739033	0.097789253	0.382883792	-4.749378856
1257	0.209866648	0.209866648	1.926931714	0.091129551	0.37181683	-4.68468241
1258	-0.184641333	-0.184641333	-1.611035925	0.1468544	0.448775841	-5.11464099
1259	-0.585819776	-0.585819776	-2.580506257	0.037415744	0.266995853	-3.721652598
1260	0.407360916	0.407360916	3.226521727	0.012559534	0.196273506	-2.781740211
1261	-0.140183136	-0.140183136	-0.622372806	0.562118128	0.796281979	-5.790981652
1262	0.317438318	0.317438318	2.987836298	0.017925637	0.216056449	-3.130445443
1263	0.100355304	0.100355304	0.555082348	0.59441369	0.811206502	-6.168337319
1264	-0.192119777	-0.192119777	-1.923203887	0.09165041	0.373394896	-4.689922896
1265	-0.12730255	-0.12730255	-1.369315884	0.209073149	0.523952524	-5.418147429
1266	-1.152249248	-1.152249248	-2.974717526	0.018282849	0.21644192	-3.14974065
1267	NA	NA	NA	NA	NA	NA
1268	0.088819253	0.088819253	0.287676191	0.783612645	0.906306406	-6.092421201
1269	-0.497517613	-0.497517613	-3.306528739	0.01116426	0.190336178	-2.666046224
1270	-0.029753017	-0.029753017	-0.324633309	0.75400429	0.89250924	-6.276230673
1271	NA	NA	NA	NA	NA	NA
1272	0.002285065	0.002285065	0.02383827	0.981580907	0.993377654	-6.333141609
1273	-0.287310072	-0.287310072	-2.725244824	0.026687978	0.243785881	-3.518345905
1274	-0.445027138	-0.445027138	-1.099379469	0.315200199	0.624523587	-5.52695939
1275	0.159156014	0.159156014	1.190138205	0.268995593	0.580989567	-5.623850348
1276	-0.034662483	-0.034662483	-0.255875108	0.80467398	0.917189989	-6.297809897
1277	-0.347497731	-0.347497731	-4.463803063	0.002243605	0.138093419	-1.089975816
1278	-0.052759357	-0.052759357	-0.511423322	0.6232313	0.823869198	-6.192869569
1279	0.06426112	0.06426112	0.572178481	0.583331102	0.806965686	-6.15822623
1280	NA	NA	NA	NA	NA	NA
1281	NA	NA	NA	NA	NA	NA
1282	NA	NA	NA	NA	NA	NA
1283	0.00644331	0.00644331	0.02092981	0.984707368	0.993377654	-5.509178881
1284	-0.440762823	-0.440762823	-2.29702281	0.051555905	0.299988242	-4.151439975
1285	0.503602605	0.503602605	5.875489403	0.000411505	0.098100151	0.539597683
1286	0.15966296	0.15966296	0.961065292	0.365396561	0.667496689	-5.85707264
1287	-0.218150403	-0.218150403	-1.68527782	0.131442661	0.430130714	-5.016500069
1288	0.10759946	0.10759946	0.760060465	0.469593867	0.741111102	-6.029108872
1289	-0.183024018	-0.183024018	-1.518328123	0.168418729	0.477473462	-5.234151662
1290	0.107372601	0.107372601	1.071159343	0.31615905	0.62486984	-5.749534718
1291	NA	NA	NA	NA	NA	NA
1292	-0.13605378	-0.13605378	-1.189201822	0.269343009	0.581161092	-5.624875438
1293	0.695193696	0.695193696	2.989359457	0.017884638	0.216056449	-3.12820591
1294	0.645929381	0.645929381	4.037123307	0.003963581	0.151328109	-1.647419357
1295	NA	NA	NA	NA	NA	NA
1296	NA	NA	NA	NA	NA	NA
1297	0.357685572	0.357685572	1.437497675	0.227717569	0.542940401	-4.883316389
1298	0.279903993	0.279903993	2.062245297	0.074047374	0.340393696	-4.492403947
1299	0.078069618	0.078069618	0.551772445	0.596572661	0.811206502	-6.170262253
1300	NA	NA	NA	NA	NA	NA
1301	0.019666224	0.019666224	0.142745204	0.891328779	0.954503241	-6.127006954
1302	-0.229686327	-0.229686327	-2.137055949	0.065989865	0.328265477	-4.38460952
1303	0.149348418	0.149348418	1.420158513	0.194321856	0.508649289	-5.356578365
1304	NA	NA	NA	NA	NA	NA
1305	-0.039948369	-0.039948369	-0.443326573	0.669583062	0.850216006	-6.227369991
1306	0.463400572	0.463400572	2.682889832	0.032318737	0.258920736	-3.579613636
1307	-0.101128088	-0.101128088	-0.725661242	0.489270136	0.752946469	-6.055145379
1308	NA	NA	NA	NA	NA	NA
1309	-0.033220942	-0.033220942	-0.176116191	0.865339812	0.944288507	-6.228276909
1310	0.183160162	0.183160162	1.561921323	0.171110148	0.481852849	-5.009384589
1311	0.077577196	0.077577196	0.505725891	0.627045235	0.825610241	-6.19593307
1312	-0.019841126	-0.019841126	-0.153382278	0.881995448	0.949843691	-6.320609456
1313	0.294043362	0.294043362	1.638659893	0.140935106	0.442490115	-5.078364118
1314	-0.097531733	-0.097531733	-1.058006206	0.321754179	0.628744764	-5.76284183
1315	-0.453971121	-0.453971121	-4.459318829	0.002256747	0.138093419	-1.09567878
1316	0.209640198	0.209640198	2.682939792	0.028470149	0.249348447	-3.581050718
1317	-0.468304858	-0.468304858	-1.521195148	0.23217317	0.548740636	-4.601882862
1318	-0.787593356	-0.787593356	-3.668191682	0.00662436	0.17054635	-2.152518562
1319	-0.023864341	-0.023864341	-0.12247508	0.908740099	0.96184045	-5.805506034
1320	0.150667136	0.150667136	1.377216742	0.219316159	0.535359813	-5.226776709
1321	NA	NA	NA	NA	NA	NA
1322	-0.21729885	-0.21729885	-0.930757397	0.379919902	0.680632002	-5.885091628
1323	NA	NA	NA	NA	NA	NA
1324	-0.04593825	-0.04593825	-0.207440724	0.840985589	0.932381171	-6.309991641
1325	NA	NA	NA	NA	NA	NA
1326	0.001277084	0.001277084	0.007272643	0.994380109	0.997038461	-6.333423375
1327	0.383258704	0.383258704	0.907186076	0.391506794	0.690143024	-5.906389792
1328	0.481138452	0.481138452	4.794469285	0.001470459	0.121226298	-0.678703809
1329	-0.105580878	-0.105580878	-0.351311809	0.744008477	0.889017626	-5.744190643
1330	NA	NA	NA	NA	NA	NA
1331	-1.020197537	-1.020197537	-3.3139087	0.050299926	0.297062048	-3.412423445
1332	NA	NA	NA	NA	NA	NA
1333	-0.063325642	-0.063325642	-0.461630085	0.656963266	0.842642125	-6.218552926
1334	NA	NA	NA	NA	NA	NA
1335	NA	NA	NA	NA	NA	NA
1336	0.289004734	0.289004734	2.423026129	0.042446033	0.278432001	-3.965959081
1337	0.00457013	0.00457013	0.038252156	0.970448716	0.989944971	-6.332652356
1338	NA	NA	NA	NA	NA	NA
1339	0.014796147	0.014796147	0.124569562	0.904018682	0.960872429	-6.324976816
1340	-0.180606595	-0.180606595	-1.055257819	0.322933056	0.629345141	-5.765607045
1341	-0.996471028	-0.996471028	-2.269728146	0.053774697	0.304500418	-4.191438153
1342	0.070748927	0.070748927	0.851941425	0.419664921	0.706570777	-5.95457194
1343	NA	NA	NA	NA	NA	NA
1344	-0.377153654	-0.377153654	-3.091968804	0.015336672	0.206571021	-2.977725122
1345	0.277802615	0.277802615	2.369232518	0.050752445	0.297880122	-4.015535167
1346	0.21257049	0.21257049	1.349740824	0.237374172	0.553567327	-5.134253129
1347	0.030947894	0.030947894	0.327942652	0.751595093	0.891675534	-6.275066333
1348	NA	NA	NA	NA	NA	NA
1349	-0.023020286	-0.023020286	-0.213919011	0.836102951	0.93041206	-6.308507913
1350	NA	NA	NA	NA	NA	NA
1351	0.060976196	0.060976196	0.570342318	0.584515835	0.807253011	-6.159325682
1352	0.227826156	0.227826156	1.576652005	0.160199011	0.468760391	-5.082499904
1353	-0.89028958	-0.89028958	-2.087232256	0.076506789	0.345717425	-4.405763299
1354	0.196676652	0.196676652	1.574960593	0.154927775	0.461455855	-5.161567251
1355	-0.091649529	-0.091649529	-0.506812843	0.634744291	0.829684555	-5.860171576
1356	0.553632185	0.553632185	1.798363991	0.176834482	0.486409257	-4.374385143
1357	0.049633316	0.049633316	0.175730758	0.864987391	0.944288507	-6.316602467
1358	NA	NA	NA	NA	NA	NA
1359	NA	NA	NA	NA	NA	NA
1360	0.054348201	0.054348201	0.273599532	0.795795561	0.911960679	-5.959919154
1361	0.607271062	0.607271062	2.055403448	0.097455157	0.382091925	-4.320727614
1362	0.22293381	0.22293381	2.003105117	0.081091721	0.353687188	-4.576908773
1363	NA	NA	NA	NA	NA	NA
1364	NA	NA	NA	NA	NA	NA
1365	NA	NA	NA	NA	NA	NA
1366	0.225907286	0.225907286	2.174277659	0.062309101	0.318148419	-4.330648975
1367	-0.050950041	-0.050950041	-0.405817797	0.69579425	0.866819879	-6.244377291
1368	-0.18724821	-0.18724821	-2.259453753	0.054634404	0.30610629	-4.206474437
1369	-0.076950985	-0.076950985	-0.467115838	0.653203536	0.841548948	-6.215844678
1370	0.090459613	0.090459613	0.495548856	0.633887741	0.829413063	-6.201325371
1371	0.021431306	0.021431306	0.128968738	0.900649865	0.960190311	-6.324368292
1372	-0.14979707	-0.14979707	-0.75575583	0.47202706	0.741983013	-6.032423851
1373	NA	NA	NA	NA	NA	NA
1374	-0.176003401	-0.176003401	-1.429257802	0.191780496	0.505495015	-5.345422612
1375	NA	NA	NA	NA	NA	NA
1376	-0.959989959	-0.959989959	-9.201743566	1.87E-05	0.029192072	3.266480135
1377	-0.34509023	-0.34509023	-2.237787413	0.056492523	0.308452135	-4.238144322
1378	NA	NA	NA	NA	NA	NA
1379	-0.490098734	-0.490098734	-1.591988217	0.21634596	0.532392959	-4.542875768
1380	-0.176689602	-0.176689602	-1.323155225	0.223299918	0.539303136	-5.472878929
1381	-0.646532153	-0.646532153	-1.932565113	0.090347849	0.370915939	-4.676756867
1382	-0.039553199	-0.039553199	-0.310039796	0.76466239	0.897576669	-6.281228038
1383	0.31157189	0.31157189	1.100701637	0.303872343	0.615662555	-5.719209308
1384	NA	NA	NA	NA	NA	NA
1385	-0.038358169	-0.038358169	-0.194323085	0.855890626	0.940179944	-5.792477272
1386	NA	NA	NA	NA	NA	NA
1387	NA	NA	NA	NA	NA	NA
1388	0.358570781	0.358570781	1.650719964	0.138420429	0.439441095	-5.062435949
1389	0.039756877	0.039756877	0.315259681	0.76084384	0.895307322	-6.279466264
1390	NA	NA	NA	NA	NA	NA
1391	0.088848353	0.088848353	0.631501346	0.545792522	0.788037391	-6.120977494
1392	NA	NA	NA	NA	NA	NA
1393	NA	NA	NA	NA	NA	NA
1394	0.212410795	0.212410795	2.180399545	0.061723479	0.31761221	-4.321755119
1395	0.064338595	0.064338595	0.504101556	0.628134793	0.826182083	-6.1968006
1396	NA	NA	NA	NA	NA	NA
1397	-0.105155782	-0.105155782	-1.271350044	0.240248216	0.557026408	-5.532906985
1398	0.285035929	0.285035929	2.285863362	0.052451779	0.301019388	-4.167802347
1399	0.354142928	0.354142928	3.117323188	0.014767742	0.203015393	-2.940670159
1400	-0.311237149	-0.311237149	-2.265365017	0.054138119	0.305624455	-4.197824853
1401	0.010589533	0.010589533	0.093712691	0.927702749	0.970855429	-6.328653518
1402	0.280072845	0.280072845	0.891626028	0.415132802	0.703772068	-5.586232641
1403	0.344811844	0.344811844	3.617669715	0.007117827	0.171865166	-2.223233994
1404	0.030784032	0.030784032	0.183594206	0.859020349	0.941570181	-6.315064193
1405	0.18906176	0.18906176	1.762187746	0.122734568	0.416572113	-4.843599672
1406	-0.073804872	-0.073804872	-0.309705116	0.76607304	0.897770851	-6.192764034
1407	NA	NA	NA	NA	NA	NA
1408	-0.122700052	-0.122700052	-1.163672295	0.278958032	0.59036987	-5.652609937
1409	0.138077747	0.138077747	1.54603752	0.161690354	0.470318292	-5.19880708
1410	-0.46130361	-0.46130361	-1.899210476	0.095071969	0.377707123	-4.723571732
1411	-0.068396045	-0.068396045	-0.551418282	0.596803928	0.811347941	-6.170467595
1412	0.100552491	0.100552491	0.326624759	0.766903834	0.897770851	-5.449922629
1413	NA	NA	NA	NA	NA	NA
1414	0.542680734	0.542680734	2.11093241	0.073907893	0.340015883	-4.373204679
1415	0.099657278	0.099657278	1.015693756	0.340279446	0.643477806	-5.804816532
1416	NA	NA	NA	NA	NA	NA
1417	NA	NA	NA	NA	NA	NA
1418	0.072911952	0.072911952	0.5588118	0.591986212	0.810456857	-6.166155682
1419	0.264931563	0.264931563	1.682859381	0.131920159	0.430671221	-5.019728664
1420	-0.202130373	-0.202130373	-2.111777985	0.068611021	0.330685396	-4.421135835
1421	0.108533771	0.108533771	0.962480802	0.364728551	0.6669083	-5.855746836
1422	0.024614984	0.024614984	0.132634684	0.897844185	0.959064252	-6.323845134
1423	-0.09425564	-0.09425564	-0.921517802	0.38443134	0.684101095	-5.89349208
1424	-0.145263734	-0.145263734	-0.930087685	0.380245585	0.680859077	-5.885702754
1425	0.017183323	0.017183323	0.106011067	0.918252511	0.966134986	-6.327312334
1426	-0.160536607	-0.160536607	-1.19731454	0.271306699	0.582939384	-5.529473679
1427	NA	NA	NA	NA	NA	NA
1428	NA	NA	NA	NA	NA	NA
1429	0.040203675	0.040203675	0.515784116	0.620320306	0.822519254	-6.190503148
1430	0.106612877	0.106612877	1.352202369	0.214253308	0.529693329	-5.438571351
1431	-0.14574469	-0.14574469	-0.911870129	0.389183922	0.688522944	-5.902192212
1432	0.475026175	0.475026175	1.086269903	0.309826277	0.620328238	-5.734098603
1433	-0.268087362	-0.268087362	-1.203903157	0.263931055	0.577160402	-5.60871824
1434	0.194543141	0.194543141	1.216535475	0.259352972	0.575177234	-5.594728085
1435	0.020072199	0.020072199	0.166908818	0.871692788	0.946672325	-6.318248743
1436	0.354553813	0.354553813	0.984918791	0.354261928	0.657384766	-5.834528614
1437	0.214045255	0.214045255	1.099933787	0.336269931	0.640274862	-5.216475431
1438	-0.004671864	-0.004671864	-0.04056375	0.968663993	0.989458766	-6.332552765
1439	NA	NA	NA	NA	NA	NA
1440	-0.299172429	-0.299172429	-2.077479338	0.094812599	0.377121104	-4.29471382
1441	0.079858475	0.079858475	0.728639757	0.487545522	0.751362341	-6.052932239
1442	-0.152226179	-0.152226179	-1.073199241	0.315298216	0.624523587	-5.747460111
1443	0.300419084	0.300419084	1.069307955	0.316941936	0.62529466	-5.751415096
1444	-0.114590215	-0.114590215	-0.750729639	0.474878661	0.743024869	-6.036274024
1445	NA	NA	NA	NA	NA	NA
1446	-0.270675316	-0.270675316	-1.667289875	0.135032967	0.434175593	-5.040464148
1447	-0.125683789	-0.125683789	-1.411887546	0.196657554	0.510634926	-5.366683148
1448	0.059896097	0.059896097	0.560511923	0.590881429	0.81020645	-6.16515669
1449	-0.021141755	-0.021141755	-0.240586906	0.816085761	0.923229566	-6.301926102
1450	NA	NA	NA	NA	NA	NA
1451	-0.223086874	-0.223086874	-1.527335394	0.166204377	0.474733407	-5.222698907
1452	NA	NA	NA	NA	NA	NA
1453	0.190561646	0.190561646	0.999535189	0.347567359	0.652283203	-5.820504173
1454	0.284612005	0.284612005	2.621795538	0.031264886	0.255243167	-3.671702572
1455	-0.221028354	-0.221028354	-1.877436984	0.098282782	0.383272793	-4.753983079
1456	NA	NA	NA	NA	NA	NA
1457	0.1563478	0.1563478	1.266839167	0.241774338	0.55873435	-5.538061469
1458	-0.35895511	-0.35895511	-4.194159806	0.003204545	0.146383353	-1.438811437
1459	-0.047182331	-0.047182331	-0.529208132	0.611404228	0.818303638	-6.183101144
1460	-0.080577828	-0.080577828	-0.846266612	0.422636852	0.707642193	-5.959380831
1461	0.016507127	0.016507127	0.090847502	0.929906222	0.971980668	-6.328942312
1462	0.097251425	0.097251425	0.690513685	0.509917622	0.766943031	-6.080662363
1463	NA	NA	NA	NA	NA	NA
1464	0.702591282	0.702591282	3.856215229	0.008996217	0.181154292	-2.196129238
1465	0.434211608	0.434211608	1.410450009	0.259612759	0.575553182	-4.69490795
1466	-0.159921391	-0.159921391	-0.550572456	0.612759208	0.818381381	-5.646528185
1467	0.32191573	0.32191573	2.363079891	0.046558327	0.290750138	-4.054353263
1468	NA	NA	NA	NA	NA	NA
1469	0.080385473	0.080385473	0.742445148	0.479603602	0.746206093	-6.042571816
1470	0.053250729	0.053250729	0.358968224	0.729153336	0.882156179	-6.263593722
1471	-0.147955515	-0.147955515	-1.391368425	0.202558829	0.516606037	-5.391603855
1472	0.308929713	0.308929713	1.665277507	0.135440232	0.434827252	-5.043137885
1473	0.322502886	0.322502886	1.251359299	0.247073857	0.562913812	-5.555659642
1474	-0.158866373	-0.158866373	-0.820560218	0.444358118	0.723856767	-5.782880551
1475	0.088418011	0.088418011	0.99825521	0.348149728	0.652283203	-5.821738641
1476	0.447866171	0.447866171	5.282561521	0.000811179	0.100233933	-0.105025027
1477	-0.094758633	-0.094758633	-0.34732574	0.738862791	0.886724467	-6.179329834
1478	0.335764917	0.335764917	2.814022484	0.023312599	0.231436273	-3.386883423
1479	NA	NA	NA	NA	NA	NA
1480	-0.007554645	-0.007554645	-0.043741495	0.966210847	0.987902559	-6.332406326
1481	0.41625249	0.41625249	3.899626906	0.004788689	0.156577865	-1.833264603
1482	0.333419758	0.333419758	0.977279302	0.357799691	0.661162668	-5.841795342
1483	-1.273616854	-1.273616854	-3.065140879	0.015963785	0.207724679	-3.01699157
1484	0.033479516	0.033479516	0.328029367	0.751532004	0.891675534	-6.27503567
1485	-0.122706717	-0.122706717	-1.203811317	0.263964583	0.577160402	-5.608819591
1486	0.181133562	0.181133562	1.242519026	0.250143916	0.566779535	-5.565646272
1487	0.163447861	0.163447861	0.803143253	0.445703056	0.724764775	-5.99504903
1488	0.066900763	0.066900763	0.634824663	0.543732711	0.787550008	-6.118792659
1489	NA	NA	NA	NA	NA	NA
1490	-0.142368875	-0.142368875	-1.520325446	0.167925426	0.477135701	-5.231615124
1491	NA	NA	NA	NA	NA	NA
1492	0.255263807	0.255263807	2.116738119	0.06808873	0.330346594	-4.41397648
1493	0.392525994	0.392525994	2.868699792	0.029638735	0.253105806	-3.349626163
1494	0.051035022	0.051035022	0.190977568	0.856372439	0.940179944	-5.981461477
1495	-0.190923653	-0.190923653	-0.384976779	0.71399771	0.874126229	-6.056545188
1496	-0.151983169	-0.151983169	-0.78595448	0.478114335	0.744797704	-5.48636099
1497	-1.071820381	-1.071820381	-1.629036411	0.142971861	0.442518731	-5.091035101
1498	-0.194520879	-0.194520879	-1.879245875	0.098012128	0.382883792	-4.751461194
1499	-0.0803873	-0.0803873	-0.7891779	0.45335504	0.730500817	-6.006264061
1500	0.267726288	0.267726288	2.539717357	0.035464521	0.266995853	-3.793349239
1501	0.078136	0.078136	0.792400919	0.451581185	0.72893206	-6.003690538
1502	0.358189676	0.358189676	2.256333796	0.05489817	0.306340097	-4.211038144
1503	0.193862847	0.193862847	1.230199473	0.254475542	0.571414988	-5.57948559
1504	NA	NA	NA	NA	NA	NA
1505	-0.333035309	-0.333035309	-1.754372749	0.118462408	0.41296682	-4.923418446
1506	NA	NA	NA	NA	NA	NA
1507	-0.343910396	-0.343910396	-1.34032488	0.21791355	0.534095107	-5.452654928
1508	-0.234188566	-0.234188566	-1.320648032	0.224095959	0.539794422	-5.475818659
1509	-1.758966379	-1.758966379	-1.380841712	0.211063859	0.52629768	-5.321492148
1510	NA	NA	NA	NA	NA	NA
1511	-0.057981208	-0.057981208	-0.263961709	0.79865777	0.912800371	-6.295531909
1512	NA	NA	NA	NA	NA	NA
1513	0.226264105	0.226264105	2.136524863	0.066043907	0.328265477	-4.385377956
1514	-0.044698659	-0.044698659	-0.298566946	0.775694655	0.902853071	-6.088903109
1515	0.131363822	0.131363822	1.257456577	0.244974895	0.561482024	-5.548744775
1516	-0.326751819	-0.326751819	-2.160294229	0.068775914	0.330705301	-4.305210037
1517	0.156928753	0.156928753	1.431702963	0.191102598	0.504516273	-5.342417926
1518	0.228274692	0.228274692	1.224167213	0.256619274	0.572238508	-5.586228683
1519	0.712691739	0.712691739	2.315037302	0.110146583	0.399157067	-3.987813092
1520	0.109250596	0.109250596	0.600340244	0.56533071	0.798166589	-6.140959408
1521	0.266050899	0.266050899	1.355163988	0.213348963	0.528506483	-5.435047916
1522	0.119463625	0.119463625	0.569191369	0.601253963	0.813754037	-5.635502277
1523	-0.467492062	-0.467492062	-3.081459297	0.029022796	0.251660689	-3.163900857
1524	0.002612589	0.002612589	0.025245144	0.980494112	0.993225087	-6.333103857
1525	-0.0908835	-0.0908835	-0.891834381	0.40297834	0.694617436	-5.830705883
1526	NA	NA	NA	NA	NA	NA
1527	0.176750554	0.176750554	1.497971056	0.173521394	0.483743966	-5.259903836
1528	-0.031371955	-0.031371955	-0.235415576	0.819956668	0.924518959	-6.303261937
1529	NA	NA	NA	NA	NA	NA
1530	-0.306845737	-0.306845737	-3.311847144	0.011077517	0.189866253	-2.658379765
1531	0.308068705	0.308068705	2.406559691	0.043537673	0.282684521	-3.990263189
1532	0.253637853	0.253637853	2.859097988	0.021771146	0.230529027	-3.320236096
1533	NA	NA	NA	NA	NA	NA
1534	0.080001186	0.080001186	0.833140985	0.429567448	0.713632634	-5.970401682
1535	-0.497596082	-0.497596082	-4.296920184	0.002793911	0.138572893	-1.304460803
1536	0.186273601	0.186273601	0.931379808	0.379617407	0.680439829	-5.884523354
1537	0.061678172	0.061678172	0.452293758	0.663386064	0.846288424	-6.22309258
1538	-0.180925598	-0.180925598	-1.250656312	0.247316827	0.562974683	-5.556455483
1539	0.00842448	0.00842448	0.042876955	0.966878215	0.988267954	-6.332447259
1540	-0.006193256	-0.006193256	-0.054259018	0.958094456	0.985328187	-6.331842963
1541	NA	NA	NA	NA	NA	NA
1542	-0.773123736	-0.773123736	-2.1459797	0.065088309	0.326003975	-4.371691238
1543	-0.3434396	-0.3434396	-1.887550379	0.120271074	0.414553309	-4.518605012
1544	0.177071556	0.177071556	0.869975654	0.410318538	0.70037358	-5.939114384
1545	0.166186876	0.166186876	1.223571467	0.256831804	0.572238508	-5.586893436
1546	NA	NA	NA	NA	NA	NA
1547	-0.096944779	-0.096944779	-1.039339571	0.329827515	0.634120701	-5.781517508
1548	-0.172040542	-0.172040542	-1.630270316	0.142709206	0.442518731	-5.089412408
1549	0.042672932	0.042672932	0.264573339	0.798203313	0.912797842	-6.295356782
1550	0.022078812	0.022078812	0.211281695	0.838089773	0.931094216	-6.309117381
1551	0.002821224	0.002821224	0.034554789	0.973303725	0.990779492	-6.332799511
1552	NA	NA	NA	NA	NA	NA
1553	-0.135994547	-0.135994547	-0.761360523	0.46886065	0.740390248	-6.028104529
1554	-0.019724994	-0.019724994	-0.157722735	0.879262903	0.949564915	-6.231655038
1555	NA	NA	NA	NA	NA	NA
1556	0.037591183	0.037591183	0.444429583	0.668819325	0.849649734	-6.22684823
1557	-0.038034913	-0.038034913	-0.288973369	0.78014232	0.905880064	-6.288046397
1558	0.089725008	0.089725008	1.107202444	0.30122035	0.61378253	-5.712456069
1559	NA	NA	NA	NA	NA	NA
1560	0.340176846	0.340176846	0.932693603	0.388218719	0.687769534	-5.68638407
1561	0.283182263	0.283182263	1.988126846	0.082976898	0.355820359	-4.598200558
1562	NA	NA	NA	NA	NA	NA
1563	0.151302477	0.151302477	0.758077354	0.473888717	0.742386846	-5.941057918
1564	NA	NA	NA	NA	NA	NA
1565	-1.10963991	-1.10963991	-2.415383897	0.047470232	0.292591382	-3.951331179
1566	NA	NA	NA	NA	NA	NA
1567	-0.106222708	-0.106222708	-0.817500536	0.437929018	0.719226086	-5.983346836
1568	-0.179746291	-0.179746291	-1.124276971	0.294343014	0.605971243	-5.694582996
1569	0.14843879	0.14843879	1.223929578	0.256704031	0.572238508	-5.58649387
1570	NA	NA	NA	NA	NA	NA
1571	0.251035513	0.251035513	2.836955493	0.02251469	0.230529027	-3.35296501
1572	0.242637818	0.242637818	2.529369902	0.036033388	0.266995853	-3.808675613
1573	NA	NA	NA	NA	NA	NA
1574	NA	NA	NA	NA	NA	NA
1575	0.228687132	0.228687132	2.074055667	0.072714011	0.33818467	-4.475449657
1576	0.136364501	0.136364501	0.964124014	0.363954234	0.666133354	-5.854205851
1577	-0.541162631	-0.541162631	-1.858064106	0.101226597	0.388256626	-4.780938207
1578	NA	NA	NA	NA	NA	NA
1579	0.056083541	0.056083541	0.452053578	0.663551688	0.846330379	-6.223208206
1580	0.353467242	0.353467242	2.783610373	0.0280105	0.247647413	-3.440429759
1581	0.044037728	0.044037728	0.351646916	0.735762165	0.885302805	-6.177691672
1582	-0.038437265	-0.038437265	-0.397864951	0.701409908	0.868869696	-6.247798689
1583	0.054077644	0.054077644	0.390937476	0.706317583	0.870462064	-6.250726032
1584	0.193834619	0.193834619	2.106992455	0.069118662	0.332102931	-4.428039392
1585	NA	NA	NA	NA	NA	NA
1586	0.219927868	0.219927868	1.838878275	0.104224796	0.390904294	-4.807533891
1587	0.05021617	0.05021617	0.32833057	0.754209502	0.89250924	-6.078644542
1588	0.101500149	0.101500149	0.718554469	0.49340101	0.755868534	-6.060394095
1589	-0.938313403	-0.938313403	-2.188299543	0.072874443	0.338209984	-4.218048863
1590	0.399149735	0.399149735	3.080013621	0.015612875	0.206571021	-2.995216017
1591	0.200670731	0.200670731	0.876761778	0.422402019	0.707642193	-5.598946669
1592	-0.173011335	-0.173011335	-0.885395988	0.402445465	0.694261982	-5.925687756
1593	-0.201430905	-0.201430905	-0.593713461	0.571942847	0.801298087	-6.055688836
1594	0.165035756	0.165035756	1.245209278	0.249206272	0.565861535	-5.562612075
1595	0.404329059	0.404329059	3.480622274	0.010767718	0.189172027	-2.505169972
1596	0.073508835	0.073508835	0.552892165	0.595841814	0.811206502	-6.169612248
1597	0.302922295	0.302922295	3.054809435	0.016212408	0.209251644	-3.032128406
1598	0.332950858	0.332950858	1.972265555	0.085019555	0.358521617	-4.620695848
1599	0.076180596	0.076180596	0.680706017	0.515775909	0.769756202	-6.087583894
1600	NA	NA	NA	NA	NA	NA
1601	-0.671495188	-0.671495188	-3.968550436	0.011605013	0.190705053	-2.308523121
1602	NA	NA	NA	NA	NA	NA
1603	0.306125576	0.306125576	2.243628613	0.055985465	0.308452135	-4.229611424
1604	0.059276198	0.059276198	0.372993044	0.719098056	0.876483898	-6.25807887
1605	NA	NA	NA	NA	NA	NA
1606	-0.05215637	-0.05215637	-0.428333444	0.680004933	0.857568144	-6.234339983
1607	NA	NA	NA	NA	NA	NA
1608	-1.438990895	-1.438990895	-4.674275591	0.021690882	0.230529027	-2.92501831
1609	-0.002305372	-0.002305372	-0.009085864	0.993011798	0.995823093	-6.245327423
1610	-0.226616729	-0.226616729	-1.344781973	0.216533742	0.532392959	-5.447378852
1611	NA	NA	NA	NA	NA	NA
1612	NA	NA	NA	NA	NA	NA
1613	0.217187025	0.217187025	1.588005744	0.151962719	0.456334577	-5.144658382
1614	-0.261046262	-0.261046262	-0.847956839	0.462997213	0.736728284	-5.151776877
1615	NA	NA	NA	NA	NA	NA
1616	-0.130218279	-0.130218279	-0.687608345	0.518279574	0.77083055	-5.884529072
1617	0.01090711	0.01090711	0.125702417	0.903150958	0.960709127	-6.324822122
1618	0.018774887	0.018774887	0.177458739	0.863675333	0.944075763	-6.316270157
1619	-0.072305263	-0.072305263	-0.56830673	0.588118913	0.808505	-6.071198815
1620	NA	NA	NA	NA	NA	NA
1621	NA	NA	NA	NA	NA	NA
1622	0.00403071	0.00403071	0.021478845	0.983946495	0.993377654	-5.81387261
1623	-0.125987146	-0.125987146	-1.140949905	0.287749976	0.597425544	-5.676943074
1624	0.176481946	0.176481946	1.559122847	0.158598325	0.466415744	-5.182002265
1625	0.356685246	0.356685246	0.985698961	0.363662228	0.666133354	-5.637642976
1626	0.130576302	0.130576302	1.34672716	0.215933928	0.531991779	-5.445072896
1627	NA	NA	NA	NA	NA	NA
1628	0.078699887	0.078699887	0.815440715	0.439038565	0.720172341	-5.985036416
1629	-0.037433345	-0.037433345	-0.213897726	0.83611898	0.93041206	-6.308512862
1630	0.385193824	0.385193824	2.378490081	0.050075855	0.296934535	-4.00265911
1631	NA	NA	NA	NA	NA	NA
1632	-0.092547413	-0.092547413	-0.59391922	0.569406559	0.800162049	-6.144962883
1633	0.092649535	0.092649535	1.158907898	0.280783146	0.591630317	-5.657739779
1634	0.499437227	0.499437227	1.214701713	0.280943795	0.591771531	-5.277699583
1635	-0.07625819	-0.07625819	-0.891693166	0.399261818	0.69272576	-5.920149709
1636	NA	NA	NA	NA	NA	NA
1637	0.358144459	0.358144459	2.343309611	0.059118505	0.312572424	-4.017857556
1638	0.089773339	0.089773339	0.620532984	0.552623676	0.790984002	-6.128115069
1639	-0.25475597	-0.25475597	-0.827524077	0.472756699	0.742157402	-5.166765499
1640	0.271120413	0.271120413	2.709053357	0.027356091	0.247057277	-3.542342067
1641	0.053495688	0.053495688	0.47568523	0.64735156	0.836884336	-6.211553696
1642	-0.065247777	-0.065247777	-0.523069168	0.615473196	0.819773783	-6.186508117
1643	NA	NA	NA	NA	NA	NA
1644	-0.209278735	-0.209278735	-1.560904119	0.158181589	0.465850261	-5.17970912
1645	NA	NA	NA	NA	NA	NA
1646	NA	NA	NA	NA	NA	NA
1647	0.373572423	0.373572423	2.131874797	0.066518951	0.328835675	-4.392104352
1648	-0.691350682	-0.691350682	-2.522405028	0.068616182	0.330685396	-3.781877179
1649	NA	NA	NA	NA	NA	NA
1650	-0.180397871	-0.180397871	-1.58358154	0.152962454	0.457667107	-5.150400667
1651	0.177000583	0.177000583	0.893232586	0.398486313	0.69272576	-5.918791038
1652	-0.045531905	-0.045531905	-0.392324028	0.705334114	0.870416372	-6.250144067
1653	-0.375656284	-0.375656284	-1.186697263	0.270274067	0.582557035	-5.627614558
1654	-0.646574282	-0.646574282	-5.045201275	0.002600299	0.138572893	-1.03652095
1655	-0.03004994	-0.03004994	-0.175057044	0.865499064	0.944288507	-6.316731156
1656	NA	NA	NA	NA	NA	NA
1657	NA	NA	NA	NA	NA	NA
1658	-0.147161976	-0.147161976	-0.883246102	0.403536556	0.69496412	-5.927571186
1659	NA	NA	NA	NA	NA	NA
1660	NA	NA	NA	NA	NA	NA
1661	NA	NA	NA	NA	NA	NA
1662	0.203098722	0.203098722	0.79671791	0.463256124	0.736835158	-5.664751109
1663	-0.280367221	-0.280367221	-1.28555929	0.235494135	0.552475464	-5.516593613
1664	-0.3819708	-0.3819708	-2.588823482	0.032887209	0.259837479	-3.720581783
1665	0.536287749	0.536287749	6.16936659	0.000298936	0.098100151	0.838742334
1666	NA	NA	NA	NA	NA	NA
1667	-0.271282532	-0.271282532	-0.917076664	0.395695352	0.691220155	-5.70037387
1668	-0.081944786	-0.081944786	-0.423556238	0.683341264	0.859196194	-6.236512842
1669	0.138654594	0.138654594	0.895050771	0.397571783	0.692417111	-5.917183896
1670	NA	NA	NA	NA	NA	NA
1671	0.158272161	0.158272161	0.452500511	0.670661707	0.851142326	-5.888331329
1672	NA	NA	NA	NA	NA	NA
1673	0.009860233	0.009860233	0.076835598	0.940691008	0.976847861	-6.330225722
1674	0.103389341	0.103389341	0.762873009	0.468008586	0.739718082	-6.026934227
1675	-0.049999251	-0.049999251	-0.267607065	0.802928862	0.91599113	-5.773255193
1676	NA	NA	NA	NA	NA	NA
1677	0.343815741	0.343815741	2.214030053	0.058602363	0.311404454	-4.272807696
1678	NA	NA	NA	NA	NA	NA
1679	0.305571524	0.305571524	3.115148254	0.014815665	0.203015393	-2.94384664
1680	0.62738181	0.62738181	3.130953234	0.037845982	0.266995853	-3.243081896
1681	NA	NA	NA	NA	NA	NA
1682	-0.018126681	-0.018126681	-0.123000105	0.905221053	0.960872429	-6.325188824
1683	0.026081951	0.026081951	0.32294832	0.755232068	0.892559716	-6.276819098
1684	NA	NA	NA	NA	NA	NA
1685	0.025705496	0.025705496	0.220562702	0.831103527	0.929180447	-6.306939495
1686	-0.514268267	-0.514268267	-1.854959934	0.101706051	0.388256626	-4.785248036
1687	NA	NA	NA	NA	NA	NA
1688	-0.071387343	-0.071387343	-0.635908864	0.543061724	0.787550008	-6.118077648
1689	0.044217058	0.044217058	0.27134717	0.794187951	0.911728912	-6.204920522
1690	-0.127381706	-0.127381706	-0.759866067	0.46970357	0.741111102	-6.029258925
1691	0.442470844	0.442470844	2.289487823	0.052159114	0.30069305	-4.162489384
1692	0.307730685	0.307730685	1.470362269	0.186222627	0.499265855	-5.214161372
1693	-0.379619146	-0.379619146	-1.857180324	0.101362881	0.388256626	-4.782165513
1694	NA	NA	NA	NA	NA	NA
1695	0.077935181	0.077935181	0.693609612	0.50807709	0.765296369	-6.078459369
1696	NA	NA	NA	NA	NA	NA
1697	NA	NA	NA	NA	NA	NA
1698	-0.130246125	-0.130246125	-1.277332481	0.238236813	0.553974442	-5.526052815
1699	-0.382240542	-0.382240542	-2.005005615	0.119352809	0.413583431	-4.294623051
1700	0.346094537	0.346094537	1.767742924	0.116093653	0.408731714	-4.905226917
1701	NA	NA	NA	NA	NA	NA
1702	-0.099337095	-0.099337095	-0.8955925	0.397299592	0.69231544	-5.916704537
1703	NA	NA	NA	NA	NA	NA
1704	0.059766754	0.059766754	0.462503162	0.656364188	0.842642125	-6.218123921
1705	0.06894932	0.06894932	0.56708279	0.586622264	0.807504026	-6.161269425
1706	NA	NA	NA	NA	NA	NA
1707	0.070373225	0.070373225	0.49090335	0.63702375	0.830606018	-6.203752655
1708	NA	NA	NA	NA	NA	NA
1709	NA	NA	NA	NA	NA	NA
1710	0.148482099	0.148482099	1.374866801	0.207416453	0.522309361	-5.411489748
1711	0.002170957	0.002170958	0.018752161	0.985510195	0.993417217	-6.333260038
1712	NA	NA	NA	NA	NA	NA
1713	0.193429479	0.193429479	0.861725193	0.41457585	0.703763478	-5.946219003
1714	0.293216579	0.293216579	1.056704187	0.332729456	0.636890726	-5.569448613
1715	NA	NA	NA	NA	NA	NA
1716	NA	NA	NA	NA	NA	NA
1717	0.391861417	0.391861417	2.213181281	0.0704593	0.335120746	-4.185906842
1718	NA	NA	NA	NA	NA	NA
1719	NA	NA	NA	NA	NA	NA
1720	0.030362142	0.030362142	0.11080632	0.915510635	0.965001787	-6.131525226
1721	0.123053657	0.123053657	0.541641412	0.618327415	0.821516065	-5.651708036
1722	-0.045107607	-0.045107607	-0.573733788	0.582328638	0.806965686	-6.157292414
1723	NA	NA	NA	NA	NA	NA
1724	NA	NA	NA	NA	NA	NA
1725	NA	NA	NA	NA	NA	NA
1726	NA	NA	NA	NA	NA	NA
1727	-0.054024195	-0.054024195	-0.361736859	0.727163805	0.881217803	-6.262521201
1728	-0.142415242	-0.142415242	-1.10634675	0.30622688	0.617533603	-5.625615725
1729	0.207191343	0.207191343	2.045926436	0.075929168	0.344328932	-4.51578864
1730	0.030081805	0.030081805	0.201791743	0.845249208	0.933860501	-6.311248613
1731	-0.143603236	-0.143603236	-1.02394325	0.336604332	0.640274862	-5.796733924
1732	NA	NA	NA	NA	NA	NA
1733	0.23615188	0.23615188	2.663437564	0.029332528	0.252052726	-3.609963416
1734	0.17958585	0.17958585	0.737894091	0.482212315	0.748074384	-6.046005807
1735	NA	NA	NA	NA	NA	NA
1736	NA	NA	NA	NA	NA	NA
1737	NA	NA	NA	NA	NA	NA
1738	NA	NA	NA	NA	NA	NA
1739	NA	NA	NA	NA	NA	NA
1740	0.27583021	0.27583021	2.007559367	0.080539179	0.353143965	-4.570568066
1741	NA	NA	NA	NA	NA	NA
1742	NA	NA	NA	NA	NA	NA
1743	0.387328968	0.387328968	2.203485863	0.05956369	0.314125798	-4.288170014
1744	NA	NA	NA	NA	NA	NA
1745	-0.231017172	-0.231017172	-2.566786065	0.034019306	0.263877243	-3.753243471
1746	-0.747499314	-0.747499314	-1.186668864	0.290859053	0.601140136	-5.306575534
1747	NA	NA	NA	NA	NA	NA
1748	0.402598048	0.402598048	1.900536553	0.134100627	0.433377947	-4.402430132
1749	NA	NA	NA	NA	NA	NA
1750	NA	NA	NA	NA	NA	NA
1751	-0.048754654	-0.048754654	-0.332334834	0.748402089	0.890870038	-6.273503292
1752	NA	NA	NA	NA	NA	NA
1753	0.69909312	0.69909312	2.270864894	0.114483086	0.405854418	-4.018546554
1754	-0.245853963	-0.245853963	-2.912259534	0.020088303	0.226295087	-3.241751475
1755	NA	NA	NA	NA	NA	NA
1756	-0.135117459	-0.135117459	-1.418982411	0.194652488	0.508649289	-5.358017296
1757	0.093633959	0.093633959	0.49915068	0.645248159	0.836199647	-5.675362604
1758	NA	NA	NA	NA	NA	NA
1759	0.130862742	0.130862742	0.535251245	0.612397272	0.818303638	-5.982086114
1760	-0.452974157	-0.452974157	-3.875233808	0.004953502	0.157917655	-1.866539207
1761	NA	NA	NA	NA	NA	NA
1762	-0.159303931	-0.159303931	-1.047152199	0.326429529	0.631335611	-5.773731199
1763	-0.405473692	-0.405473692	-1.013810005	0.345429015	0.649500265	-5.718032928
1764	0.461140172	0.461140172	1.922057693	0.091811133	0.373572294	-4.69153352
1765	NA	NA	NA	NA	NA	NA
1766	NA	NA	NA	NA	NA	NA
1767	NA	NA	NA	NA	NA	NA
1768	NA	NA	NA	NA	NA	NA
1769	NA	NA	NA	NA	NA	NA
1770	NA	NA	NA	NA	NA	NA
1771	NA	NA	NA	NA	NA	NA
1772	NA	NA	NA	NA	NA	NA
1773	0.167914863	0.167914863	0.859081422	0.415946681	0.704589809	-5.94848386
1774	NA	NA	NA	NA	NA	NA
1775	NA	NA	NA	NA	NA	NA
1776	-0.305640507	-0.305640507	-3.795310638	0.005537639	0.16304056	-1.976189596
1777	-0.063389242	-0.063389242	-0.205907339	0.850961787	0.937086762	-5.485468159
1778	0.184524715	0.184524715	1.572825445	0.155418067	0.462233157	-5.164328199
1779	0.308349177	0.308349177	2.711298511	0.027262429	0.246910861	-3.539014442
1780	0.084145354	0.084145354	0.273329439	0.803570264	0.916558856	-5.467486306
1781	-0.06791533	-0.06791533	-0.330254397	0.752828842	0.892142748	-6.077949175
1782	NA	NA	NA	NA	NA	NA
1783	NA	NA	NA	NA	NA	NA
1784	0.02239435	0.02239435	0.065626956	0.950325256	0.980306396	-5.99965405
1785	-0.045669026	-0.045669026	-0.310503458	0.769232008	0.898032167	-5.947900415
1786	NA	NA	NA	NA	NA	NA
1787	NA	NA	NA	NA	NA	NA
1788	NA	NA	NA	NA	NA	NA
1789	NA	NA	NA	NA	NA	NA
1790	-1.620515317	-1.620515317	-1.699579998	0.128651529	0.425365945	-4.997365014
1791	0.108860087	0.108860087	1.422490408	0.193667764	0.508443779	-5.353723333
1792	2.41E-06	2.41E-06	2.74E-05	0.999978859	0.999978859	-6.333452293
1793	NA	NA	NA	NA	NA	NA
1794	NA	NA	NA	NA	NA	NA
1795	-0.625767975	-0.625767975	-1.631637316	0.142418738	0.442518731	-5.087614011
1796	NA	NA	NA	NA	NA	NA
1797	0.231511705	0.231511705	1.533052087	0.164812638	0.474141176	-5.215411828
1798	-0.045253259	-0.045253259	-0.502935283	0.628917698	0.826428972	-6.197421877
1799	0.214162521	0.214162521	1.848516183	0.102708241	0.389292783	-4.794186221
1800	NA	NA	NA	NA	NA	NA
1801	NA	NA	NA	NA	NA	NA
1802	-0.088060568	-0.088060568	-0.796261654	0.44946257	0.727639658	-6.000596135
1803	0.036488057	0.036488057	0.143245501	0.889732146	0.954075372	-6.322248662
1804	0.175642446	0.175642446	0.462000323	0.656709188	0.842642125	-6.218371095
1805	0.065610633	0.065610633	0.484909685	0.641081423	0.834061478	-6.206852653
1806	0.173299595	0.173299595	0.959526215	0.370205733	0.671428926	-5.769518153
1807	NA	NA	NA	NA	NA	NA
1808	NA	NA	NA	NA	NA	NA
1809	NA	NA	NA	NA	NA	NA
1810	0.183146044	0.183146044	0.975104406	0.387559008	0.687114455	-5.329934019
1811	NA	NA	NA	NA	NA	NA
1812	0.057142094	0.057142094	0.512486062	0.622521225	0.8233598	-6.192294591
1813	-0.045188556	-0.045188556	-0.535660518	0.607143015	0.816591418	-6.179480468
1814	0.152986175	0.152986175	0.822227684	0.435390021	0.718438606	-5.979455893
1815	0.062404163	0.062404163	0.367068078	0.723339049	0.878700447	-6.26043357
1816	-0.101910522	-0.101910522	-0.909454418	0.390380639	0.689492231	-5.904359198
1817	NA	NA	NA	NA	NA	NA
1818	NA	NA	NA	NA	NA	NA
1819	NA	NA	NA	NA	NA	NA
1820	-0.001301376	-0.001301376	-0.00979762	0.99242901	0.995661328	-6.333399809
1821	NA	NA	NA	NA	NA	NA
1822	-0.119772738	-0.119772738	-0.76454372	0.467068584	0.739331998	-6.025639185
1823	NA	NA	NA	NA	NA	NA
1824	-0.212898014	-0.212898014	-0.691556836	0.542340553	0.787511585	-5.261087495
1825	0.399733513	0.399733513	3.657747975	0.006723284	0.17054635	-2.167107545
1826	0.396879522	0.396879522	1.214329355	0.294822029	0.606258443	-5.107076282
1827	0.003505871	0.003505871	0.019830158	0.984748956	0.993377654	-6.24515578
1828	0.238864183	0.238864183	1.391838039	0.202422054	0.516596977	-5.391035886
1829	NA	NA	NA	NA	NA	NA
1830	NA	NA	NA	NA	NA	NA
1831	NA	NA	NA	NA	NA	NA
1832	NA	NA	NA	NA	NA	NA
1833	NA	NA	NA	NA	NA	NA
1834	-2.30156428	-2.30156428	-4.343354888	0.013750166	0.198171522	-2.396381057
1835	NA	NA	NA	NA	NA	NA
1836	-0.766110479	-0.766110479	-2.522932068	0.036392	0.266995853	-3.818209641
1837	-0.205156095	-0.205156095	-1.708119997	0.127011333	0.423105672	-4.985905589
1838	0.282911428	0.282911428	0.91898148	0.430474384	0.714514335	-5.098290899
1839	NA	NA	NA	NA	NA	NA
1840	NA	NA	NA	NA	NA	NA
1841	-0.163279432	-0.163279432	-0.757640439	0.484247446	0.749623052	-5.695164057
1842	0.20714071	0.20714071	1.18057801	0.272560018	0.583561603	-5.634290294
1843	-0.126239929	-0.126239929	-1.412655158	0.196439748	0.510634926	-5.365746773
1844	0.144086705	0.144086705	1.4569286	0.184231769	0.496667121	-5.311251407
1845	-0.157609751	-0.157609751	-1.695837005	0.129376612	0.426528066	-5.002379669
1846	0.093545056	0.093545056	0.891065536	0.399578308	0.692877697	-5.920703102
1847	0.222006358	0.222006358	1.593964672	0.150625613	0.453952114	-5.136911722
1848	NA	NA	NA	NA	NA	NA
1849	NA	NA	NA	NA	NA	NA
1850	NA	NA	NA	NA	NA	NA
1851	-0.981223802	-0.981223802	-3.187310276	0.055061224	0.306344121	-3.47336838
1852	NA	NA	NA	NA	NA	NA
1853	NA	NA	NA	NA	NA	NA
1854	-0.242512763	-0.242512763	-2.687674698	0.028264736	0.248882945	-3.574031508
1855	NA	NA	NA	NA	NA	NA
1856	NA	NA	NA	NA	NA	NA
1857	0.11032156	0.11032156	1.323965979	0.223043022	0.539303136	-5.471927566
1858	NA	NA	NA	NA	NA	NA
1859	NA	NA	NA	NA	NA	NA
1860	-0.832354524	-0.832354524	-5.042199405	0.002607815	0.138572893	-1.03913763
1861	NA	NA	NA	NA	NA	NA
1862	-0.384891529	-0.384891529	-1.905481735	0.094165999	0.376427843	-4.714790419
1863	0.25697017	0.25697017	1.472204187	0.203432054	0.517645077	-4.998979693
1864	-3.193727708	-3.193727708	-14.36657111	9.52E-06	0.029192072	2.808208904
1865	NA	NA	NA	NA	NA	NA
1866	NA	NA	NA	NA	NA	NA
1867	-1.154861029	-1.154861029	-5.259990164	0.000833187	0.100233933	-0.130683997
1868	NA	NA	NA	NA	NA	NA
1869	0.02869173	0.02869173	0.308222263	0.76599361	0.897770851	-6.281834748
1870	NA	NA	NA	NA	NA	NA
1871	NA	NA	NA	NA	NA	NA
1872	0.002493331	0.002493331	0.01775306	0.986282107	0.993701571	-6.333279978
1873	NA	NA	NA	NA	NA	NA
1874	NA	NA	NA	NA	NA	NA
1875	NA	NA	NA	NA	NA	NA
1876	NA	NA	NA	NA	NA	NA
1877	-0.186688288	-0.186688288	-1.579204811	0.153957361	0.459565605	-5.156073553
1878	-0.542503719	-0.542503719	-1.881786574	0.136954034	0.436827874	-4.421871166
1879	-0.033831092	-0.033831092	-0.215423643	0.834969997	0.930240905	-6.308156855
1880	-0.526926049	-0.526926049	-5.09854767	0.001011096	0.108156516	-0.316657302
1881	NA	NA	NA	NA	NA	NA
1882	-0.198334632	-0.198334632	-1.589652313	0.157257869	0.464946815	-5.066112289
1883	-0.044583248	-0.044583248	-0.55899144	0.591869423	0.810456857	-6.166050258
1884	-0.270142433	-0.270142433	-1.567745373	0.156590282	0.464165336	-5.17088969
1885	NA	NA	NA	NA	NA	NA
1886	-0.024615293	-0.024615293	-0.208261016	0.840366929	0.932240292	-6.309806263
1887	NA	NA	NA	NA	NA	NA
1888	-0.248518465	-0.248518465	-1.895080213	0.095673204	0.37802667	-4.729349767
1889	NA	NA	NA	NA	NA	NA
1890	-0.214741285	-0.214741285	-0.991233862	0.368967363	0.67110774	-5.497335928
1891	NA	NA	NA	NA	NA	NA
1892	-0.13057754	-0.13057754	-0.915008087	0.387633421	0.687114455	-5.899370474
1893	NA	NA	NA	NA	NA	NA
1894	0.510358433	0.510358433	1.657797818	0.202728977	0.516833251	-4.488502546
1895	-0.118601327	-0.118601327	-0.448645636	0.665903885	0.847973472	-6.224842559
1896	NA	NA	NA	NA	NA	NA
1897	NA	NA	NA	NA	NA	NA
1898	-0.156610205	-0.156610205	-0.802630124	0.453864134	0.730767101	-5.797427402
1899	0.368350395	0.368350395	3.245899329	0.012205495	0.195404246	-2.753658039
1900	NA	NA	NA	NA	NA	NA
1901	0.142922863	0.142922863	1.257683561	0.244897048	0.561482024	-5.548486933
1902	-0.370526818	-0.370526818	-2.284814933	0.063960113	0.321592529	-4.093368694
1903	-0.979063548	-0.979063548	-2.438923467	0.041418379	0.275415829	-3.942480056
1904	0.125778408	0.125778408	1.395962561	0.201224252	0.515318434	-5.386042704
1905	NA	NA	NA	NA	NA	NA
1906	-0.378647531	-0.378647531	-4.145573092	0.003421064	0.146383353	-1.502931859
1907	-0.282579903	-0.282579903	-2.239075835	0.056380287	0.308452135	-4.236262518
1908	0.423657257	0.423657257	1.972154218	0.090480742	0.370915939	-4.562857369
1909	NA	NA	NA	NA	NA	NA
1910	NA	NA	NA	NA	NA	NA
1911	0.42705051	0.42705051	1.387188607	0.265822373	0.577997839	-4.71450655
1912	NA	NA	NA	NA	NA	NA
1913	NA	NA	NA	NA	NA	NA
1914	NA	NA	NA	NA	NA	NA
1915	0.107985513	0.107985513	0.629280088	0.547171861	0.788600313	-6.122432055
1916	NA	NA	NA	NA	NA	NA
1917	NA	NA	NA	NA	NA	NA
1918	0.162978538	0.162978538	1.67742134	0.132999739	0.431995076	-5.026980862
1919	0.114376933	0.114376933	0.865598078	0.412573509	0.702984685	-5.942890894
1920	NA	NA	NA	NA	NA	NA
1921	0.099027898	0.099027898	1.203462135	0.264092088	0.577160402	-5.60920489
1922	-1.312633442	-1.312633442	-4.263828548	0.027334972	0.247057277	-3.044410815
1923	0.090564427	0.090564427	0.695520125	0.506943381	0.76467258	-6.077095562
1924	NA	NA	NA	NA	NA	NA
1925	NA	NA	NA	NA	NA	NA
1926	0.094022095	0.094022095	0.671869747	0.532700095	0.781882092	-5.757690258
1927	0.025895142	0.025895142	0.084115216	0.938632301	0.975726186	-5.505400787
1928	0.058811829	0.058811829	0.438610567	0.672853104	0.852220228	-6.229586935
1929	NA	NA	NA	NA	NA	NA
1930	-0.095121957	-0.095121957	-0.430824226	0.682171259	0.859196194	-6.036228527
1931	NA	NA	NA	NA	NA	NA
1932	0.12719165	0.12719165	0.892754643	0.398726967	0.69272576	-5.919213067
1933	NA	NA	NA	NA	NA	NA
1934	-0.044382413	-0.044382413	-0.464226611	0.655182393	0.842226399	-6.21727482
1935	0.062144269	0.062144269	0.595307663	0.568523795	0.800162049	-6.144100515
1936	-0.127355419	-0.127355419	-0.549345326	0.607392653	0.816591418	-5.836140156
1937	NA	NA	NA	NA	NA	NA
1938	0.07405615	0.07405615	0.36300409	0.726253915	0.88094588	-6.262027643
1939	NA	NA	NA	NA	NA	NA
1940	NA	NA	NA	NA	NA	NA
1941	-0.564895185	-0.564895185	-0.821497278	0.435781661	0.718776119	-5.980058319
1942	NA	NA	NA	NA	NA	NA
1943	NA	NA	NA	NA	NA	NA
1944	0.17937722	0.17937722	1.897601108	0.095305809	0.377815059	-4.725823666
1945	0.460421284	0.460421284	1.495586926	0.238217606	0.553974442	-4.623332058
1946	NA	NA	NA	NA	NA	NA
1947	NA	NA	NA	NA	NA	NA
1948	0.585127	0.585127	3.166550029	0.013725552	0.198171522	-2.868886552
1949	NA	NA	NA	NA	NA	NA
1950	-0.86301847	-0.86301847	-4.332349407	0.002665862	0.138572893	-1.2585409
1951	NA	NA	NA	NA	NA	NA
1952	0.144116936	0.144116936	0.900569173	0.394805391	0.691220155	-5.912289897
1953	NA	NA	NA	NA	NA	NA
1954	NA	NA	NA	NA	NA	NA
1955	NA	NA	NA	NA	NA	NA
1956	-0.042955115	-0.042955115	-0.269568955	0.79449453	0.911813032	-6.293911508
1957	-0.423264289	-0.423264289	-2.506500232	0.037323883	0.266995853	-3.842538327
1958	0.314845406	0.314845406	1.546140543	0.200843082	0.515318434	-4.77130794
1959	0.066524214	0.066524214	0.61309539	0.557284424	0.794021338	-6.132890776
1960	NA	NA	NA	NA	NA	NA
1961	0.047139158	0.047139158	0.350719846	0.735093552	0.884832261	-6.266741763
1962	-0.028093936	-0.028093936	-0.313537898	0.762102623	0.896132915	-6.280050554
1963	NA	NA	NA	NA	NA	NA
1964	NA	NA	NA	NA	NA	NA
1965	NA	NA	NA	NA	NA	NA
1966	0.411049499	0.411049499	3.496321579	0.008470722	0.181154292	-2.394492161
1967	-0.086601301	-0.086601301	-0.632424027	0.545220172	0.788008007	-6.120371933
1968	0.407147963	0.407147963	2.078369363	0.084613821	0.357994507	-4.35989253
1969	0.021429384	0.021429385	0.113101691	0.912810183	0.964501454	-6.326464232
1970	-0.159996726	-0.159996726	-1.209037145	0.262062424	0.576599515	-5.603044244
1971	-0.214481336	-0.214481336	-0.894323457	0.41382429	0.703049207	-5.58390944
1972	-0.676186375	-0.676186375	-2.196456891	0.122274359	0.416242026	-4.071343659
1973	NA	NA	NA	NA	NA	NA
1974	-2.038174747	-2.038174747	-2.716205347	0.043894939	0.283848006	-3.558969914
1975	NA	NA	NA	NA	NA	NA
1976	NA	NA	NA	NA	NA	NA
1977	NA	NA	NA	NA	NA	NA
1978	0.640720451	0.640720451	5.006762508	0.002698432	0.138572893	-1.070140983
1979	NA	NA	NA	NA	NA	NA
1980	-0.764250048	-0.764250048	-2.23368244	0.06853187	0.330685396	-4.159420945
1981	NA	NA	NA	NA	NA	NA
1982	NA	NA	NA	NA	NA	NA
1983	NA	NA	NA	NA	NA	NA
1984	NA	NA	NA	NA	NA	NA
1985	NA	NA	NA	NA	NA	NA
1986	NA	NA	NA	NA	NA	NA
1987	0.009170143	0.009170143	0.037422314	0.97108946	0.989944971	-6.332686684
1988	NA	NA	NA	NA	NA	NA
1989	-0.328694585	-0.328694585	-3.022318643	0.020046233	0.226220855	-3.1138007
1990	NA	NA	NA	NA	NA	NA
1991	-0.009781962	-0.009781962	-0.093900604	0.927558258	0.970855429	-6.328634265
1992	0.267228388	0.267228388	2.125279072	0.079382582	0.350272209	-4.299411221
1993	NA	NA	NA	NA	NA	NA
1994	0.192973233	0.192973233	1.453764035	0.18508153	0.497504145	-5.315177951
1995	0.988440986	0.988440986	3.210753863	0.054136966	0.305624455	-3.461841734
1996	NA	NA	NA	NA	NA	NA
1997	-0.527058002	-0.527058002	-2.092608108	0.070666856	0.33529576	-4.44876735
1998	NA	NA	NA	NA	NA	NA
1999	0.320568888	0.320568888	3.626631671	0.007027503	0.171865166	-2.210664262
2000	0.235462036	0.235462036	0.892492568	0.398858972	0.69272576	-5.919444404
2001	NA	NA	NA	NA	NA	NA
2002	0.057328413	0.057328413	0.413285477	0.690539371	0.863309614	-6.241105628
2003	0.052695784	0.052695784	0.219169566	0.832151199	0.929496528	-6.307272306
2004	-0.414051626	-0.414051626	-3.103164088	0.015082673	0.205047166	-2.96135672
2005	-1.397755761	-1.397755761	-3.776740917	0.005683687	0.165895643	-2.001802066
2006	-0.093814237	-0.093814237	-0.567153413	0.58657658	0.807504026	-6.161227419
2007	NA	NA	NA	NA	NA	NA
2008	NA	NA	NA	NA	NA	NA
2009	NA	NA	NA	NA	NA	NA
2010	0.241391982	0.241391982	2.43833704	0.041455836	0.275415829	-3.943346405
2011	NA	NA	NA	NA	NA	NA
2012	0.127736328	0.127736328	0.414926044	0.708018204	0.871827745	-5.414650052
2013	NA	NA	NA	NA	NA	NA
2014	NA	NA	NA	NA	NA	NA
2015	0.185391487	0.185391487	1.903618709	0.09443427	0.376964073	-4.717400136
2016	-0.174737683	-0.174737683	-0.527681759	0.621236317	0.823073463	-5.848593954
2017	NA	NA	NA	NA	NA	NA
2018	NA	NA	NA	NA	NA	NA
2019	-0.101042715	-0.101042715	-0.605470399	0.56208641	0.796281979	-6.137732678
2020	-0.002506135	-0.002506135	-0.020978693	0.983790023	0.993377654	-6.333211674
2021	NA	NA	NA	NA	NA	NA
2022	-0.556178391	-0.556178391	-3.399502277	0.009746207	0.185539649	-2.532485259
2023	0.026678988	0.026678988	0.194485218	0.850771948	0.937039547	-6.31282348
2024	0.365970365	0.365970365	1.910478157	0.093450137	0.375923073	-4.707787239
2025	-0.215391173	-0.215391173	-1.019274947	0.36866149	0.670957836	-5.290591869
2026	-0.062043284	-0.062043284	-0.25988132	0.80265875	0.915846848	-6.208249842
2027	-0.038437381	-0.038437381	-0.277530104	0.788595683	0.908470201	-6.291553497
2028	NA	NA	NA	NA	NA	NA
2029	0.439950833	0.439950833	1.478349759	0.178570348	0.489494642	-5.284548699
2030	3.76E-05	3.76E-05	0.000422073	0.999673842	0.999830654	-6.333452196
2031	-0.489791621	-0.489791621	-1.650452216	0.151735255	0.455920824	-4.901505935
2032	-0.18724096	-0.18724096	-1.614914433	0.146009751	0.446931431	-5.109565266
2033	NA	NA	NA	NA	NA	NA
2034	0.217225582	0.217225582	2.591715797	0.032741513	0.259828787	-3.716294541
2035	1.914488338	1.914488338	2.180494112	0.083451334	0.356617589	-4.173559722
2036	-0.429511711	-0.429511711	-1.395183329	0.263669972	0.577160402	-4.707769749
2037	0.152035481	0.152035481	0.647644254	0.546967419	0.788600313	-5.774247865
2038	-0.515986798	-0.515986798	-1.707534214	0.127123213	0.423257234	-4.986692419
2039	0.100291399	0.100291399	0.325776654	0.767481139	0.897770851	-5.450224634
2040	NA	NA	NA	NA	NA	NA
2041	NA	NA	NA	NA	NA	NA
2042	-1.006575688	-1.006575688	-4.184376358	0.003246921	0.146383353	-1.451692084
2043	NA	NA	NA	NA	NA	NA
2044	-0.0730869	-0.0730869	-0.724869986	0.489728951	0.752956785	-6.055731985
2045	NA	NA	NA	NA	NA	NA
2046	-0.182790969	-0.182790969	-2.037542108	0.076914087	0.345982367	-4.52778393
2047	0.233886362	0.233886362	1.099140595	0.309144508	0.620328238	-5.633013933
2048	0.584102228	0.584102228	2.875011236	0.048241693	0.293221199	-3.460278801
2049	NA	NA	NA	NA	NA	NA
2050	NA	NA	NA	NA	NA	NA
2051	NA	NA	NA	NA	NA	NA
2052	NA	NA	NA	NA	NA	NA
2053	NA	NA	NA	NA	NA	NA
2054	-0.040362063	-0.040362063	-0.374300873	0.718163327	0.876120191	-6.257554215
2055	0.265365241	0.265365241	3.096171599	0.015240796	0.206317017	-2.971579072
2056	0.280223984	0.280223984	2.052225899	0.075197275	0.343205317	-4.506767429
2057	0.116431431	0.116431431	1.022256643	0.337353206	0.641050579	-5.798390429
2058	NA	NA	NA	NA	NA	NA
2059	-0.204772349	-0.204772349	-2.156857289	0.06400579	0.321592529	-4.355928484
2060	0.182886472	0.182886472	0.965379672	0.391831944	0.69042521	-5.338466936
2061	0.682888799	0.682888799	2.319215789	0.049819541	0.296591404	-4.118864528
2062	-0.299305626	-0.299305626	-3.350827074	0.01046313	0.187395826	-2.602286388
2063	NA	NA	NA	NA	NA	NA
2064	NA	NA	NA	NA	NA	NA
2065	NA	NA	NA	NA	NA	NA
2066	NA	NA	NA	NA	NA	NA
2067	-0.036973138	-0.036973138	-0.43719732	0.673834494	0.852971068	-6.2302469
2068	0.013736671	0.013736671	0.092041244	0.928988095	0.971635631	-6.328823077
2069	0.254930208	0.254930208	1.738970399	0.121247477	0.414646998	-4.944304632
2070	NA	NA	NA	NA	NA	NA
2071	NA	NA	NA	NA	NA	NA
2072	0.1984591	0.1984591	1.010969246	0.342398066	0.645705434	-5.809423148
2073	0.245761562	0.245761562	1.141234099	0.307596456	0.618583351	-5.352633628
2074	0.433713144	0.433713144	3.303826165	0.011208614	0.190336178	-2.66994316
2075	-0.569867296	-0.569867296	-3.012804891	0.042275646	0.278051684	-3.34161521
2076	0.211962491	0.211962491	2.290483849	0.052078975	0.30069305	-4.161029118
2077	NA	NA	NA	NA	NA	NA
2078	NA	NA	NA	NA	NA	NA
2079	NA	NA	NA	NA	NA	NA
2080	-0.102528368	-0.102528368	-0.548732547	0.613903725	0.819345716	-5.647601119
2081	-0.003433935	-0.003433935	-0.021075832	0.983714977	0.993377654	-6.33320944
2082	NA	NA	NA	NA	NA	NA
2083	NA	NA	NA	NA	NA	NA
2084	0.043594052	0.043594052	0.428299028	0.680028942	0.857568144	-6.23435572
2085	-0.560734454	-0.560734454	-4.27703376	0.002868696	0.138572893	-1.330325998
2086	NA	NA	NA	NA	NA	NA
2087	NA	NA	NA	NA	NA	NA
2088	NA	NA	NA	NA	NA	NA
2089	NA	NA	NA	NA	NA	NA
2090	-0.044297284	-0.044297284	-0.334519242	0.746816005	0.890703114	-6.27271841
2091	NA	NA	NA	NA	NA	NA
2092	NA	NA	NA	NA	NA	NA
2093	-0.181858135	-0.181858135	-1.216104987	0.264525882	0.577160402	-5.509005004
2094	0.367920573	0.367920573	3.842529708	0.005184107	0.159680501	-1.911292024
2095	NA	NA	NA	NA	NA	NA
2096	NA	NA	NA	NA	NA	NA
2097	NA	NA	NA	NA	NA	NA
2098	NA	NA	NA	NA	NA	NA
2099	-0.453122883	-0.453122883	-2.855183148	0.021900727	0.230529027	-3.326021092
2100	0.215660919	0.215660919	1.341354341	0.217594182	0.533840922	-5.451437255
2101	-0.238974762	-0.238974762	-1.111760878	0.318904514	0.626767957	-5.381991262
2102	NA	NA	NA	NA	NA	NA
2103	NA	NA	NA	NA	NA	NA
2104	0.048119138	0.048119138	0.607634704	0.560720956	0.796281979	-6.136363917
2105	0.156259067	0.156259067	1.593842737	0.150652866	0.453952114	-5.137070381
2106	0.178247821	0.178247821	1.544695523	0.162010533	0.470820035	-5.200526454
2107	NA	NA	NA	NA	NA	NA
2108	NA	NA	NA	NA	NA	NA
2109	-0.553667803	-0.553667803	-1.798479689	0.176814822	0.486409257	-4.374292518
2110	NA	NA	NA	NA	NA	NA
2111	-0.064330101	-0.064330101	-0.330027036	0.752991958	0.892142748	-6.078031558
2112	NA	NA	NA	NA	NA	NA
2113	NA	NA	NA	NA	NA	NA
2114	NA	NA	NA	NA	NA	NA
2115	NA	NA	NA	NA	NA	NA
2116	0.129859739	0.129859739	0.694752349	0.527441366	0.779225728	-5.553527122
2117	NA	NA	NA	NA	NA	NA
2118	0.037981601	0.037981601	0.404561713	0.696679874	0.866975667	-6.244921984
2119	0.505028728	0.505028728	2.334993973	0.048620843	0.29412381	-4.095677871
2120	0.064430341	0.064430341	0.492297292	0.636081926	0.830068265	-6.203026569
2121	-0.539378598	-0.539378598	-1.75206405	0.184912318	0.497468752	-4.411633194
2122	-0.405086675	-0.405086675	-2.300615359	0.051270769	0.299361191	-4.146169873
2123	NA	NA	NA	NA	NA	NA
2124	0.053849884	0.053849884	0.382656199	0.712203653	0.873436533	-6.254160627
2125	-0.05293803	-0.05293803	-0.415904728	0.688700471	0.862536415	-6.239944601
2126	0.063872518	0.063872518	0.400398607	0.699618693	0.868252126	-6.246715726
2127	NA	NA	NA	NA	NA	NA
2128	-0.562264457	-0.562264457	-1.559537194	0.158501298	0.466360995	-5.181468968
2129	-0.266598575	-0.266598575	-3.156198434	0.013938098	0.198491736	-2.883963291
2130	NA	NA	NA	NA	NA	NA
2131	NA	NA	NA	NA	NA	NA
2132	NA	NA	NA	NA	NA	NA
2133	-0.061606344	-0.061606344	-0.336051416	0.748674658	0.890870038	-6.075830246
2134	NA	NA	NA	NA	NA	NA
2135	NA	NA	NA	NA	NA	NA
2136	-0.076743965	-0.076743965	-0.705043957	0.501315775	0.761589083	-6.070247916
2137	NA	NA	NA	NA	NA	NA
2138	NA	NA	NA	NA	NA	NA
2139	0.380876866	0.380876866	1.272610209	0.261427229	0.576365974	-5.217021594
2140	-0.329185078	-0.329185078	-4.138572573	0.003453543	0.146383353	-1.512201893
2141	NA	NA	NA	NA	NA	NA
2142	NA	NA	NA	NA	NA	NA
2143	-0.292700004	-0.292700004	-1.531894418	0.165093622	0.474160782	-5.216888651
2144	NA	NA	NA	NA	NA	NA
2145	-0.352498544	-0.352498544	-1.497679556	0.173595458	0.483743966	-5.260271245
2146	NA	NA	NA	NA	NA	NA
2147	NA	NA	NA	NA	NA	NA
2148	NA	NA	NA	NA	NA	NA
2149	NA	NA	NA	NA	NA	NA
2150	0.253898749	0.253898749	1.137588887	0.289069336	0.598859221	-5.680513777
2151	-0.331703519	-0.331703519	-1.959556902	0.09215633	0.374450184	-4.579937759
2152	NA	NA	NA	NA	NA	NA
2153	-1.068311712	-1.068311712	-2.849301976	0.030385261	0.253594717	-3.373803109
2154	-0.186826911	-0.186826911	-0.77095572	0.46347266	0.736835158	-6.020646477
2155	-0.036847136	-0.036847136	-0.119690589	0.912820298	0.964501454	-5.50128555
2156	-0.080367646	-0.080367646	-0.436067122	0.674619808	0.853616967	-6.230773229
2157	NA	NA	NA	NA	NA	NA
2158	-0.470055577	-0.470055577	-2.055788259	0.074786445	0.342494991	-4.501662655
2159	0.01987246	0.01987246	0.148987187	0.885348306	0.951294371	-6.321333858
2160	0.166202896	0.166202896	0.539877037	0.629372399	0.826428972	-5.352669277
2161	0.352632329	0.352632329	1.145455954	0.340705818	0.643640271	-4.917004521
2162	0.204630426	0.204630426	1.666693872	0.135153469	0.434344011	-5.041256181
2163	NA	NA	NA	NA	NA	NA
2164	NA	NA	NA	NA	NA	NA
2165	0.238596957	0.238596957	1.685081822	0.131481299	0.430130714	-5.016761802
2166	NA	NA	NA	NA	NA	NA
2167	NA	NA	NA	NA	NA	NA
2168	-0.797690295	-0.797690295	-2.591138199	0.087211731	0.364345934	-3.806130674
2169	0.306921202	0.306921202	1.661399042	0.13622837	0.435797663	-5.048286885
2170	NA	NA	NA	NA	NA	NA
2171	NA	NA	NA	NA	NA	NA
2172	NA	NA	NA	NA	NA	NA
2173	NA	NA	NA	NA	NA	NA
2174	NA	NA	NA	NA	NA	NA
2175	0.919069183	0.919069183	2.375153077	0.045698988	0.288909875	-4.036570448
2176	NA	NA	NA	NA	NA	NA
2177	NA	NA	NA	NA	NA	NA
2178	NA	NA	NA	NA	NA	NA
2179	NA	NA	NA	NA	NA	NA
2180	-0.211506538	-0.211506538	-2.07160396	0.072988855	0.338209984	-4.478971234
2181	NA	NA	NA	NA	NA	NA
2182	0.041647883	0.041647883	0.350448067	0.735289605	0.884901194	-6.266844284
2183	NA	NA	NA	NA	NA	NA
2184	0.002807493	0.002807493	0.031983158	0.975289716	0.991403533	-6.332893052
2185	NA	NA	NA	NA	NA	NA
2186	0.056255514	0.056255514	0.568080972	0.585976752	0.807300729	-6.160675268
2187	0.277016327	0.277016327	1.811950513	0.108575638	0.397683663	-4.844688831
2188	NA	NA	NA	NA	NA	NA
2189	-0.375695799	-0.375695799	-1.98222693	0.083731084	0.357075976	-4.606574419
2190	-0.168986239	-0.168986239	-1.772516483	0.115258791	0.406690677	-4.898718478
2191	NA	NA	NA	NA	NA	NA
2192	-0.311641586	-0.311641586	-3.242774884	0.01226186	0.19545405	-2.758183424
2193	0.213757058	0.213757058	1.274263065	0.239267017	0.555761931	-5.529572073
2194	NA	NA	NA	NA	NA	NA
2195	0.12926948	0.12926948	1.412161684	0.196579744	0.510634926	-5.366348773
2196	-0.027221066	-0.027221066	-0.283254036	0.784363477	0.906489311	-6.28981658
2197	0.095407848	0.095407848	0.851608236	0.423445903	0.70813878	-5.865408396
2198	NA	NA	NA	NA	NA	NA
2199	0.067725761	0.067725761	0.668814826	0.522934762	0.774682166	-6.09585828
2200	NA	NA	NA	NA	NA	NA
2201	NA	NA	NA	NA	NA	NA
2202	NA	NA	NA	NA	NA	NA
2203	NA	NA	NA	NA	NA	NA
2204	0.561106821	0.561106821	2.876861142	0.04815526	0.293073874	-3.458659128
2205	NA	NA	NA	NA	NA	NA
2206	0.364008859	0.364008859	1.684409094	0.131613998	0.430344025	-5.017660048
2207	-0.013037906	-0.013037906	-0.142045649	0.890648764	0.954193561	-6.322435314
2208	-0.783805098	-0.783805098	-2.677814565	0.045901145	0.288909875	-3.601784207
2209	-0.042672293	-0.042672293	-0.368080901	0.722613358	0.878433321	-6.260033631
2210	NA	NA	NA	NA	NA	NA
2211	NA	NA	NA	NA	NA	NA
2212	NA	NA	NA	NA	NA	NA
2213	NA	NA	NA	NA	NA	NA
2214	0.226165003	0.226165003	1.980895629	0.083902182	0.357116363	-4.608462933
2215	NA	NA	NA	NA	NA	NA
2216	0.508537774	0.508537774	1.81664014	0.12095784	0.414553309	-4.694257089
2217	NA	NA	NA	NA	NA	NA
2218	0.224609754	0.224609754	2.049929148	0.075463317	0.343681508	-4.510057371
2219	-0.145197082	-0.145197082	-1.360198123	0.211819352	0.526682634	-5.429048141
2220	NA	NA	NA	NA	NA	NA
2221	NA	NA	NA	NA	NA	NA
2222	0.284546008	0.284546008	1.183745673	0.282824898	0.592875266	-5.439888334
2223	NA	NA	NA	NA	NA	NA
2224	NA	NA	NA	NA	NA	NA
2225	-0.735338448	-0.735338448	-3.197615622	0.025558284	0.24054502	-3.043274208
2226	NA	NA	NA	NA	NA	NA
2227	NA	NA	NA	NA	NA	NA
2228	-0.183330032	-0.183330032	-0.618635671	0.571390915	0.801027421	-5.604767929
2229	NA	NA	NA	NA	NA	NA
2230	NA	NA	NA	NA	NA	NA
2231	0.04828396	0.04828396	0.41005929	0.692807405	0.864515819	-6.242526052
2232	NA	NA	NA	NA	NA	NA
2233	NA	NA	NA	NA	NA	NA
2234	0.124043212	0.124043212	0.78638063	0.454898401	0.731324309	-6.00849043
2235	-0.192675303	-0.192675303	-1.823705871	0.10665547	0.395127833	-4.828494064
2236	NA	NA	NA	NA	NA	NA
2237	NA	NA	NA	NA	NA	NA
2238	NA	NA	NA	NA	NA	NA
2239	NA	NA	NA	NA	NA	NA
2240	-0.056509391	-0.056509391	-0.463476358	0.655696726	0.842642125	-6.217644818
2241	NA	NA	NA	NA	NA	NA
2242	-0.007060801	-0.007060801	-0.03658527	0.972660852	0.990779492	-5.813366857
2243	NA	NA	NA	NA	NA	NA
2244	NA	NA	NA	NA	NA	NA
2245	NA	NA	NA	NA	NA	NA
2246	0.298251405	0.298251405	1.103278322	0.302818967	0.615287996	-5.716535993
2247	NA	NA	NA	NA	NA	NA
2248	-0.039038028	-0.039038028	-0.196844775	0.848987464	0.936087827	-6.312321179
2249	NA	NA	NA	NA	NA	NA
2250	-0.191410436	-0.191410436	-1.957074938	0.087021445	0.364334655	-4.64218856
2251	NA	NA	NA	NA	NA	NA
2252	NA	NA	NA	NA	NA	NA
2253	NA	NA	NA	NA	NA	NA
2254	NA	NA	NA	NA	NA	NA
2255	NA	NA	NA	NA	NA	NA
2256	NA	NA	NA	NA	NA	NA
2257	-0.229005807	-0.229005807	-2.195328049	0.060318176	0.315495233	-4.300045737
2258	-0.278916855	-0.278916855	-2.235135302	0.056724253	0.308452135	-4.24201725
2259	NA	NA	NA	NA	NA	NA
2260	0.204216229	0.204216229	1.753413207	0.118634144	0.413213731	-4.924721838
2261	0.129124885	0.129124885	0.867893244	0.426786401	0.710308038	-5.606460586
2262	NA	NA	NA	NA	NA	NA
2263	NA	NA	NA	NA	NA	NA
2264	NA	NA	NA	NA	NA	NA
2265	NA	NA	NA	NA	NA	NA
2266	NA	NA	NA	NA	NA	NA
2267	-1.305003191	-1.305003191	-4.239043196	0.027735018	0.247190396	-3.05228358
2268	0.048674334	0.048674334	0.196105716	0.851228368	0.937218456	-6.116942445
2269	NA	NA	NA	NA	NA	NA
2270	-0.235712257	-0.235712257	-1.475147357	0.179406735	0.491153861	-5.28855426
2271	NA	NA	NA	NA	NA	NA
2272	NA	NA	NA	NA	NA	NA
2273	-0.271235213	-0.271235213	-1.442124397	0.188237036	0.501251085	-5.329579203
2274	0.092072949	0.092072949	0.778290338	0.459382116	0.733989484	-6.014891768
2275	-0.061855476	-0.061855476	-0.447814978	0.666477815	0.848365452	-6.225239142
2276	NA	NA	NA	NA	NA	NA
2277	NA	NA	NA	NA	NA	NA
2278	-0.352220913	-0.352220913	-2.61064308	0.031804242	0.258069313	-3.688236538
2279	NA	NA	NA	NA	NA	NA
2280	0.031529108	0.031529108	0.313417273	0.76219084	0.896132915	-6.280091372
2281	NA	NA	NA	NA	NA	NA
2282	NA	NA	NA	NA	NA	NA
2283	0.166483151	0.166483151	1.217407869	0.259039257	0.575081582	-5.593758304
2284	NA	NA	NA	NA	NA	NA
2285	NA	NA	NA	NA	NA	NA
2286	-0.389517805	-0.389517805	-1.907786528	0.093835128	0.376427843	-4.711560693
2287	NA	NA	NA	NA	NA	NA
2288	0.193741386	0.193741386	1.480109812	0.183683974	0.496047868	-5.202269111
2289	0.355225997	0.355225997	3.846514175	0.005155404	0.159680501	-1.90583101
2290	NA	NA	NA	NA	NA	NA
2291	-0.119426207	-0.119426207	-0.540421531	0.60400905	0.814636557	-6.176782821
2292	-0.709762787	-0.709762787	-0.756064827	0.485108153	0.749623052	-5.696365728
2293	NA	NA	NA	NA	NA	NA
2294	NA	NA	NA	NA	NA	NA
2295	-0.059972617	-0.059972617	-0.438354049	0.677010253	0.855586224	-6.03268716
2296	NA	NA	NA	NA	NA	NA
2297	NA	NA	NA	NA	NA	NA
2298	-0.280802809	-0.280802809	-1.377298259	0.206694379	0.521520919	-5.408568451
2299	NA	NA	NA	NA	NA	NA
2300	NA	NA	NA	NA	NA	NA
2301	-0.074982045	-0.074982045	-0.492355101	0.636042883	0.830068265	-6.202996416
2302	0.00017502	0.00017502	0.001202128	0.999071054	0.999617552	-6.333451503
2303	NA	NA	NA	NA	NA	NA
2304	NA	NA	NA	NA	NA	NA
2305	-0.066479125	-0.066479125	-0.35246133	0.733837786	0.883845356	-6.266083011
2306	NA	NA	NA	NA	NA	NA
2307	NA	NA	NA	NA	NA	NA
2308	0.515946264	0.515946264	1.845358965	0.142689252	0.442518731	-4.459704123
2309	0.233908133	0.233908133	2.327358386	0.049197275	0.295450527	-4.106901368
2310	NA	NA	NA	NA	NA	NA
2311	NA	NA	NA	NA	NA	NA
2312	NA	NA	NA	NA	NA	NA
2313	NA	NA	NA	NA	NA	NA
2314	-0.197557758	-0.197557758	-0.804957597	0.444715449	0.723921552	-5.993579829
2315	0.340001255	0.340001255	2.256996065	0.054842075	0.306340097	-4.210069501
2316	NA	NA	NA	NA	NA	NA
2317	NA	NA	NA	NA	NA	NA
2318	NA	NA	NA	NA	NA	NA
2319	-0.478559082	-0.478559082	-1.227007385	0.25560807	0.571844581	-5.583056572
2320	NA	NA	NA	NA	NA	NA
2321	0.075595408	0.075595408	0.502412565	0.629268755	0.826428972	-6.197699894
2322	0.059457411	0.059457411	0.52342786	0.615235058	0.819627816	-6.186310068
2323	NA	NA	NA	NA	NA	NA
2324	NA	NA	NA	NA	NA	NA
2325	NA	NA	NA	NA	NA	NA
2326	-1.438930094	-1.438930094	-1.236218587	0.287464224	0.597221209	-5.085658607
2327	NA	NA	NA	NA	NA	NA
2328	NA	NA	NA	NA	NA	NA
2329	NA	NA	NA	NA	NA	NA
2330	0.081936647	0.081936647	0.65533121	0.531126093	0.781066502	-6.105083911
2331	0.133152859	0.133152859	0.675990972	0.53804204	0.785114343	-5.566582019
2332	NA	NA	NA	NA	NA	NA
2333	-0.471864371	-0.471864371	-1.532757517	0.229500799	0.544778806	-4.592214645
2334	NA	NA	NA	NA	NA	NA
2335	0.067810605	0.067810605	0.393067966	0.704806688	0.870394624	-6.249831005
2336	NA	NA	NA	NA	NA	NA
2337	0.244034621	0.244034621	1.413157589	0.196297301	0.510634926	-5.365133722
2338	NA	NA	NA	NA	NA	NA
2339	NA	NA	NA	NA	NA	NA
2340	-0.417217417	-0.417217417	-1.368745144	0.20924414	0.523952524	-5.418831054
2341	-0.010001003	-0.010001003	-0.110152102	0.915073527	0.964943894	-6.326823675
2342	-0.214016263	-0.214016263	-0.786774897	0.457989387	0.733102603	-5.918615797
2343	NA	NA	NA	NA	NA	NA
2344	NA	NA	NA	NA	NA	NA
2345	-0.043050348	-0.043050348	-0.248860021	0.810828207	0.920555671	-6.211317324
2346	0.065268252	0.065268252	0.596026362	0.568067159	0.800162049	-6.143653408
2347	-0.161291281	-0.161291281	-1.519521503	0.168123829	0.477274057	-5.232636318
2348	NA	NA	NA	NA	NA	NA
2349	0.510083026	0.510083026	2.815332436	0.023266242	0.231436273	-3.38494544
2350	NA	NA	NA	NA	NA	NA
2351	NA	NA	NA	NA	NA	NA
2352	0.303486553	0.303486553	1.569705074	0.195459557	0.509713756	-4.746861127
2353	-0.563420591	-0.563420591	-4.021550016	0.004048829	0.152532244	-1.668320835
2354	NA	NA	NA	NA	NA	NA
2355	0.243187982	0.243187982	1.301357961	0.266604627	0.578628989	-5.021148926
2356	-0.071020317	-0.071020317	-0.30033891	0.779666601	0.905621231	-5.76277724
2357	0.196154885	0.196154885	2.16149148	0.063550025	0.32031222	-4.349207815
2358	0.199794585	0.199794585	1.915163266	0.092783631	0.374784041	-4.701214858
2359	0.742634274	0.742634274	1.699022325	0.128759319	0.425372757	-4.99811246
2360	0.192073742	0.192073742	1.635077818	0.141690089	0.442490115	-5.083084624
2361	NA	NA	NA	NA	NA	NA
2362	-0.065120697	-0.065120697	-0.510941832	0.623553148	0.823925397	-6.193129705
2363	0.171657924	0.171657924	0.55759661	0.61870982	0.821681694	-5.342833285
2364	0.084628734	0.084628734	0.992633765	0.350716214	0.653306957	-5.827145858
2365	0.27809385	0.27809385	2.208730548	0.059083584	0.312572424	-4.280530548
2366	0.128701259	0.128701259	0.850512978	0.420411614	0.706894633	-5.955784916
2367	0.306913983	0.306913983	2.142884602	0.087421005	0.364549592	-4.217735938
2368	-0.269947482	-0.269947482	-2.469441102	0.039515673	0.270334691	-3.897371341
2369	NA	NA	NA	NA	NA	NA
2370	NA	NA	NA	NA	NA	NA
2371	-0.060164225	-0.060164225	-0.481338599	0.643505183	0.835530019	-6.208682654
2372	0.190617207	0.190617207	1.470324252	0.180673003	0.493138299	-5.294578032
2373	-0.055350897	-0.055350897	-0.423910128	0.683093856	0.859196194	-6.236352675
2374	0.044256351	0.044256351	0.542807463	0.602441788	0.814194791	-6.175422614
2375	NA	NA	NA	NA	NA	NA
2376	-0.094636881	-0.094636881	-0.863280881	0.413770706	0.703049207	-5.944883613
2377	NA	NA	NA	NA	NA	NA
2378	0.425168831	0.425168831	4.864677233	0.001347054	0.116130949	-0.593739497
2379	1.042599424	1.042599424	2.646385389	0.030108552	0.253594717	-3.63524527
2380	-0.313384776	-0.313384776	-1.864835209	0.100188243	0.386215378	-4.771528269
2381	-0.463503424	-0.463503424	-2.118566786	0.105330473	0.392982305	-4.17870003
2382	0.026759217	0.026759217	0.178434804	0.862934406	0.943789338	-6.316081024
2383	NA	NA	NA	NA	NA	NA
2384	0.59547688	0.59547688	3.158018992	0.036910301	0.266995853	-3.220927804
2385	NA	NA	NA	NA	NA	NA
2386	-0.246374601	-0.246374601	-1.152796311	0.283138575	0.592875266	-5.664298697
2387	-0.324315539	-0.324315539	-1.734528058	0.122062087	0.415987888	-4.950314392
2388	-0.237673954	-0.237673954	-1.225534954	0.291033084	0.601213094	-5.096129559
2389	NA	NA	NA	NA	NA	NA
2390	-0.696020908	-0.696020908	-4.197872207	0.006166543	0.169442552	-1.836943426
2391	0.129411132	0.129411132	1.032478923	0.332834087	0.636899802	-5.788319056
2392	NA	NA	NA	NA	NA	NA
2393	-0.241305411	-0.241305411	-2.374096901	0.045773522	0.288909875	-4.038126535
2394	0.197568245	0.197568245	1.142019232	0.287331238	0.597139496	-5.675805481
2395	-0.20756103	-0.20756103	-1.256532416	0.266717472	0.578628989	-5.234001547
2396	-0.04841208	-0.04841208	-0.487489957	0.639333003	0.832425409	-6.205522487
2397	0.19802081	0.19802081	1.184970716	0.282376593	0.592875266	-5.438595517
2398	0.074036829	0.074036829	0.563796252	0.588750425	0.809198687	-6.163218916
2399	-0.149117572	-0.149117572	-1.367560847	0.209599337	0.523952524	-5.420249048
2400	0.057250975	0.057250975	0.257218174	0.807692074	0.918630871	-5.964783485
2401	NA	NA	NA	NA	NA	NA
2402	NA	NA	NA	NA	NA	NA
2403	-0.165932162	-0.165932162	-0.818679354	0.440751228	0.721498673	-5.892860312
2404	0.116492128	0.116492128	0.378401498	0.732071365	0.88289589	-5.430145319
2405	-0.71166799	-0.71166799	-3.075245694	0.01572448	0.206571021	-3.002194925
2406	NA	NA	NA	NA	NA	NA
2407	0.185316462	0.185316462	1.596774117	0.149998948	0.452974199	-5.133254504
2408	0.319497015	0.319497015	2.311707586	0.055171996	0.306692804	-4.095495672
2409	NA	NA	NA	NA	NA	NA
2410	-0.11650554	-0.11650554	-1.017158392	0.339624709	0.64294749	-5.803385138
2411	-0.153248425	-0.153248425	-0.707762742	0.499716572	0.759883821	-6.068278129
2412	-0.042526761	-0.042526761	-0.138139721	0.899489992	0.96001811	-5.498592412
2413	NA	NA	NA	NA	NA	NA
2414	NA	NA	NA	NA	NA	NA
2415	0.167633097	0.167633097	1.699378098	0.128690544	0.425365945	-4.997635632
2416	0.051259348	0.051259348	0.414236685	0.689871301	0.862982031	-6.240684799
2417	0.281789274	0.281789274	1.144858937	0.319380347	0.626767957	-5.174057245
2418	NA	NA	NA	NA	NA	NA
2419	NA	NA	NA	NA	NA	NA
2420	NA	NA	NA	NA	NA	NA
2421	NA	NA	NA	NA	NA	NA
2422	NA	NA	NA	NA	NA	NA
2423	0.018380899	0.018380899	0.153561694	0.881858632	0.949843691	-6.32057944
2424	0.192949506	0.192949506	2.002202526	0.081204134	0.353687188	-4.578193135
2425	0.450864173	0.450864173	1.558035086	0.158853301	0.466750529	-5.183401959
2426	NA	NA	NA	NA	NA	NA
2427	-0.624053185	-0.624053185	-2.027112597	0.142567441	0.442518731	-4.196188108
2428	-0.623149192	-0.623149192	-2.024176156	0.142953978	0.442518731	-4.198408556
2429	-0.164183071	-0.164183071	-0.93382848	0.395033995	0.691220155	-5.549335611
2430	0.042609627	0.042609627	0.152032858	0.883024606	0.950496335	-6.320834095
2431	NA	NA	NA	NA	NA	NA
2432	NA	NA	NA	NA	NA	NA
2433	-0.253541713	-0.253541713	-2.1651489	0.06319259	0.319376362	-4.343901518
2434	-0.139544477	-0.139544477	-0.668725081	0.542188548	0.787511585	-5.571564657
2435	-0.016901104	-0.016901104	-0.203178224	0.844202238	0.933599186	-6.310943281
2436	NA	NA	NA	NA	NA	NA
2437	NA	NA	NA	NA	NA	NA
2438	NA	NA	NA	NA	NA	NA
2439	-0.003567523	-0.003567523	-0.016834	0.987052979	0.994068835	-6.245216469
2440	NA	NA	NA	NA	NA	NA
2441	0.093117276	0.093117276	0.658666548	0.5290926	0.7801541	-6.102817413
2442	-1.708406173	-1.708406173	-5.549417514	0.013946722	0.198491736	-2.727409838
2443	0.27570685	0.27570685	2.027177171	0.078148915	0.347473835	-4.542594248
2444	NA	NA	NA	NA	NA	NA
2445	NA	NA	NA	NA	NA	NA
2446	0.14508689	0.14508689	1.653463411	0.1378542	0.438820958	-5.058805056
2447	NA	NA	NA	NA	NA	NA
2448	NA	NA	NA	NA	NA	NA
2449	-0.658360562	-0.658360562	-7.243394087	0.000101244	0.053956663	1.826504566
2450	NA	NA	NA	NA	NA	NA
2451	NA	NA	NA	NA	NA	NA
2452	NA	NA	NA	NA	NA	NA
2453	-0.091561631	-0.091561631	-0.496562189	0.633204723	0.829267847	-6.200793057
2454	NA	NA	NA	NA	NA	NA
2455	NA	NA	NA	NA	NA	NA
2456	NA	NA	NA	NA	NA	NA
2457	0.12609249	0.12609249	1.118699401	0.296575554	0.608303947	-5.700442897
2458	-0.103242269	-0.103242269	-0.823809792	0.442650887	0.722993303	-5.780217221
2459	NA	NA	NA	NA	NA	NA
2460	-0.251116235	-0.251116235	-1.308851078	0.264302099	0.577160402	-5.013660309
2461	NA	NA	NA	NA	NA	NA
2462	NA	NA	NA	NA	NA	NA
2463	NA	NA	NA	NA	NA	NA
2464	NA	NA	NA	NA	NA	NA
2465	-0.221757319	-0.221757319	-1.049360937	0.32547384	0.630705213	-5.771522025
2466	NA	NA	NA	NA	NA	NA
2467	0.285653678	0.285653678	1.196857981	0.300823931	0.61378253	-5.124068359
2468	NA	NA	NA	NA	NA	NA
2469	-0.291090093	-0.291090093	-2.430016356	0.041991022	0.276871517	-3.955636838
2470	NA	NA	NA	NA	NA	NA
2471	0.621299635	0.621299635	1.75718172	0.141793051	0.442518731	-4.671625596
2472	NA	NA	NA	NA	NA	NA
2473	0.39597647	0.39597647	2.701199006	0.027686373	0.247190396	-3.553983854
2474	NA	NA	NA	NA	NA	NA
2475	0.862300651	0.862300651	2.801012084	0.073682523	0.339689681	-3.679963809
2476	-0.021801301	-0.021801301	-0.148739878	0.886079687	0.951599138	-6.233170559
2477	NA	NA	NA	NA	NA	NA
2478	NA	NA	NA	NA	NA	NA
2479	NA	NA	NA	NA	NA	NA
2480	NA	NA	NA	NA	NA	NA
2481	0.08972487	0.08972487	0.972540919	0.360007371	0.663187197	-5.84628051
2482	NA	NA	NA	NA	NA	NA
2483	-0.146109731	-0.146109731	-0.343626934	0.740216941	0.887376201	-6.269392156
2484	0.103963128	0.103963128	0.592562554	0.57026988	0.800185025	-6.145803742
2485	NA	NA	NA	NA	NA	NA
2486	0.079770337	0.079770337	0.625958564	0.549238298	0.789615194	-6.1245985
2487	0.18939093	0.18939093	1.238344817	0.251604624	0.568246019	-5.570345606
2488	NA	NA	NA	NA	NA	NA
2489	0.248268522	0.248268522	1.900792889	0.107816818	0.396997422	-4.587539525
2490	0.092577855	0.092577855	0.477871279	0.658989848	0.843856013	-5.686580994
2491	NA	NA	NA	NA	NA	NA
2492	NA	NA	NA	NA	NA	NA
2493	-0.021107347	-0.021107347	-0.157474231	0.878876127	0.949564915	-6.319916206
2494	NA	NA	NA	NA	NA	NA
2495	0.067223352	0.067223352	0.372743966	0.719276134	0.876483898	-6.25817859
2496	NA	NA	NA	NA	NA	NA
2497	-1.609155075	-1.609155075	-5.227020071	0.016290183	0.20940768	-2.792458178
2498	NA	NA	NA	NA	NA	NA
2499	NA	NA	NA	NA	NA	NA
2500	0.053927591	0.053927591	0.561468515	0.590260314	0.81020645	-6.164593369
2501	NA	NA	NA	NA	NA	NA
2502	-0.496134968	-0.496134968	-2.338789123	0.083111142	0.355820359	-3.958925609
2503	NA	NA	NA	NA	NA	NA
2504	0.082385096	0.082385096	0.555256709	0.596528282	0.811206502	-6.078926641
2505	0.544294852	0.544294852	2.560960805	0.034325159	0.26434884	-3.76187568
2506	0.159649683	0.159649683	0.92616061	0.382159481	0.682343559	-5.88927926
2507	NA	NA	NA	NA	NA	NA
2508	0.349040426	0.349040426	2.169839618	0.062737081	0.318323653	-4.337093298
2509	NA	NA	NA	NA	NA	NA
2510	-0.155398529	-0.155398529	-0.685831163	0.512709343	0.768461394	-6.083977842
2511	0.439038873	0.439038873	2.274842342	0.053351817	0.303724274	-4.183949491
2512	NA	NA	NA	NA	NA	NA
2513	NA	NA	NA	NA	NA	NA
2514	-0.175047629	-0.175047629	-0.33670795	0.748204765	0.890870038	-6.075588038
2515	NA	NA	NA	NA	NA	NA
2516	NA	NA	NA	NA	NA	NA
2517	-0.243483893	-0.243483893	-1.446525325	0.187038383	0.500023786	-5.324141732
2518	NA	NA	NA	NA	NA	NA
2519	NA	NA	NA	NA	NA	NA
2520	-0.125162651	-0.125162651	-1.082184829	0.311528324	0.621995922	-5.738287261
2521	NA	NA	NA	NA	NA	NA
2522	NA	NA	NA	NA	NA	NA
2523	0.110217115	0.110217115	0.765825801	0.466348093	0.738925308	-6.024643744
2524	NA	NA	NA	NA	NA	NA
2525	-0.20980752	-0.20980752	-0.826170454	0.447888225	0.726095938	-5.64107282
2526	-0.052480965	-0.052480965	-0.269165727	0.801815157	0.915211858	-5.772782449
2527	-0.102611666	-0.102611666	-0.578848722	0.57903867	0.805619611	-6.154205007
2528	-0.181578631	-0.181578631	-1.493989712	0.187552491	0.500762395	-5.090665166
2529	-0.381886659	-0.381886659	-0.883458896	0.41911457	0.706026407	-5.593236861
2530	0.387006864	0.387006864	1.984671179	0.122076836	0.415987888	-4.315530203
2531	NA	NA	NA	NA	NA	NA
2532	0.599332208	0.599332208	2.131482164	0.10385597	0.390439662	-4.165615843
2533	NA	NA	NA	NA	NA	NA
2534	-0.390895422	-0.390895422	-1.360560306	0.211709671	0.526682634	-5.428615968
2535	-0.125328285	-0.125328285	-0.863034191	0.417556946	0.705428375	-5.855680403
2536	0.170815143	0.170815143	0.658379539	0.53557913	0.783223058	-5.90487349
2537	-0.052896103	-0.052896103	-0.342978048	0.740686346	0.887376201	-6.269632005
2538	0.56294441	0.56294441	2.961927465	0.044370982	0.284903708	-3.384960626
2539	-0.931584883	-0.931584883	-2.875534321	0.021235735	0.229132432	-3.295955611
2540	-0.187020135	-0.187020135	-0.607497695	0.589375191	0.809708299	-5.313854086
2541	-0.089035956	-0.089035956	-0.847161465	0.42216723	0.707607324	-5.958624286
2542	NA	NA	NA	NA	NA	NA
2543	-1.299521354	-1.299521354	-7.558129613	0.000775489	0.100233933	-0.155037111
2544	NA	NA	NA	NA	NA	NA
2545	0.113966822	0.113966822	1.046851674	0.326559731	0.631335611	-5.774031515
2546	-0.232435926	-0.232435926	-0.697535264	0.505749319	0.763594046	-6.075653495
2547	NA	NA	NA	NA	NA	NA
2548	0.455417765	0.455417765	2.757046343	0.025424291	0.24054502	-3.471229956
2549	NA	NA	NA	NA	NA	NA
2550	0.115101436	0.115101436	0.679091959	0.516744026	0.769803717	-6.088714595
2551	NA	NA	NA	NA	NA	NA
2552	0.428287708	0.428287708	2.220838375	0.057989845	0.310187293	-4.262880946
2553	-0.085038968	-0.085038968	-0.55798096	0.594767213	0.811206502	-6.077326889
2554	0.495461421	0.495461421	3.208384648	0.012900736	0.197254412	-2.808058771
2555	NA	NA	NA	NA	NA	NA
2556	-0.351858339	-0.351858339	-3.034499545	0.016713061	0.211014807	-3.061908845
2557	-0.294920045	-0.294920045	-2.903043035	0.020370058	0.228026504	-3.25534789
2558	NA	NA	NA	NA	NA	NA
2559	NA	NA	NA	NA	NA	NA
2560	-0.083219528	-0.083219528	-0.240214432	0.816364391	0.923229566	-6.302023273
2561	NA	NA	NA	NA	NA	NA
2562	-0.123023498	-0.123023498	-1.377752629	0.206559687	0.521387398	-5.408022205
2563	NA	NA	NA	NA	NA	NA
2564	0.377988834	0.377988834	3.563636432	0.007689357	0.175097654	-2.299250096
2565	0.035611254	0.035611254	0.253612319	0.807302412	0.918515378	-6.21001063
2566	NA	NA	NA	NA	NA	NA
2567	0.21019599	0.21019599	0.682779849	0.547109494	0.788600313	-5.266813304
2568	0.700675093	0.700675093	3.465929858	0.008850823	0.181154292	-2.437683391
2569	0.001700871	0.001700871	0.013473752	0.989588492	0.994893759	-6.333353037
2570	0.172355765	0.172355765	0.577677834	0.579790868	0.805619611	-6.154913976
2571	0.12623048	0.12623048	1.257451248	0.244976723	0.561482024	-5.548750829
2572	0.457855139	0.457855139	2.074286931	0.072688138	0.33818467	-4.475117419
2573	NA	NA	NA	NA	NA	NA
2574	0.250060956	0.250060956	1.301177788	0.230360995	0.546015504	-5.498529402
2575	0.105326465	0.105326465	0.536834957	0.606369122	0.816591418	-6.178817071
2576	-0.317376806	-0.317376806	-2.042674907	0.08164268	0.354062205	-4.466798859
2577	0.009640071	0.009640071	0.084571806	0.934734775	0.974471702	-6.3295436
2578	NA	NA	NA	NA	NA	NA
2579	-1.093064117	-1.093064117	-5.332387872	0.006924122	0.17054635	-1.894923027
2580	-0.239731255	-0.239731255	-0.77871928	0.496803851	0.758166911	-5.201760372
2581	-0.672612827	-0.672612827	-2.197120233	0.065182336	0.326218661	-4.254343027
2582	NA	NA	NA	NA	NA	NA
2583	NA	NA	NA	NA	NA	NA
2584	-0.268058768	-0.268058768	-2.000011023	0.081477705	0.353687188	-4.581310881
2585	NA	NA	NA	NA	NA	NA
2586	-0.143347826	-0.143347826	-1.032650997	0.351060011	0.653384244	-5.458599302
2587	NA	NA	NA	NA	NA	NA
2588	0.057532935	0.057532935	0.685011837	0.513198808	0.768652948	-6.084555923
2589	NA	NA	NA	NA	NA	NA
2590	NA	NA	NA	NA	NA	NA
2591	-0.241409449	-0.241409449	-2.500642923	0.037661903	0.266995853	-3.851208362
2592	NA	NA	NA	NA	NA	NA
2593	-0.625483816	-0.625483816	-3.906859097	0.004740966	0.156327028	-1.823416581
2594	NA	NA	NA	NA	NA	NA
2595	-0.444570058	-0.444570058	-2.841228489	0.022369177	0.230529027	-3.346647458
2596	0.1565497	0.1565497	1.075985083	0.333117154	0.637059081	-5.417044217
2597	0.535428932	0.535428932	1.849310841	0.102584142	0.389258041	-4.793084553
2598	0.25096039	0.25096039	1.736452436	0.121708578	0.415647506	-4.947711812
2599	-0.099004704	-0.099004704	-0.482500733	0.642715919	0.835124659	-6.208088515
2600	-0.560759642	-0.560759642	-2.326212994	0.069806949	0.333574567	-4.003301652
2601	0.434260344	0.434260344	3.256182836	0.012021904	0.194547353	-2.738770703
2602	0.01548428	0.01548428	0.10904433	0.915923782	0.965042072	-6.326956225
2603	0.304502012	0.304502012	2.125564902	0.06716895	0.328835675	-4.40122637
2604	NA	NA	NA	NA	NA	NA
2605	NA	NA	NA	NA	NA	NA
2606	NA	NA	NA	NA	NA	NA
2607	NA	NA	NA	NA	NA	NA
2608	NA	NA	NA	NA	NA	NA
2609	NA	NA	NA	NA	NA	NA
2610	0.146422595	0.146422595	0.955519377	0.36802264	0.670240603	-5.862252399
2611	-0.201086249	-0.201086249	-0.531055875	0.610182334	0.817680236	-6.182068465
2612	NA	NA	NA	NA	NA	NA
2613	-0.898843753	-0.898843753	-2.598561831	0.032399279	0.258920736	-3.706146342
2614	-0.024929669	-0.024929669	-0.174766588	0.868408555	0.945501992	-5.984805231
2615	-0.645816739	-0.645816739	-2.759314954	0.041757651	0.275908225	-3.511167976
2616	NA	NA	NA	NA	NA	NA
2617	-0.20575335	-0.20575335	-1.323234057	0.223274929	0.539303136	-5.472786442
2618	NA	NA	NA	NA	NA	NA
2619	NA	NA	NA	NA	NA	NA
2620	-0.099648652	-0.099648652	-0.267187901	0.796261552	0.911960679	-6.294603676
2621	NA	NA	NA	NA	NA	NA
2622	NA	NA	NA	NA	NA	NA
2623	NA	NA	NA	NA	NA	NA
2624	0.37959204	0.37959204	1.663401612	0.135820902	0.4351729	-5.045628981
2625	0.175441239	0.175441239	1.024533191	0.336342694	0.640274862	-5.796154025
2626	0.407372259	0.407372259	1.713298148	0.165768296	0.474733407	-4.597303136
2627	0.210668813	0.210668813	1.093672461	0.31749889	0.625965654	-5.532704216
2628	0.474295648	0.474295648	1.957036169	0.087026612	0.364334655	-4.642243347
2629	0.16606803	0.16606803	1.586318972	0.152343172	0.456675915	-5.146848615
2630	NA	NA	NA	NA	NA	NA
2631	-0.197471582	-0.197471582	-0.899907207	0.395136497	0.691220155	-5.912878241
2632	NA	NA	NA	NA	NA	NA
2633	NA	NA	NA	NA	NA	NA
2634	0.335617298	0.335617298	1.472028524	0.203477223	0.517645077	-4.999176657
2635	NA	NA	NA	NA	NA	NA
2636	0.06071214	0.06071214	0.285766189	0.782508432	0.906306406	-6.289043312
2637	NA	NA	NA	NA	NA	NA
2638	0.086427905	0.086427905	0.384220743	0.711090029	0.873249234	-6.253517161
2639	NA	NA	NA	NA	NA	NA
2640	NA	NA	NA	NA	NA	NA
2641	NA	NA	NA	NA	NA	NA
2642	NA	NA	NA	NA	NA	NA
2643	NA	NA	NA	NA	NA	NA
2644	NA	NA	NA	NA	NA	NA
2645	-0.113417007	-0.113417007	-0.609513732	0.565317481	0.798166589	-5.937187716
2646	-0.232316232	-0.232316232	-1.62471579	0.143895078	0.444051937	-5.096712523
2647	0.478901653	0.478901653	3.190405749	0.013248621	0.198171522	-2.834179671
2648	-0.173082903	-0.173082903	-1.053324985	0.323764138	0.629749892	-5.767548521
2649	-0.076853706	-0.076853706	-0.675518774	0.518891254	0.771000902	-6.091209277
2650	NA	NA	NA	NA	NA	NA
2651	NA	NA	NA	NA	NA	NA
2652	-0.123182582	-0.123182582	-0.640784279	0.551053268	0.790115225	-5.778845154
2653	-0.292483428	-0.292483428	-0.981382465	0.355896251	0.659131728	-5.837897821
2654	NA	NA	NA	NA	NA	NA
2655	NA	NA	NA	NA	NA	NA
2656	0.059224117	0.059224117	0.57737357	0.579986423	0.805619611	-6.155097992
2657	NA	NA	NA	NA	NA	NA
2658	NA	NA	NA	NA	NA	NA
2659	0.403377289	0.403377289	2.356690472	0.047019672	0.291047986	-4.063759921
2660	-0.680571323	-0.680571323	-2.210700522	0.120733632	0.414553309	-4.061137868
2661	NA	NA	NA	NA	NA	NA
2662	NA	NA	NA	NA	NA	NA
2663	-0.162653666	-0.162653666	-0.839920448	0.450664666	0.728190043	-5.443922993
2664	NA	NA	NA	NA	NA	NA
2665	NA	NA	NA	NA	NA	NA
2666	NA	NA	NA	NA	NA	NA
2667	-0.330214251	-0.330214251	-1.641090711	0.140424884	0.442365146	-5.075158011
2668	NA	NA	NA	NA	NA	NA
2669	NA	NA	NA	NA	NA	NA
2670	0.144611326	0.144611326	1.244790256	0.249352121	0.565991145	-5.563084952
2671	0.655597403	0.655597403	4.471558605	0.002221072	0.138093419	-1.080120369
2672	-0.277604032	-0.277604032	-1.068058174	0.327988699	0.632946715	-5.558250883
2673	0.236733007	0.236733007	1.602785239	0.14866613	0.450609609	-5.125418965
2674	0.391172609	0.391172609	1.071921627	0.320369353	0.628038096	-5.660657281
2675	0.496261734	0.496261734	3.472188533	0.008771089	0.181154292	-2.428779355
2676	NA	NA	NA	NA	NA	NA
2677	-0.004834815	-0.004834815	-0.047461771	0.96333937	0.986576334	-6.332220865
2678	NA	NA	NA	NA	NA	NA
2679	-0.340017757	-0.340017757	-1.280449286	0.273134116	0.58420098	-5.041974103
2680	NA	NA	NA	NA	NA	NA
2681	NA	NA	NA	NA	NA	NA
2682	NA	NA	NA	NA	NA	NA
2683	-0.685142341	-0.685142341	-3.001806784	0.017553241	0.21536155	-3.109910243
2684	-0.201003255	-0.201003255	-1.526194368	0.166483429	0.474733407	-5.224151681
2685	NA	NA	NA	NA	NA	NA
2686	-0.068367919	-0.068367919	-0.545449819	0.60070866	0.813627047	-6.173909755
2687	-0.115312905	-0.115312905	-1.16727605	0.277583974	0.588999798	-5.648720076
2688	NA	NA	NA	NA	NA	NA
2689	NA	NA	NA	NA	NA	NA
2690	0.055642276	0.055642276	0.469286898	0.653559556	0.841690191	-6.125700456
2691	NA	NA	NA	NA	NA	NA
2692	NA	NA	NA	NA	NA	NA
2693	-0.041268893	-0.041268893	-0.251247131	0.808123367	0.91895748	-6.299082253
2694	0.282145291	0.282145291	3.339470793	0.010638307	0.188038761	-2.618610818
2695	-0.020387048	-0.020387048	-0.207769698	0.840737464	0.932268186	-6.309917383
2696	0.28716868	0.28716868	1.888193379	0.096683826	0.37982506	-4.73897455
2697	-0.148371353	-0.148371353	-1.310569374	0.227320562	0.542887227	-5.487601065
2698	0.398168999	0.398168999	4.67535287	0.001709035	0.123586201	-0.824746579
2699	-0.087716037	-0.087716037	-0.637559653	0.54812592	0.789127283	-5.918904257
2700	0.286803193	0.286803193	3.126069688	0.014576658	0.203015393	-2.927900077
2701	-1.036871293	-1.036871293	-2.085894004	0.071401107	0.336189538	-4.458430503
2702	0.09839753	0.09839753	0.968699472	0.361804687	0.664253433	-5.849904255
2703	-0.06216725	-0.06216725	-0.590436953	0.571624022	0.801027421	-6.147117663
2704	-0.05789849	-0.05789849	-0.531035494	0.615135634	0.819627816	-5.98447848
2705	-0.07836152	-0.07836152	-0.499012051	0.633528319	0.829413063	-6.110348855
2706	-0.243469425	-0.243469425	-2.87747869	0.021173309	0.229132432	-3.293084143
2707	NA	NA	NA	NA	NA	NA
2708	0.265711216	0.265711216	2.345384565	0.047847307	0.292956416	-4.080396927
2709	0.259392611	0.259392611	1.333845611	0.219932898	0.536097358	-5.460305636
2710	NA	NA	NA	NA	NA	NA
2711	-0.21718483	-0.21718483	-0.797438729	0.472164362	0.741983013	-5.477489971
2712	0.360504307	0.360504307	1.37262133	0.245485771	0.561482024	-4.949434628
2713	0.198020169	0.198020169	1.91608706	0.092652752	0.374784041	-4.699918306
2714	0.123291899	0.123291899	0.680917222	0.515649312	0.769756202	-6.087435762
2715	-0.439364758	-0.439364758	-1.30716922	0.228417343	0.543695243	-5.49156328
2716	NA	NA	NA	NA	NA	NA
2717	NA	NA	NA	NA	NA	NA
2718	NA	NA	NA	NA	NA	NA
2719	NA	NA	NA	NA	NA	NA
2720	NA	NA	NA	NA	NA	NA
2721	0.130096781	0.130096781	1.394906863	0.201530245	0.51542593	-5.387321564
2722	NA	NA	NA	NA	NA	NA
2723	-0.083455179	-0.083455179	-0.831298886	0.430546436	0.714514335	-5.971936948
2724	NA	NA	NA	NA	NA	NA
2725	NA	NA	NA	NA	NA	NA
2726	0.350786096	0.350786096	2.734175309	0.026326698	0.241871794	-3.505112681
2727	-0.539194081	-0.539194081	-2.375136906	0.045700129	0.288909875	-4.036594273
2728	NA	NA	NA	NA	NA	NA
2729	0.077611525	0.077611525	0.413020756	0.690725347	0.863372831	-6.241222579
2730	NA	NA	NA	NA	NA	NA
2731	NA	NA	NA	NA	NA	NA
2732	NA	NA	NA	NA	NA	NA
2733	0.083201711	0.083201711	0.804328738	0.445057588	0.724269316	-5.994089376
2734	NA	NA	NA	NA	NA	NA
2735	NA	NA	NA	NA	NA	NA
2736	NA	NA	NA	NA	NA	NA
2737	0.098976676	0.098976676	0.330893639	0.754706418	0.892552219	-5.940635832
2738	NA	NA	NA	NA	NA	NA
2739	NA	NA	NA	NA	NA	NA
2740	NA	NA	NA	NA	NA	NA
2741	NA	NA	NA	NA	NA	NA
2742	0.557844602	0.557844602	3.921600073	0.004645271	0.156327028	-1.803368652
2743	-3.549894621	-3.549894621	-11.53112632	0.001950043	0.130878675	-2.237552075
2744	-0.04589856	-0.04589856	-0.467264625	0.653101709	0.841548948	-6.215770803
2745	0.235487752	0.235487752	0.764935105	0.503784118	0.762276128	-5.211425089
2746	-0.419073816	-0.419073816	-2.62210337	0.031250132	0.255243167	-3.671246188
2747	-0.143406262	-0.143406262	-0.853453072	0.418875758	0.706026407	-5.953286489
2748	-0.142083936	-0.142083936	-0.559429401	0.593832076	0.810966087	-6.076473429
2749	0.051740091	0.051740091	0.622927764	0.551127898	0.790115225	-6.126566306
2750	-0.867974661	-0.867974661	-2.292679669	0.07271819	0.33818467	-4.042331376
2751	0.163289272	0.163289272	1.530607932	0.16540638	0.474204621	-5.218529126
2752	0.271855983	0.271855983	1.717513586	0.125229737	0.420023567	-4.973272158
2753	-0.226478662	-0.226478662	-0.735670869	0.518879029	0.771000902	-5.231602164
2754	NA	NA	NA	NA	NA	NA
2755	0.441497059	0.441497059	2.889109536	0.035993306	0.266995853	-3.369082175
2756	0.339358305	0.339358305	2.864520873	0.021592963	0.230529027	-3.312223786
2757	0.196656227	0.196656227	2.210318632	0.058938968	0.312572424	-4.278216639
2758	0.271627651	0.271627651	1.303044864	0.229753797	0.544778806	-5.496360746
2759	-0.005454345	-0.005454345	-0.047512559	0.963300172	0.986576334	-6.332218229
2760	NA	NA	NA	NA	NA	NA
2761	NA	NA	NA	NA	NA	NA
2762	-0.072487108	-0.072487108	-0.789979778	0.452913269	0.730158028	-6.005624606
2763	-0.338584637	-0.338584637	-1.671443306	0.134195978	0.433377947	-5.034941071
2764	NA	NA	NA	NA	NA	NA
2765	NA	NA	NA	NA	NA	NA
2766	-0.075791713	-0.075791713	-0.464546041	0.65678362	0.842642125	-6.128067534
2767	NA	NA	NA	NA	NA	NA
2768	NA	NA	NA	NA	NA	NA
2769	-0.19383619	-0.19383619	-1.061122523	0.320421569	0.628038096	-5.759699997
2770	0.097336	0.097336	1.072164928	0.315734463	0.624675553	-5.748512385
2771	-0.111492459	-0.111492459	-1.174513867	0.274841028	0.586474698	-5.640882552
2772	1.291378087	1.291378087	1.669529814	0.134580981	0.433377947	-5.037486331
2773	NA	NA	NA	NA	NA	NA
2774	NA	NA	NA	NA	NA	NA
2775	-0.158083652	-0.158083652	-1.753252934	0.118662851	0.413213731	-4.924939515
2776	NA	NA	NA	NA	NA	NA
2777	-0.134225386	-0.134225386	-1.056353328	0.322462749	0.629172955	-5.764505466
2778	0.303703418	0.303703418	2.361754382	0.046653659	0.290775882	-4.056304966
2779	NA	NA	NA	NA	NA	NA
2780	0.141581234	0.141581234	1.04701959	0.326486977	0.631335611	-5.773863724
2781	-0.20511004	-0.20511004	-1.855016623	0.101697276	0.388256626	-4.785169352
2782	NA	NA	NA	NA	NA	NA
2783	-0.030161157	-0.030161157	-0.241196835	0.815629563	0.923048295	-6.301766663
2784	NA	NA	NA	NA	NA	NA
2785	NA	NA	NA	NA	NA	NA
2786	0.005499058	0.005499058	0.034614527	0.973257593	0.990779492	-6.332797252
2787	NA	NA	NA	NA	NA	NA
2788	0.368256509	0.368256509	1.736317912	0.161472228	0.469898187	-4.573291444
2789	NA	NA	NA	NA	NA	NA
2790	-1.836611666	-1.836611666	-5.06667324	0.001050932	0.108156516	-0.353884778
2791	-0.393236441	-0.393236441	-1.277350332	0.297410939	0.609544245	-4.806992866
2792	0.121471653	0.121471653	0.872044533	0.409255888	0.699762816	-5.937324159
2793	-0.19966339	-0.19966339	-1.105924997	0.301740016	0.613884121	-5.713785379
2794	0.091797131	0.091797131	0.667666517	0.523629316	0.774810982	-6.096650473
2795	NA	NA	NA	NA	NA	NA
2796	NA	NA	NA	NA	NA	NA
2797	-0.133397615	-0.133397615	-0.917755609	0.390181555	0.689331558	-5.807681485
2798	-0.180777181	-0.180777181	-1.454806133	0.184801318	0.497454812	-5.313885456
2799	-0.037805953	-0.037805953	-0.325324536	0.753500839	0.892498857	-6.275988425
2800	-0.103105594	-0.103105594	-0.846172175	0.422686434	0.707642193	-5.959460634
2801	0.219755462	0.219755462	2.199171535	0.059961532	0.315006583	-4.294451666
2802	NA	NA	NA	NA	NA	NA
2803	NA	NA	NA	NA	NA	NA
2804	NA	NA	NA	NA	NA	NA
2805	0.146756404	0.146756404	0.40011378	0.706289574	0.870462064	-5.912721266
2806	NA	NA	NA	NA	NA	NA
2807	NA	NA	NA	NA	NA	NA
2808	NA	NA	NA	NA	NA	NA
2809	0.248479246	0.248479246	0.650532442	0.534060156	0.782126559	-6.108326851
2810	NA	NA	NA	NA	NA	NA
2811	NA	NA	NA	NA	NA	NA
2812	-0.237612596	-0.237612596	-1.866318302	0.099962171	0.386215378	-4.769465559
2813	NA	NA	NA	NA	NA	NA
2814	-0.118643269	-0.118643269	-1.448156611	0.1865958	0.499468859	-5.322123873
2815	1.130354353	1.130354353	1.675391956	0.133404717	0.432537172	-5.029684571
2816	0.016977494	0.016977494	0.174425543	0.865978739	0.944471793	-6.316851337
2817	NA	NA	NA	NA	NA	NA
2818	0.096590415	0.096590415	0.811541061	0.441144468	0.721769856	-5.988225347
2819	NA	NA	NA	NA	NA	NA
2820	0.016327296	0.016327296	0.127833989	0.901518634	0.960190311	-6.32452727
2821	0.353994304	0.353994304	2.874492308	0.021269269	0.229132432	-3.297494544
2822	-0.206223992	-0.206223992	-1.8672123	0.112880332	0.402981521	-4.63023906
2823	0.037754885	0.037754885	0.270550575	0.793766421	0.911725863	-6.2936244
2824	NA	NA	NA	NA	NA	NA
2825	-0.273813881	-0.273813881	-2.514945586	0.036841935	0.266995853	-3.830035375
2826	-0.040889406	-0.040889406	-0.387221775	0.708956004	0.872308661	-6.252275831
2827	NA	NA	NA	NA	NA	NA
2828	NA	NA	NA	NA	NA	NA
2829	NA	NA	NA	NA	NA	NA
2830	0.263033209	0.263033209	1.196385071	0.300987997	0.61378253	-5.124526982
2831	0.065919868	0.065919868	0.502428012	0.633897405	0.829413063	-6.000259386
2832	NA	NA	NA	NA	NA	NA
2833	0.19218874	0.19218874	1.687103982	0.131083167	0.429485136	-5.014060796
2834	NA	NA	NA	NA	NA	NA
2835	-0.190340913	-0.190340913	-0.618284582	0.583170769	0.806965686	-5.307351093
2836	NA	NA	NA	NA	NA	NA
2837	0.707398513	0.707398513	2.297843311	0.111810018	0.402713582	-3.999721712
2838	-0.224632911	-0.224632911	-2.425248482	0.042300836	0.278051684	-3.962677707
2839	NA	NA	NA	NA	NA	NA
2840	0.162889593	0.162889593	0.779126001	0.472621312	0.742157402	-5.678586358
2841	-0.221343679	-0.221343679	-1.549018358	0.160981223	0.469111644	-5.194985286
2842	0.28958809	0.28958809	1.769519384	0.1157823	0.407860742	-4.902805654
2843	0.267943141	0.267943141	1.196662469	0.266585206	0.578628989	-5.616692793
2844	0.258663991	0.258663991	2.091860381	0.07599219	0.344328932	-4.399410148
2845	NA	NA	NA	NA	NA	NA
2846	-0.569581718	-0.569581718	-3.438725987	0.009206459	0.181154292	-2.476442128
2847	-0.051103054	-0.051103054	-0.411070695	0.692096022	0.864515819	-6.242081896
2848	0.068223308	0.068223308	0.619473784	0.555811139	0.793873616	-6.039342935
2849	NA	NA	NA	NA	NA	NA
2850	NA	NA	NA	NA	NA	NA
2851	0.567260094	0.567260094	1.071818385	0.315880733	0.624675553	-5.748864779
2852	-0.219663136	-0.219663136	-2.498436396	0.037790045	0.266995853	-3.854474162
2853	-0.182003815	-0.182003815	-0.725920924	0.501787687	0.761761498	-5.718979751
2854	NA	NA	NA	NA	NA	NA
2855	NA	NA	NA	NA	NA	NA
2856	-0.020937014	-0.020937014	-0.143907564	0.889226443	0.953693491	-6.322145001
2857	NA	NA	NA	NA	NA	NA
2858	NA	NA	NA	NA	NA	NA
2859	0.319853168	0.319853168	3.077369239	0.01567467	0.206571021	-2.999086424
2860	-0.339878385	-0.339878385	-1.811107527	0.148321058	0.450609609	-4.495339983
2861	-0.056105924	-0.056105924	-0.553204509	0.595638033	0.811206502	-6.169430713
2862	NA	NA	NA	NA	NA	NA
2863	-0.005430966	-0.005430966	-0.0330001	0.974504341	0.991137291	-6.332856926
2864	-0.094289914	-0.094289914	-0.89560593	0.397292845	0.69231544	-5.91669265
2865	0.157663278	0.157663278	1.201093477	0.264958365	0.577563944	-5.611816551
2866	NA	NA	NA	NA	NA	NA
2867	NA	NA	NA	NA	NA	NA
2868	NA	NA	NA	NA	NA	NA
2869	-0.153202431	-0.153202431	-0.840576875	0.429188125	0.713188294	-5.874702007
2870	NA	NA	NA	NA	NA	NA
2871	0.092950997	0.092950997	0.549661077	0.603089557	0.814194791	-5.973780358
2872	-0.04754827	-0.04754827	-0.397623693	0.705151128	0.870416372	-6.051155954
2873	-0.131547314	-0.131547314	-0.702270417	0.52323656	0.774769231	-5.54822024
2874	-0.310821793	-0.310821793	-1.467634866	0.219912402	0.536097358	-4.852384268
2875	-0.0078235	-0.0078235	-0.052706105	0.959292537	0.985541258	-6.331933747
2876	NA	NA	NA	NA	NA	NA
2877	NA	NA	NA	NA	NA	NA
2878	NA	NA	NA	NA	NA	NA
2879	NA	NA	NA	NA	NA	NA
2880	NA	NA	NA	NA	NA	NA
2881	0.127492093	0.127492093	1.396984151	0.200928532	0.515318434	-5.384804622
2882	NA	NA	NA	NA	NA	NA
2883	NA	NA	NA	NA	NA	NA
2884	0.02286665	0.02286665	0.178873324	0.862601574	0.943710987	-6.315995716
2885	0.03723665	0.03723665	0.276717593	0.789197057	0.908745086	-6.291797237
2886	NA	NA	NA	NA	NA	NA
2887	-0.15307392	-0.15307392	-0.678674657	0.516994509	0.769950088	-6.089006542
2888	0.003378164	0.003378164	0.026705653	0.979462384	0.992696258	-6.244979021
2889	0.249490356	0.249490356	1.528541807	0.165909794	0.474733407	-5.221162268
2890	NA	NA	NA	NA	NA	NA
2891	-0.153008112	-0.153008112	-1.092430029	0.30727362	0.618583351	-5.727760587
2892	-0.174251022	-0.174251022	-2.044537184	0.07609151	0.344328932	-4.517777132
2893	NA	NA	NA	NA	NA	NA
2894	NA	NA	NA	NA	NA	NA
2895	-0.055131684	-0.055131684	-0.616264879	0.555295461	0.793314779	-6.130862
2896	NA	NA	NA	NA	NA	NA
2897	NA	NA	NA	NA	NA	NA
2898	0.029530603	0.029530603	0.218525389	0.832635757	0.929496528	-6.307425492
2899	NA	NA	NA	NA	NA	NA
2900	-0.313973964	-0.313973964	-1.241882742	0.262218453	0.576599515	-5.377689694
2901	NA	NA	NA	NA	NA	NA
2902	NA	NA	NA	NA	NA	NA
2903	NA	NA	NA	NA	NA	NA
2904	-0.204307345	-0.204307345	-0.985221129	0.358311851	0.661453589	-5.745408862
2905	-0.120040136	-0.120040136	-1.0046931	0.34522814	0.649314048	-5.815517413
2906	0.000657975	0.000657975	0.005245288	0.995946716	0.997981497	-6.33343725
2907	NA	NA	NA	NA	NA	NA
2908	0.165542562	0.165542562	1.1944931	0.288060373	0.597875305	-5.29855014
2909	NA	NA	NA	NA	NA	NA
2910	-0.153535999	-0.153535999	-0.814411571	0.447601541	0.726056362	-5.787897419
2911	NA	NA	NA	NA	NA	NA
2912	0.105217492	0.105217492	0.795635318	0.449805817	0.727909109	-6.001099011
2913	NA	NA	NA	NA	NA	NA
2914	0.305237821	0.305237821	1.698455605	0.134552746	0.433377947	-4.926806983
2915	NA	NA	NA	NA	NA	NA
2916	0.061197451	0.061197451	0.321994917	0.755927101	0.892884624	-6.277150722
2917	-0.027880157	-0.027880157	-0.177472506	0.863664882	0.944075763	-6.316267497
2918	NA	NA	NA	NA	NA	NA
2919	NA	NA	NA	NA	NA	NA
2920	NA	NA	NA	NA	NA	NA
2921	-1.181575776	-1.181575776	-3.838113798	0.035425856	0.266995853	-3.19152836
2922	NA	NA	NA	NA	NA	NA
2923	NA	NA	NA	NA	NA	NA
2924	-0.222758725	-0.222758725	-1.505285382	0.17727261	0.486984127	-5.17137821
2925	0.063908569	0.063908569	0.485569462	0.640634123	0.833778968	-6.20651316
2926	0.575240498	0.575240498	1.868554296	0.165367531	0.474204621	-4.318630177
2927	NA	NA	NA	NA	NA	NA
2928	-0.003236996	-0.003236996	-0.030517246	0.976421878	0.991436847	-6.332943138
2929	NA	NA	NA	NA	NA	NA
2930	-0.33757748	-0.33757748	-1.707429464	0.16688299	0.475232667	-4.603424894
2931	NA	NA	NA	NA	NA	NA
2932	0.005602378	0.005602377	0.037333063	0.971158374	0.989944971	-6.332690331
2933	-0.485370451	-0.485370451	-1.352543048	0.214149112	0.529641093	-5.438166283
2934	NA	NA	NA	NA	NA	NA
2935	NA	NA	NA	NA	NA	NA
2936	-0.221442827	-0.221442827	-1.386734318	0.20391285	0.517645077	-5.397202489
2937	0.248713843	0.248713843	2.981249018	0.018104082	0.21644192	-3.140132652
2938	-0.061925558	-0.061925558	-0.63647763	0.542709927	0.787550008	-6.117702119
2939	NA	NA	NA	NA	NA	NA
2940	-0.108680813	-0.108680813	-1.041603465	0.328840046	0.633439315	-5.77926572
2941	NA	NA	NA	NA	NA	NA
2942	0.065221262	0.065221262	0.638305639	0.541580177	0.787511585	-6.116493131
2943	1.53375396	1.53375396	4.982094552	0.018432867	0.21644192	-2.847627066
2944	NA	NA	NA	NA	NA	NA
2945	NA	NA	NA	NA	NA	NA
2946	NA	NA	NA	NA	NA	NA
2947	NA	NA	NA	NA	NA	NA
2948	NA	NA	NA	NA	NA	NA
2949	0.152150678	0.152150678	1.159747482	0.280460818	0.591537604	-5.656836857
2950	0.164764739	0.164764739	1.782208935	0.113581031	0.404351008	-4.885481891
2951	NA	NA	NA	NA	NA	NA
2952	-0.152013289	-0.152013289	-1.527553814	0.171773134	0.482903661	-5.143848647
2953	0.1152383	0.1152383	0.505197554	0.64137444	0.834061478	-5.672097464
2954	-0.23232928	-0.23232928	-0.733329538	0.48483806	0.749623052	-6.049431627
2955	NA	NA	NA	NA	NA	NA
2956	NA	NA	NA	NA	NA	NA
2957	-0.069928946	-0.069928946	-0.839025281	0.426450647	0.71011996	-5.96547862
2958	0.069158683	0.069158683	0.390655175	0.706517889	0.870462064	-6.250844277
2959	0.018622523	0.018622523	0.19298923	0.85190381	0.937476474	-6.313138839
2960	-0.586991288	-0.586991288	-2.396322005	0.044230631	0.284299192	-4.005365311
2961	0.103912072	0.103912072	0.998384104	0.34809105	0.652283203	-5.821614385
2962	NA	NA	NA	NA	NA	NA
2963	NA	NA	NA	NA	NA	NA
2964	NA	NA	NA	NA	NA	NA
2965	-0.439813727	-0.439813727	-1.428647378	0.254866345	0.571417717	-4.67958419
2966	-0.08861611	-0.08861611	-0.380080574	0.715494554	0.874615276	-6.166427453
2967	0.094504025	0.094504025	1.039121121	0.329922921	0.634120701	-5.781734595
2968	NA	NA	NA	NA	NA	NA
2969	0.444844441	0.444844441	2.347879728	0.082315669	0.355104671	-3.950018796
2970	-0.12548564	-0.12548564	-1.253354168	0.246385473	0.562259761	-5.553399691
2971	NA	NA	NA	NA	NA	NA
2972	0.058821003	0.058821003	0.306049952	0.767585771	0.897770851	-6.282555322
2973	0.007976327	0.007976327	0.065195805	0.950210575	0.980306396	-6.136010619
2974	NA	NA	NA	NA	NA	NA
2975	0.010586821	0.010586821	0.088894229	0.931408757	0.972913211	-6.329134061
2976	NA	NA	NA	NA	NA	NA
2977	NA	NA	NA	NA	NA	NA
2978	-0.109686951	-0.109686951	-0.815179543	0.447195498	0.726056362	-5.787272422
2979	NA	NA	NA	NA	NA	NA
2980	NA	NA	NA	NA	NA	NA
2981	NA	NA	NA	NA	NA	NA
2982	NA	NA	NA	NA	NA	NA
2983	NA	NA	NA	NA	NA	NA
2984	-0.519436239	-0.519436239	-3.073731167	0.029271548	0.252052726	-3.172015505
2985	NA	NA	NA	NA	NA	NA
2986	0.131957379	0.131957379	0.428637289	0.699106466	0.868231949	-5.408514209
2987	NA	NA	NA	NA	NA	NA
2988	-0.164866252	-0.164866252	-0.655067749	0.531286923	0.781066502	-6.105262506
2989	-0.326189456	-0.326189456	-1.71154717	0.166100041	0.474733407	-4.599129626
2990	NA	NA	NA	NA	NA	NA
2991	-0.337837159	-0.337837159	-3.412050828	0.009569963	0.183789408	-2.514535628
2992	0.104774686	0.104774686	0.899722317	0.395229012	0.691220155	-5.913042506
2993	NA	NA	NA	NA	NA	NA
2994	NA	NA	NA	NA	NA	NA
2995	-0.301601455	-0.301601455	-2.825474325	0.022910553	0.231135583	-3.369943369
2996	0.087194437	0.087194437	0.598678185	0.566384112	0.798795006	-6.141999449
2997	-0.008930077	-0.008930077	-0.076356948	0.941059663	0.976937052	-6.330265782
2998	NA	NA	NA	NA	NA	NA
2999	-0.172721883	-0.172721883	-1.063038439	0.319604433	0.627014727	-5.757765006
3000	0.229213274	0.229213274	2.033057687	0.077445986	0.345982367	-4.534194205
3001	0.33583403	0.33583403	1.645033293	0.152857872	0.457667107	-4.908166275
3002	NA	NA	NA	NA	NA	NA
3003	NA	NA	NA	NA	NA	NA
3004	-1.074471071	-1.074471071	-3.196367499	0.015777931	0.206571021	-2.879420434
3005	0.258694689	0.258694689	2.024179181	0.07850967	0.348349099	-4.546874144
3006	0.060944832	0.060944832	0.500032005	0.630868811	0.827999081	-6.198962615
3007	-0.125254233	-0.125254233	-0.864851749	0.421501332	0.707234866	-5.745881419
3008	-0.443915499	-0.443915499	-1.77336807	0.115110451	0.406631068	-4.897556655
3009	0.102233938	0.102233938	0.36700486	0.723384355	0.878700447	-6.260458498
3010	0.156968283	0.156968283	0.708415301	0.499333218	0.759482014	-6.067804357
3011	-0.203814924	-0.203814924	-1.434092004	0.190442304	0.503842378	-5.339479389
3012	NA	NA	NA	NA	NA	NA
3013	0.230620868	0.230620868	1.714432788	0.125811456	0.421088631	-4.977418801
3014	-0.06834568	-0.06834568	-0.205733446	0.843030987	0.933350508	-6.222063395
3015	NA	NA	NA	NA	NA	NA
3016	NA	NA	NA	NA	NA	NA
3017	NA	NA	NA	NA	NA	NA
3018	-0.243749467	-0.243749467	-1.894542564	0.095751737	0.37802667	-4.730101595
3019	0.237502332	0.237502332	1.890507109	0.096343157	0.378953713	-4.735742306
3020	NA	NA	NA	NA	NA	NA
3021	NA	NA	NA	NA	NA	NA
3022	0.233573381	0.233573381	1.442311817	0.188185851	0.501251085	-5.32934783
3023	0.17882936	0.17882936	0.707688808	0.520221436	0.772457353	-5.544369034
3024	0.026198316	0.026198316	0.151346612	0.885868609	0.951576757	-5.989118937
3025	0.471627573	0.471627573	2.388004652	0.044801794	0.286515787	-4.017629597
3026	NA	NA	NA	NA	NA	NA
3027	NA	NA	NA	NA	NA	NA
3028	0.06285877	0.06285877	0.608474525	0.560191635	0.796281979	-6.1358316
3029	-0.956346363	-0.956346363	-3.182787996	0.036078076	0.266995853	-3.200790124
3030	-0.293561222	-0.293561222	-2.373807664	0.045793955	0.288909875	-4.03855266
3031	0.093812967	0.093812967	0.560581275	0.590836387	0.81020645	-6.16511588
3032	-0.027150059	-0.027150059	-0.173222163	0.866892965	0.944900146	-6.317079158
3033	-0.163679066	-0.163679066	-1.678656113	0.13275389	0.431856532	-5.025335083
3034	-0.94356349	-0.94356349	-3.650907392	0.006788935	0.17054635	-2.176671511
3035	-0.066407971	-0.066407971	-0.607824437	0.560601346	0.796281979	-6.136243714
3036	0.065746167	0.065746167	0.163343514	0.874405895	0.947589641	-6.318890194
3037	-0.418900653	-0.418900653	-3.847716504	0.00669028	0.17054635	-2.039974645
3038	NA	NA	NA	NA	NA	NA
3039	-0.678630839	-0.678630839	-2.728618595	0.026550895	0.243580589	-3.513346462
3040	-1.489298685	-1.489298685	-5.546100557	0.002994364	0.138572893	-1.142503517
3041	NA	NA	NA	NA	NA	NA
3042	-0.390287678	-0.390287678	-1.5386315	0.163464477	0.472922853	-5.208286153
3043	0.356408956	0.356408956	2.264170772	0.054238019	0.305624455	-4.199572621
3044	-0.181363406	-0.181363406	-1.272634919	0.25186061	0.568246019	-5.344117964
3045	NA	NA	NA	NA	NA	NA
3046	0.089737135	0.089737135	0.868419468	0.411119149	0.701297336	-5.940458681
3047	NA	NA	NA	NA	NA	NA
3048	0.502149533	0.502149533	2.343720981	0.047970317	0.292968144	-4.082844079
3049	NA	NA	NA	NA	NA	NA
3050	-0.322269095	-0.322269095	-0.577771275	0.57973082	0.805619611	-6.154857446
3051	NA	NA	NA	NA	NA	NA
3052	NA	NA	NA	NA	NA	NA
3053	NA	NA	NA	NA	NA	NA
3054	0.252549147	0.252549147	1.288856067	0.239618909	0.556376607	-5.427916584
3055	NA	NA	NA	NA	NA	NA
3056	NA	NA	NA	NA	NA	NA
3057	0.055028305	0.055028305	0.254862837	0.805428071	0.917611309	-6.298090148
3058	0.565257327	0.565257327	1.485197551	0.18237148	0.49459828	-5.196046678
3059	-0.005712655	-0.005712655	-0.047529034	0.963287458	0.986576334	-6.332217373
3060	NA	NA	NA	NA	NA	NA
3061	NA	NA	NA	NA	NA	NA
3062	NA	NA	NA	NA	NA	NA
3063	NA	NA	NA	NA	NA	NA
3064	-0.000176302	-0.000176302	-0.002008046	0.99844828	0.999388734	-6.333450088
3065	0.155349096	0.155349096	0.744138078	0.500274468	0.760226064	-5.517897857
3066	NA	NA	NA	NA	NA	NA
3067	NA	NA	NA	NA	NA	NA
3068	-0.668781839	-0.668781839	-3.978160555	0.011497992	0.190336178	-2.300090161
3069	NA	NA	NA	NA	NA	NA
3070	0.130048993	0.130048993	1.117353608	0.297116269	0.60913612	-5.701853701
3071	NA	NA	NA	NA	NA	NA
3072	NA	NA	NA	NA	NA	NA
3073	-0.386381737	-0.386381737	-2.438051898	0.060978017	0.316608985	-3.873938145
3074	NA	NA	NA	NA	NA	NA
3075	NA	NA	NA	NA	NA	NA
3076	NA	NA	NA	NA	NA	NA
3077	NA	NA	NA	NA	NA	NA
3078	NA	NA	NA	NA	NA	NA
3079	0.023901136	0.023901136	0.170989496	0.868589723	0.945501992	-6.317497697
3080	NA	NA	NA	NA	NA	NA
3081	-0.21583553	-0.21583553	-1.229696396	0.254653752	0.571417717	-5.58004879
3082	-0.410167624	-0.410167624	-1.490766075	0.180944768	0.493668737	-5.189224352
3083	NA	NA	NA	NA	NA	NA
3084	-0.068270601	-0.068270601	-0.353931214	0.742196191	0.887850453	-5.743162012
3085	-0.124375394	-0.124375394	-1.213168977	0.265575824	0.577997839	-5.512216466
3086	-0.174213543	-0.174213543	-2.011442641	0.080060455	0.351318278	-4.565036861
3087	-0.040944183	-0.040944183	-0.418720807	0.686725849	0.861668444	-6.238688513
3088	-0.053079026	-0.053079026	-0.458677158	0.663177623	0.846243129	-6.022844012
3089	0.029516755	0.029516755	0.208578962	0.840127167	0.932239962	-6.309734215
3090	NA	NA	NA	NA	NA	NA
3091	NA	NA	NA	NA	NA	NA
3092	NA	NA	NA	NA	NA	NA
3093	0.384033852	0.384033852	3.359736549	0.010327836	0.187395826	-2.589489487
3094	0.103958565	0.103958565	1.048642485	0.330227936	0.634387864	-5.683914474
3095	NA	NA	NA	NA	NA	NA
3096	NA	NA	NA	NA	NA	NA
3097	NA	NA	NA	NA	NA	NA
3098	-0.1885849	-0.1885849	-1.626930913	0.149101124	0.451195427	-5.018804149
3099	0.31291182	0.31291182	2.836724125	0.022522597	0.230529027	-3.353307106
3100	NA	NA	NA	NA	NA	NA
3101	0.057305965	0.057305965	0.560999762	0.59056463	0.81020645	-6.164869521
3102	-0.113382138	-0.113382138	-0.450190495	0.677115446	0.855586224	-5.700530749
3103	-0.739541438	-0.739541438	-5.467326149	0.00175268	0.123586201	-0.683174595
3104	NA	NA	NA	NA	NA	NA
3105	NA	NA	NA	NA	NA	NA
3106	-0.004135284	-0.004135284	-0.041868778	0.967656496	0.988904923	-6.332493961
3107	NA	NA	NA	NA	NA	NA
3108	0.261308458	0.261308458	1.186690063	0.304370299	0.615888615	-5.13391348
3109	NA	NA	NA	NA	NA	NA
3110	0.082204989	0.082204989	0.668659091	0.529452846	0.7801541	-5.897803999
3111	0.166918916	0.166918916	1.084875092	0.310406595	0.620661957	-5.735530074
3112	NA	NA	NA	NA	NA	NA
3113	-0.277394929	-0.277394929	-3.117644981	0.014760665	0.203015393	-2.940200217
3114	NA	NA	NA	NA	NA	NA
3115	-0.013630581	-0.013630581	-0.052997089	0.959068033	0.985541258	-6.331916937
3116	0.204297002	0.204297002	1.333776179	0.219954625	0.536097358	-5.460387499
3117	-1.154245337	-1.154245337	-1.882049832	0.103157887	0.389718225	-4.68442417
3118	NA	NA	NA	NA	NA	NA
3119	-0.092782021	-0.092782021	-0.613144867	0.557253344	0.794021338	-6.132859178
3120	-0.115654826	-0.115654826	-1.290876183	0.233735878	0.550716796	-5.510459665
3121	-0.316206312	-0.316206312	-3.35970908	0.01032825	0.187395826	-2.589528928
3122	NA	NA	NA	NA	NA	NA
3123	NA	NA	NA	NA	NA	NA
3124	0.040159531	0.040159531	0.382517031	0.712302748	0.873436533	-6.254217741
3125	NA	NA	NA	NA	NA	NA
3126	-0.463040306	-0.463040306	-3.003612406	0.0205736	0.228026504	-3.139197993
3127	NA	NA	NA	NA	NA	NA
3128	-0.036227786	-0.036227786	-0.393743089	0.704328198	0.870140785	-6.249546409
3129	-0.078305625	-0.078305625	-0.84024634	0.425805865	0.709416826	-5.96445343
3130	0.364595649	0.364595649	2.639544061	0.030425789	0.253594717	-3.645388451
3131	NA	NA	NA	NA	NA	NA
3132	-0.015211897	-0.015211897	-0.146852531	0.886977655	0.952082412	-6.32167814
3133	0.555898681	0.555898681	2.506795732	0.037306912	0.266995853	-3.842100893
3134	-0.109941497	-0.109941497	-1.386478447	0.203987842	0.517645077	-5.397511295
3135	NA	NA	NA	NA	NA	NA
3136	NA	NA	NA	NA	NA	NA
3137	-0.14002423	-0.14002423	-0.572226921	0.592972764	0.810633435	-5.822512006
3138	NA	NA	NA	NA	NA	NA
3139	NA	NA	NA	NA	NA	NA
3140	NA	NA	NA	NA	NA	NA
3141	-0.015632841	-0.015632841	-0.12985433	0.901074945	0.960190311	-6.128966767
3142	NA	NA	NA	NA	NA	NA
3143	NA	NA	NA	NA	NA	NA
3144	NA	NA	NA	NA	NA	NA
3145	NA	NA	NA	NA	NA	NA
3146	-0.139620525	-0.139620525	-1.448725566	0.186441656	0.499265855	-5.321419791
3147	NA	NA	NA	NA	NA	NA
3148	0.147850847	0.147850847	0.875321257	0.416228757	0.704611264	-5.736918913
3149	0.164726987	0.164726987	1.720201559	0.124724245	0.419431322	-4.969651646
3150	NA	NA	NA	NA	NA	NA
3151	NA	NA	NA	NA	NA	NA
3152	NA	NA	NA	NA	NA	NA
3153	NA	NA	NA	NA	NA	NA
3154	NA	NA	NA	NA	NA	NA
3155	NA	NA	NA	NA	NA	NA
3156	NA	NA	NA	NA	NA	NA
3157	NA	NA	NA	NA	NA	NA
3158	NA	NA	NA	NA	NA	NA
3159	-0.354913596	-0.354913596	-1.930657213	0.090611867	0.370965432	-4.679441901
3160	NA	NA	NA	NA	NA	NA
3161	NA	NA	NA	NA	NA	NA
3162	0.306116666	0.306116666	3.034604147	0.016710441	0.211014807	-3.061755387
3163	NA	NA	NA	NA	NA	NA
3164	NA	NA	NA	NA	NA	NA
3165	0.16549829	0.16549829	1.896561031	0.095457226	0.37802667	-4.727278667
3166	-2.081414434	-2.081414434	-9.686360848	0.000824724	0.100233933	-0.790770049
3167	NA	NA	NA	NA	NA	NA
3168	-0.258349525	-0.258349525	-1.084607831	0.329642321	0.63402698	-5.408655817
3169	NA	NA	NA	NA	NA	NA
3170	0.0871906	0.0871906	0.69143796	0.509367701	0.766335172	-6.080005578
3171	-1.498624919	-1.498624919	-4.867984852	0.019559602	0.221907516	-2.875211352
3172	NA	NA	NA	NA	NA	NA
3173	-0.227226524	-0.227226524	-1.18153598	0.272201106	0.583561603	-5.633246766
3174	0.070843424	0.070843424	0.496993723	0.63291397	0.829267847	-6.200566059
3175	-0.213747216	-0.213747216	-1.51734499	0.181738099	0.493930998	-5.062880158
3176	-0.280168977	-0.280168977	-0.582848647	0.576473213	0.804413599	-6.151773161
3177	0.11741604	0.11741604	1.262805262	0.243146019	0.559876858	-5.542660901
3178	NA	NA	NA	NA	NA	NA
3179	NA	NA	NA	NA	NA	NA
3180	NA	NA	NA	NA	NA	NA
3181	NA	NA	NA	NA	NA	NA
3182	NA	NA	NA	NA	NA	NA
3183	NA	NA	NA	NA	NA	NA
3184	0.118103695	0.118103695	0.456413416	0.660548291	0.84469633	-6.221100275
3185	NA	NA	NA	NA	NA	NA
3186	NA	NA	NA	NA	NA	NA
3187	-0.399764523	-0.399764523	-3.523001226	0.008151361	0.178932874	-2.356673329
3188	NA	NA	NA	NA	NA	NA
3189	0.359672378	0.359672378	4.334284939	0.002659052	0.138572893	-1.256038204
3190	NA	NA	NA	NA	NA	NA
3191	NA	NA	NA	NA	NA	NA
3192	NA	NA	NA	NA	NA	NA
3193	-0.240907677	-0.240907677	-0.90407973	0.409118816	0.699718966	-5.575466174
3194	0.33722812	0.33722812	2.705282825	0.027514136	0.247190396	-3.547930676
3195	NA	NA	NA	NA	NA	NA
3196	NA	NA	NA	NA	NA	NA
3197	NA	NA	NA	NA	NA	NA
3198	NA	NA	NA	NA	NA	NA
3199	NA	NA	NA	NA	NA	NA
3200	-0.007924037	-0.007924037	-0.070338879	0.945696039	0.979492843	-6.330748119
3201	0.133488009	0.133488009	1.32108115	0.223958269	0.539666638	-5.475311067
3202	NA	NA	NA	NA	NA	NA
3203	NA	NA	NA	NA	NA	NA
3204	0.075207503	0.075207503	0.799392198	0.447749635	0.726056362	-5.998077663
3205	0.791267362	0.791267362	5.10761379	0.001522131	0.121313842	-0.617583484
3206	0.196482688	0.196482688	0.899397025	0.39539182	0.691220155	-5.913331445
3207	NA	NA	NA	NA	NA	NA
3208	0.164148811	0.164148811	1.652587561	0.138034737	0.438957347	-5.059964526
3209	0.092706748	0.092706748	0.802303866	0.446160469	0.725323598	-5.995727795
3210	-0.158190252	-0.158190252	-1.403053187	0.199179564	0.514165959	-5.377438581
3211	-0.083824556	-0.083824556	-0.532977853	0.608912734	0.816860094	-6.180990754
3212	NA	NA	NA	NA	NA	NA
3213	0.789731212	0.789731212	5.581674673	0.00291428	0.138572893	-1.120784463
3214	0.097409419	0.097409419	0.784820484	0.463450291	0.736835158	-5.811624722
3215	0.625358432	0.625358432	2.498918433	0.042074409	0.277134745	-3.835094014
3216	-0.142578274	-0.142578274	-1.054867175	0.32310089	0.629345141	-5.765999648
3217	NA	NA	NA	NA	NA	NA
3218	0.208383239	0.208383239	1.420814496	0.194137658	0.508649289	-5.35577549
3219	-0.560398615	-0.560398615	-1.741273157	0.120827219	0.414553309	-4.941186855
3220	NA	NA	NA	NA	NA	NA
3221	-0.267703484	-0.267703484	-1.317224636	0.225186828	0.540375612	-5.479827064
3222	-0.32577144	-0.32577144	-1.705840205	0.127447272	0.423893484	-4.988967173
3223	NA	NA	NA	NA	NA	NA
3224	NA	NA	NA	NA	NA	NA
3225	NA	NA	NA	NA	NA	NA
3226	-0.470860209	-0.470860209	-3.636896991	0.006925545	0.17054635	-2.196280032
3227	NA	NA	NA	NA	NA	NA
3228	NA	NA	NA	NA	NA	NA
3229	0.374671193	0.374671193	3.229882194	0.012497368	0.196239507	-2.77686747
3230	0.297309751	0.297309751	2.639852298	0.030411422	0.253594717	-3.644931449
3231	0.428235185	0.428235185	2.505513384	0.056247697	0.308452135	-3.796590334
3232	NA	NA	NA	NA	NA	NA
3233	-0.129220652	-0.129220652	-0.975805268	0.358485366	0.661453589	-5.843192415
3234	0.037034174	0.037034174	0.291044506	0.778615628	0.904766401	-6.287396825
3235	-0.240099348	-0.240099348	-0.779914957	0.496202281	0.75768892	-5.200917322
3236	NA	NA	NA	NA	NA	NA
3237	-0.111313054	-0.111313054	-1.186122767	0.270488007	0.582610037	-5.628242302
3238	NA	NA	NA	NA	NA	NA
3239	-0.095340013	-0.095340013	-0.585231997	0.584871249	0.807253011	-5.814552202
3240	-0.111116385	-0.111116385	-1.279402155	0.237544281	0.553567327	-5.523676755
3241	NA	NA	NA	NA	NA	NA
3242	NA	NA	NA	NA	NA	NA
3243	0.306778037	0.306778037	2.707702178	0.027412619	0.247168389	-3.544344735
3244	0.49252043	0.49252043	2.403271106	0.043759064	0.283544503	-3.995115077
3245	0.1611808	0.1611808	1.297690742	0.236736789	0.553567327	-5.417877891
3246	NA	NA	NA	NA	NA	NA
3247	NA	NA	NA	NA	NA	NA
3248	NA	NA	NA	NA	NA	NA
3249	NA	NA	NA	NA	NA	NA
3250	NA	NA	NA	NA	NA	NA
3251	-0.357343376	-0.357343376	-2.756114166	0.02546044	0.24054502	-3.472610709
3252	0.148975988	0.148975988	1.162748392	0.279311195	0.590480167	-5.653605848
3253	0.316048749	0.316048749	1.580433991	0.153677352	0.458944636	-5.154481138
3254	0.042669275	0.042669275	0.186712348	0.861451109	0.943261596	-5.794132541
3255	NA	NA	NA	NA	NA	NA
3256	NA	NA	NA	NA	NA	NA
3257	NA	NA	NA	NA	NA	NA
3258	NA	NA	NA	NA	NA	NA
3259	NA	NA	NA	NA	NA	NA
3260	NA	NA	NA	NA	NA	NA
3261	NA	NA	NA	NA	NA	NA
3262	NA	NA	NA	NA	NA	NA
3263	NA	NA	NA	NA	NA	NA
3264	NA	NA	NA	NA	NA	NA
3265	NA	NA	NA	NA	NA	NA
3266	NA	NA	NA	NA	NA	NA
3267	NA	NA	NA	NA	NA	NA
3268	NA	NA	NA	NA	NA	NA
3269	NA	NA	NA	NA	NA	NA
3270	NA	NA	NA	NA	NA	NA
3271	NA	NA	NA	NA	NA	NA
3272	-0.392893639	-0.392893639	-2.263779519	0.059153611	0.312572424	-4.162023311
3273	NA	NA	NA	NA	NA	NA
3274	NA	NA	NA	NA	NA	NA
3275	NA	NA	NA	NA	NA	NA
3276	NA	NA	NA	NA	NA	NA
3277	-0.311834012	-0.311834012	-1.61260736	0.146511639	0.448252501	-5.11258519
3278	NA	NA	NA	NA	NA	NA
3279	NA	NA	NA	NA	NA	NA
3280	0.440774122	0.440774122	1.723347439	0.163877983	0.473441786	-4.586820523
3281	0.025919698	0.025919698	0.159601452	0.877255422	0.949222811	-6.319548654
3282	-0.123842386	-0.123842386	-0.762501543	0.481598963	0.747550155	-5.691444493
3283	-0.044635635	-0.044635635	-0.144989979	0.894551716	0.956320205	-5.497495834
3284	NA	NA	NA	NA	NA	NA
3285	NA	NA	NA	NA	NA	NA
3286	NA	NA	NA	NA	NA	NA
3287	NA	NA	NA	NA	NA	NA
3288	NA	NA	NA	NA	NA	NA
3289	NA	NA	NA	NA	NA	NA
3290	NA	NA	NA	NA	NA	NA
3291	NA	NA	NA	NA	NA	NA
3292	NA	NA	NA	NA	NA	NA
3293	NA	NA	NA	NA	NA	NA
3294	NA	NA	NA	NA	NA	NA
3295	NA	NA	NA	NA	NA	NA
3296	NA	NA	NA	NA	NA	NA
3297	0.010247782	0.010247782	0.05555817	0.95709224	0.984737796	-6.33176499
3298	NA	NA	NA	NA	NA	NA
3299	-0.089563696	-0.089563696	-0.38539486	0.710254792	0.872743683	-6.253032611
3300	NA	NA	NA	NA	NA	NA
3301	NA	NA	NA	NA	NA	NA
3302	-0.265287639	-0.265287639	-1.333212174	0.256950886	0.572238508	-4.989225993
3303	-0.051813766	-0.051813766	-0.329996057	0.750101679	0.891675534	-6.274338105
3304	NA	NA	NA	NA	NA	NA
3305	NA	NA	NA	NA	NA	NA
3306	-0.50248408	-0.50248408	-1.632219549	0.207901112	0.52300131	-4.509573566
3307	NA	NA	NA	NA	NA	NA
3308	-0.009468262	-0.009468262	-0.085939702	0.933682055	0.973777203	-6.329416198
3309	-0.001241446	-0.001241446	-0.012837114	0.990080407	0.995059714	-6.333362195
3310	NA	NA	NA	NA	NA	NA
3311	NA	NA	NA	NA	NA	NA
3312	NA	NA	NA	NA	NA	NA
3313	0.26200936	0.26200936	0.851085271	0.461518943	0.73589868	-5.149465375
3314	-0.224757067	-0.224757067	-2.535630665	0.035688091	0.266995853	-3.799402684
3315	NA	NA	NA	NA	NA	NA
3316	NA	NA	NA	NA	NA	NA
3317	NA	NA	NA	NA	NA	NA
3318	-0.223748804	-0.223748804	-1.1715392	0.309728264	0.620328238	-5.148521339
3319	NA	NA	NA	NA	NA	NA
3320	NA	NA	NA	NA	NA	NA
3321	NA	NA	NA	NA	NA	NA
3322	NA	NA	NA	NA	NA	NA
3323	NA	NA	NA	NA	NA	NA
3324	-0.048047374	-0.048047374	-0.240728455	0.815979883	0.923229566	-6.301889136
3325	0.024281297	0.024281297	0.166741506	0.872429962	0.946840231	-6.230044777
3326	0.204481021	0.204481021	1.815444562	0.108001507	0.397126649	-4.839879399
3327	NA	NA	NA	NA	NA	NA
3328	0.066365303	0.066365303	0.372951109	0.719128037	0.876483898	-6.258095663
3329	-0.113395392	-0.113395392	-0.848532161	0.421448598	0.707234866	-5.957464163
3330	0.238007538	0.238007538	1.590007456	0.151512356	0.455680559	-5.142057723
3331	0.025441189	0.025441189	0.112784248	0.915920846	0.965042072	-5.806815712
3332	NA	NA	NA	NA	NA	NA
3333	0.081191865	0.081191865	0.686476018	0.512324312	0.768256133	-6.083522431
3334	NA	NA	NA	NA	NA	NA
3335	NA	NA	NA	NA	NA	NA
3336	0.035297185	0.035297185	0.166287522	0.872165449	0.946840231	-6.318361513
3337	-0.602097238	-0.602097238	-2.113357375	0.068444289	0.330685396	-4.418856606
3338	-0.082965299	-0.082965299	-0.326885807	0.757552601	0.893811137	-5.94209855
3339	-0.073133665	-0.073133665	-0.79939164	0.44774994	0.726056362	-5.998078113
3340	0.262535902	0.262535902	1.6825354	0.131984248	0.430671221	-5.02016102
3341	NA	NA	NA	NA	NA	NA
3342	-0.324666483	-0.324666483	-1.988325876	0.082951571	0.355820359	-4.597917943
3343	NA	NA	NA	NA	NA	NA
3344	0.390052189	0.390052189	1.816397899	0.107845359	0.396997422	-4.838566555
3345	NA	NA	NA	NA	NA	NA
3346	-0.161257902	-0.161257902	-0.963336276	0.373868481	0.676059398	-5.658439932
3347	0.414418707	0.414418707	2.650840342	0.0299038	0.253594717	-3.628640217
3348	NA	NA	NA	NA	NA	NA
3349	-0.363569519	-0.363569519	-2.475982868	0.039119483	0.269359468	-3.887696144
3350	NA	NA	NA	NA	NA	NA
3351	-0.044618816	-0.044618816	-0.283463556	0.784208705	0.906474747	-6.289752343
3352	NA	NA	NA	NA	NA	NA
3353	NA	NA	NA	NA	NA	NA
3354	-0.455707944	-0.455707944	-2.143418863	0.102513792	0.389258041	-4.153542833
3355	NA	NA	NA	NA	NA	NA
3356	NA	NA	NA	NA	NA	NA
3357	0.282501598	0.282501598	0.917650229	0.431064134	0.714640989	-5.099311719
3358	-0.326302836	-0.326302836	-1.457456476	0.222517509	0.539074415	-4.862844816
3359	NA	NA	NA	NA	NA	NA
3360	-0.120591071	-0.120591071	-1.274708853	0.239117161	0.555616261	-5.52906129
3361	0.259482784	0.259482784	2.481275241	0.038801911	0.26920673	-3.87986744
3362	NA	NA	NA	NA	NA	NA
3363	0.070475397	0.070475397	0.460839873	0.657505712	0.842675446	-6.218940553
3364	0.066454752	0.066454752	0.519128485	0.618092646	0.821375305	-6.188675614
3365	NA	NA	NA	NA	NA	NA
3366	0.445672003	0.445672003	0.621873012	0.554322709	0.792635478	-6.037789059
3367	NA	NA	NA	NA	NA	NA
3368	0.072515203	0.072515203	0.322800406	0.763864159	0.897107732	-5.754924243
3369	NA	NA	NA	NA	NA	NA
3370	-0.129253975	-0.129253975	-1.236598684	0.252217776	0.568792702	-5.572308316
3371	-0.056961572	-0.056961572	-0.351534825	0.737625088	0.886373456	-6.069997493
3372	NA	NA	NA	NA	NA	NA
3373	NA	NA	NA	NA	NA	NA
3374	NA	NA	NA	NA	NA	NA
3375	NA	NA	NA	NA	NA	NA
3376	NA	NA	NA	NA	NA	NA
3377	NA	NA	NA	NA	NA	NA
3378	NA	NA	NA	NA	NA	NA
3379	NA	NA	NA	NA	NA	NA
3380	NA	NA	NA	NA	NA	NA
3381	-0.012266647	-0.012266647	-0.050620504	0.962182459	0.986576334	-5.812661348
3382	NA	NA	NA	NA	NA	NA
3383	NA	NA	NA	NA	NA	NA
3384	NA	NA	NA	NA	NA	NA
3385	-0.062631518	-0.062631518	-0.698029291	0.505456858	0.763333236	-6.075299402
3386	NA	NA	NA	NA	NA	NA
3387	NA	NA	NA	NA	NA	NA
3388	NA	NA	NA	NA	NA	NA
3389	0.625764074	0.625764074	1.865734192	0.10005115	0.386215378	-4.770278019
3390	NA	NA	NA	NA	NA	NA
3391	NA	NA	NA	NA	NA	NA
3392	0.12611118	0.12611118	0.853867807	0.418659427	0.706026407	-5.952933485
3393	0.369416397	0.369416397	1.925468709	0.091333624	0.372342192	-4.686739461
3394	0.034442349	0.034442349	0.34914075	0.736232957	0.885368038	-6.267336358
3395	-0.147281333	-0.147281333	-1.224420128	0.26157143	0.576365974	-5.499883429
3396	NA	NA	NA	NA	NA	NA
3397	-0.068677689	-0.068677689	-0.494642285	0.634499115	0.829684555	-6.201800739
3398	NA	NA	NA	NA	NA	NA
3399	NA	NA	NA	NA	NA	NA
3400	NA	NA	NA	NA	NA	NA
3401	0.590856588	0.590856588	2.784895181	0.024368463	0.23649737	-3.429990572
3402	NA	NA	NA	NA	NA	NA
3403	-1.149064648	-1.149064648	-1.365847985	0.215502838	0.531456845	-5.339118547
3404	NA	NA	NA	NA	NA	NA
3405	NA	NA	NA	NA	NA	NA
3406	NA	NA	NA	NA	NA	NA
3407	0.741000822	0.741000822	2.406993726	0.101752952	0.388256626	-3.92530454
3408	-0.099569373	-0.099569373	-0.612346898	0.560246668	0.796281979	-6.043927189
3409	NA	NA	NA	NA	NA	NA
3410	NA	NA	NA	NA	NA	NA
3411	NA	NA	NA	NA	NA	NA
3412	NA	NA	NA	NA	NA	NA
3413	NA	NA	NA	NA	NA	NA
3414	NA	NA	NA	NA	NA	NA
3415	0.648499883	0.648499883	1.184573628	0.305113446	0.617000739	-5.135958567
3416	NA	NA	NA	NA	NA	NA
3417	NA	NA	NA	NA	NA	NA
3418	-0.09901738	-0.09901738	-0.522268657	0.616004837	0.820310534	-6.186949657
3419	NA	NA	NA	NA	NA	NA
3420	NA	NA	NA	NA	NA	NA
3421	NA	NA	NA	NA	NA	NA
3422	NA	NA	NA	NA	NA	NA
3423	NA	NA	NA	NA	NA	NA
3424	NA	NA	NA	NA	NA	NA
3425	-0.329827774	-0.329827774	-1.071379895	0.367820806	0.670064416	-4.977693472
3426	-0.320788744	-0.320788744	-1.583613841	0.176672289	0.486409257	-4.872663207
3427	NA	NA	NA	NA	NA	NA
3428	NA	NA	NA	NA	NA	NA
3429	NA	NA	NA	NA	NA	NA
3430	NA	NA	NA	NA	NA	NA
3431	NA	NA	NA	NA	NA	NA
3432	0.03281398	0.03281398	0.307475524	0.766540787	0.897770851	-6.282083008
3433	NA	NA	NA	NA	NA	NA
3434	NA	NA	NA	NA	NA	NA
3435	NA	NA	NA	NA	NA	NA
3436	NA	NA	NA	NA	NA	NA
3437	NA	NA	NA	NA	NA	NA
3438	0.014781559	0.014781559	0.160844509	0.876308637	0.948991576	-6.319331604
3439	NA	NA	NA	NA	NA	NA
3440	-0.224550167	-0.224550167	-1.026815042	0.335332178	0.639568642	-5.793908647
3441	-0.465888442	-0.465888442	-0.93896635	0.392641438	0.69042521	-5.544764917
3442	-0.162431497	-0.162431497	-1.638397671	0.140990248	0.442490115	-5.078709841
3443	-0.121706315	-0.121706315	-0.576600387	0.580483525	0.805619611	-6.155565206
3444	1.359053815	1.359053815	3.345877843	0.031124385	0.255243167	-3.071438488
3445	-0.092114799	-0.092114799	-0.938015852	0.376403313	0.677186095	-5.878445804
3446	NA	NA	NA	NA	NA	NA
3447	-0.08967712	-0.08967712	-0.597827927	0.572577521	0.801834895	-5.944593936
3448	NA	NA	NA	NA	NA	NA
3449	-0.487241724	-0.487241724	-2.550448757	0.066669408	0.328835675	-3.755388023
3450	0.125498733	0.125498733	1.255623458	0.245604355	0.561482024	-5.550826
3451	0.146196131	0.146196131	0.899683883	0.395248246	0.691220155	-5.913076649
3452	-0.072269957	-0.072269957	-0.328836226	0.750945071	0.891675534	-6.274749975
3453	NA	NA	NA	NA	NA	NA
3454	0.439011349	0.439011349	2.303130396	0.071797027	0.336189538	-4.030156869
3455	1.567991282	1.567991282	5.40495804	0.003338855	0.146383353	-1.230463463
3456	NA	NA	NA	NA	NA	NA
3457	NA	NA	NA	NA	NA	NA
3458	NA	NA	NA	NA	NA	NA
3459	0.057627823	0.057627823	0.392291579	0.705357122	0.870416372	-6.250157709
3460	NA	NA	NA	NA	NA	NA
3461	-0.135449676	-0.135449676	-0.852984759	0.41912013	0.706026407	-5.953684926
3462	-0.12880526	-0.12880526	-0.926513591	0.381987163	0.682343559	-5.888958282
3463	NA	NA	NA	NA	NA	NA
3464	NA	NA	NA	NA	NA	NA
3465	NA	NA	NA	NA	NA	NA
3466	NA	NA	NA	NA	NA	NA
3467	0.017151455	0.017151455	0.117306268	0.909585309	0.962415522	-6.325935491
3468	NA	NA	NA	NA	NA	NA
3469	0.331729721	0.331729721	1.870831738	0.09927717	0.385325682	-4.76318462
3470	NA	NA	NA	NA	NA	NA
3471	NA	NA	NA	NA	NA	NA
3472	-0.139647897	-0.139647897	-0.453618406	0.683041676	0.859196194	-5.396899184
3473	0.140655081	0.140655081	0.616253555	0.565827337	0.798451571	-5.794949556
3474	-2.780832577	-2.780832577	-12.38257379	0.000333014	0.098100151	-0.513535369
3475	NA	NA	NA	NA	NA	NA
3476	0.07274384	0.07274384	0.527787561	0.612344523	0.818303638	-6.18389281
3477	-0.092161334	-0.092161334	-0.893084328	0.398560953	0.69272576	-5.918921971
3478	-1.314011092	-1.314011092	-5.069133071	0.00254126	0.138572893	-1.015713597
3479	NA	NA	NA	NA	NA	NA
3480	-0.128886424	-0.128886424	-0.778559965	0.459232207	0.733989484	-6.014679335
3481	0.155186311	0.155186311	0.706967583	0.520622027	0.772872188	-5.544882928
3482	NA	NA	NA	NA	NA	NA
3483	0.210205321	0.210205321	1.679366785	0.138298363	0.439441095	-4.951509832
3484	0.027904076	0.027904076	0.169237506	0.87252328	0.946840231	-5.98587882
3485	-0.064143348	-0.064143348	-0.353082786	0.733389868	0.8838064	-6.265847168
3486	0.009857789	0.009857789	0.060667125	0.953151805	0.98163397	-6.331440483
3487	NA	NA	NA	NA	NA	NA
3488	NA	NA	NA	NA	NA	NA
3489	NA	NA	NA	NA	NA	NA
3490	-0.160462958	-0.160462958	-1.554352199	0.159719351	0.468216358	-5.188137299
3491	NA	NA	NA	NA	NA	NA
3492	0.086138209	0.086138209	0.536735951	0.608578001	0.816860094	-6.089613145
3493	0.172665555	0.172665555	0.90213548	0.420624041	0.706935524	-5.392744943
3494	-0.2602314	-0.2602314	-2.460712568	0.040050649	0.271128719	-3.910277753
3495	0.105753878	0.105753878	1.177925596	0.273555796	0.584213292	-5.637176571
3496	NA	NA	NA	NA	NA	NA
3497	-0.083572284	-0.083572284	-0.780644873	0.458074148	0.733102603	-6.013034576
3498	-0.159042344	-0.159042344	-1.744807197	0.120184907	0.414553309	-4.936398671
3499	-0.363564227	-0.363564227	-1.180966049	0.328439169	0.633063289	-4.887582286
3500	0.336793026	0.336793026	1.876008532	0.104067518	0.390774143	-4.692521277
3501	-0.107936061	-0.107936061	-0.934329871	0.378186079	0.679052222	-5.881825786
3502	0.332246783	0.332246783	3.523499937	0.008145514	0.178932874	-2.355967273
3503	0.346162891	0.346162891	2.842009697	0.02234268	0.230529027	-3.345492536
3504	-0.153371865	-0.153371865	-1.687138597	0.131076362	0.429485136	-5.014014549
3505	-0.169172257	-0.169172257	-1.419087129	0.194623029	0.508649289	-5.357889204
3506	0.098349312	0.098349312	0.803805338	0.445342488	0.724363189	-5.994513217
3507	2.639175357	2.639175357	6.177546964	0.00094623	0.107735065	-0.150063916
3508	0.279017632	0.279017632	1.004123481	0.349752775	0.653266832	-5.727372655
3509	0.001804131	0.001804131	0.015175837	0.988273355	0.994502687	-6.333326376
3510	NA	NA	NA	NA	NA	NA
3511	0.035697564	0.035697564	0.122895367	0.905301303	0.960872429	-6.325202877
3512	-0.969596842	-0.969596842	-3.14954241	0.056593426	0.308452135	-3.492172516
3513	0.279949364	0.279949364	2.525715384	0.036236515	0.266995853	-3.814087874
3514	NA	NA	NA	NA	NA	NA
3515	0.058901117	0.058901117	0.624637063	0.550061736	0.790115225	-6.125457569
3516	NA	NA	NA	NA	NA	NA
3517	-0.111562464	-0.111562464	-1.216852359	0.259238983	0.575148461	-5.594375881
3518	NA	NA	NA	NA	NA	NA
3519	-0.017381312	-0.017381312	-0.095773294	0.926118454	0.969982815	-6.328440291
3520	0.078973505	0.078973505	0.256529717	0.815281656	0.92304119	-5.472416533
3521	0.103975746	0.103975746	1.23432685	0.253017397	0.569264954	-5.574859194
3522	NA	NA	NA	NA	NA	NA
3523	NA	NA	NA	NA	NA	NA
3524	0.061745827	0.061745827	0.531793332	0.609695026	0.817198966	-6.181655378
3525	0.326714846	0.326714846	3.192020068	0.013216984	0.198171522	-2.831833007
3526	-0.25075145	-0.25075145	-1.587671311	0.152038082	0.456334577	-5.145092725
3527	NA	NA	NA	NA	NA	NA
3528	NA	NA	NA	NA	NA	NA
3529	0.018418119	0.018418119	0.125863696	0.903485289	0.960744197	-6.236631213
3530	NA	NA	NA	NA	NA	NA
3531	0.141263833	0.141263833	1.16038849	0.28021493	0.591454496	-5.656147186
3532	NA	NA	NA	NA	NA	NA
3533	NA	NA	NA	NA	NA	NA
3534	-0.087099426	-0.087099426	-0.715665957	0.49806248	0.758720603	-5.972937724
3535	-0.111224955	-0.111224955	-1.064438017	0.319008549	0.626767957	-5.756349866
3536	0.260833308	0.260833308	1.430789881	0.191355494	0.504583386	-5.343540288
3537	-0.305287637	-0.305287637	-1.103959005	0.302541184	0.615115622	-5.715829032
3538	NA	NA	NA	NA	NA	NA
3539	-0.280230618	-0.280230618	-1.354845558	0.250592734	0.567191791	-4.967421137
3540	-0.24747586	-0.24747586	-1.90639678	0.094034503	0.376427843	-4.713508316
3541	-0.039228875	-0.039228875	-0.304813999	0.768492171	0.897792727	-6.282963079
3542	0.192725659	0.192725659	1.031632862	0.363522838	0.666133354	-5.279420048
3543	NA	NA	NA	NA	NA	NA
3544	0.094162837	0.094162837	0.445253192	0.668249317	0.849094788	-6.226457832
3545	-0.32777347	-0.32777347	-1.60307969	0.148601122	0.450609609	-5.125034779
3546	0.183189173	0.183189173	0.98173958	0.355730951	0.659131728	-5.837558008
3547	NA	NA	NA	NA	NA	NA
3548	0.010870258	0.010870258	0.098628329	0.923923944	0.968904451	-6.328137213
3549	NA	NA	NA	NA	NA	NA
3550	0.095682088	0.095682088	0.406172065	0.697111254	0.86703131	-6.155355165
3551	-1.234043359	-1.234043359	-1.468205883	0.18678853	0.499774935	-5.216786988
3552	0.041917897	0.041917897	0.431636745	0.677702349	0.855988545	-6.23282394
3553	-0.178905651	-0.178905651	-1.485374415	0.176747865	0.486409257	-5.275745728
3554	-0.003093202	-0.003093202	-0.018894539	0.985400194	0.993417217	-6.333257107
3555	NA	NA	NA	NA	NA	NA
3556	-0.326313127	-0.326313127	-1.019513705	0.342902764	0.646083932	-5.712502985
3557	NA	NA	NA	NA	NA	NA
3558	NA	NA	NA	NA	NA	NA
3559	NA	NA	NA	NA	NA	NA
3560	0.774764529	0.774764529	2.669762987	0.029049916	0.251660689	-3.600585499
3561	NA	NA	NA	NA	NA	NA
3562	0.214492797	0.214492797	1.130315573	0.324759642	0.63014835	-5.187871207
3563	0.085054789	0.085054789	0.92536605	0.382547579	0.682654174	-5.890001427
3564	-0.044574002	-0.044574002	-0.144789776	0.894695947	0.956320205	-5.497528622
3565	NA	NA	NA	NA	NA	NA
3566	0.077725374	0.077725374	0.553820927	0.595235979	0.811206502	-6.169072173
3567	0.089676347	0.089676347	0.476315318	0.646922304	0.836838428	-6.21123529
3568	0.191578401	0.191578401	1.90589581	0.094106473	0.376427843	-4.714210269
3569	0.170586106	0.170586106	0.830631085	0.430901724	0.714640989	-5.972492817
3570	NA	NA	NA	NA	NA	NA
3571	0.123216658	0.123216658	0.8695047	0.425987107	0.709533384	-5.60509929
3572	-0.024514898	-0.024514898	-0.244782155	0.812949437	0.921323429	-6.300821406
3573	0.046616852	0.046616852	0.203679414	0.844573417	0.933599186	-6.222525057
3574	-0.133810567	-0.133810567	-0.759146334	0.483425858	0.749290904	-5.694013753
3575	NA	NA	NA	NA	NA	NA
3576	NA	NA	NA	NA	NA	NA
3577	NA	NA	NA	NA	NA	NA
3578	NA	NA	NA	NA	NA	NA
3579	NA	NA	NA	NA	NA	NA
3580	NA	NA	NA	NA	NA	NA
3581	NA	NA	NA	NA	NA	NA
3582	0.291908846	0.291908846	2.449733006	0.040734034	0.273579873	-3.926507522
3583	NA	NA	NA	NA	NA	NA
3584	NA	NA	NA	NA	NA	NA
3585	NA	NA	NA	NA	NA	NA
3586	NA	NA	NA	NA	NA	NA
3587	NA	NA	NA	NA	NA	NA
3588	-0.095970832	-0.095970832	-1.01913436	0.33874293	0.642422642	-5.801451543
3589	0.030591785	0.030591785	0.315871032	0.760397069	0.895179415	-6.279258051
3590	0.00409317	0.00409317	0.051022629	0.960591473	0.985803608	-6.332029189
3591	-0.430966462	-0.430966462	-1.51204967	0.208905318	0.523952524	-4.806592912
3592	NA	NA	NA	NA	NA	NA
3593	-0.024964374	-0.024964374	-0.212099312	0.837473688	0.931077983	-6.308929234
3594	NA	NA	NA	NA	NA	NA
3595	0.318208745	0.318208745	2.429073227	0.046539283	0.290750138	-3.932282534
3596	NA	NA	NA	NA	NA	NA
3597	NA	NA	NA	NA	NA	NA
3598	NA	NA	NA	NA	NA	NA
3599	NA	NA	NA	NA	NA	NA
3600	NA	NA	NA	NA	NA	NA
3601	NA	NA	NA	NA	NA	NA
3602	-0.288658652	-0.288658652	-1.3086783	0.249910016	0.566450857	-5.178577998
3603	-0.328555602	-0.328555602	-1.36415519	0.21062369	0.525611211	-5.424322644
3604	0.036242784	0.036242784	0.223007545	0.82926582	0.92858638	-6.306350407
3605	NA	NA	NA	NA	NA	NA
3606	-0.084938931	-0.084938931	-0.498537381	0.631874464	0.828636689	-6.199752542
3607	0.259700031	0.259700031	1.915644864	0.092715378	0.374784041	-4.700538958
3608	-0.009044792	-0.009044792	-0.106322103	0.91801368	0.966043114	-6.327276279
3609	NA	NA	NA	NA	NA	NA
3610	NA	NA	NA	NA	NA	NA
3611	0.495857648	0.495857648	2.932360839	0.01948778	0.221907516	-3.21211376
3612	NA	NA	NA	NA	NA	NA
3613	-2.197681695	-2.197681695	-2.950849608	0.018951944	0.219704723	-3.184874242
3614	NA	NA	NA	NA	NA	NA
3615	-0.216652237	-0.216652237	-1.459927269	0.183429755	0.495892413	-5.307526333
3616	-0.524623641	-0.524623641	-1.829884239	0.10565924	0.393506608	-4.819966653
3617	-0.249058218	-0.249058218	-1.787863535	0.112612894	0.402981521	-4.87774643
3618	0.349747481	0.349747481	2.67100234	0.028994873	0.251660689	-3.598748091
3619	0.088240745	0.088240745	0.58714066	0.576102575	0.804298231	-6.059759889
3620	0.065648928	0.065648928	0.488448418	0.638684152	0.832183774	-6.205026699
3621	NA	NA	NA	NA	NA	NA
3622	-0.098482435	-0.098482435	-0.652864541	0.54387166	0.787550008	-5.770722267
3623	0.116826103	0.116826103	0.762740714	0.471279803	0.741983013	-5.937458377
3624	0.027007513	0.027007513	0.329432232	0.75051163	0.891675534	-6.274538502
3625	0.20339013	0.20339013	2.050356913	0.075413698	0.343681508	-4.5094447
3626	-0.044127341	-0.044127341	-0.382174803	0.712546455	0.873436533	-6.254358107
3627	-0.025663959	-0.025663959	-0.076288422	0.94138865	0.976937052	-6.242159001
3628	0.084954474	0.084954474	0.843718632	0.423976053	0.708360903	-5.961531379
3629	-0.156884261	-0.156884261	-1.938968668	0.089467125	0.368971745	-4.66773875
3630	NA	NA	NA	NA	NA	NA
3631	0.091098093	0.091098093	0.848908355	0.424846147	0.708558471	-5.86769194
3632	-0.046126301	-0.046126301	-0.379112468	0.714728769	0.874349699	-6.255608752
3633	0.020608514	0.020608514	0.129668111	0.900114493	0.960190311	-6.324269613
3634	NA	NA	NA	NA	NA	NA
3635	NA	NA	NA	NA	NA	NA
3636	NA	NA	NA	NA	NA	NA
3637	NA	NA	NA	NA	NA	NA
3638	NA	NA	NA	NA	NA	NA
3639	-0.073034851	-0.073034851	-0.379178483	0.714681695	0.874349699	-6.255581894
3640	NA	NA	NA	NA	NA	NA
3641	-0.077320658	-0.077320658	-0.46444178	0.655034922	0.842226399	-6.217168602
3642	NA	NA	NA	NA	NA	NA
3643	0.145230861	0.145230861	0.640869299	0.539998159	0.787008262	-6.114792366
3644	NA	NA	NA	NA	NA	NA
3645	0.129007486	0.129007486	1.255841575	0.245529386	0.561482024	-5.550578466
3646	NA	NA	NA	NA	NA	NA
3647	NA	NA	NA	NA	NA	NA
3648	0.233893265	0.233893265	1.353359288	0.213899643	0.529229385	-5.437195521
3649	NA	NA	NA	NA	NA	NA
3650	0.199664482	0.199664482	2.240955969	0.056216905	0.308452135	-4.233516145
3651	NA	NA	NA	NA	NA	NA
3652	NA	NA	NA	NA	NA	NA
3653	0.34676252	0.34676252	2.518540507	0.036638711	0.266995853	-3.824712555
3654	NA	NA	NA	NA	NA	NA
3655	0.164666126	0.164666126	0.437186813	0.673841793	0.852971068	-6.230251799
3656	NA	NA	NA	NA	NA	NA
3657	NA	NA	NA	NA	NA	NA
3658	NA	NA	NA	NA	NA	NA
3659	NA	NA	NA	NA	NA	NA
3660	NA	NA	NA	NA	NA	NA
3661	0.01646717	0.01646717	0.108474131	0.91675532	0.965515679	-6.238877898
3662	0.069507779	0.069507779	0.751696888	0.474329011	0.742711635	-6.035534807
3663	NA	NA	NA	NA	NA	NA
3664	-0.415192661	-0.415192661	-2.993766254	0.031991955	0.258069313	-3.256621086
3665	NA	NA	NA	NA	NA	NA
3666	NA	NA	NA	NA	NA	NA
3667	NA	NA	NA	NA	NA	NA
3668	NA	NA	NA	NA	NA	NA
3669	NA	NA	NA	NA	NA	NA
3670	NA	NA	NA	NA	NA	NA
3671	NA	NA	NA	NA	NA	NA
3672	NA	NA	NA	NA	NA	NA
3673	NA	NA	NA	NA	NA	NA
3674	0.504146433	0.504146433	2.270189048	0.065234375	0.326223038	-4.112259733
3675	-0.519689898	-0.519689898	-2.156865008	0.076048808	0.344328932	-4.258643683
3676	NA	NA	NA	NA	NA	NA
3677	NA	NA	NA	NA	NA	NA
3678	NA	NA	NA	NA	NA	NA
3679	NA	NA	NA	NA	NA	NA
3680	NA	NA	NA	NA	NA	NA
3681	-0.016275788	-0.016275788	-0.128722426	0.901306842	0.960190311	-6.236230106
3682	NA	NA	NA	NA	NA	NA
3683	NA	NA	NA	NA	NA	NA
3684	0.163556764	0.163556764	0.531281603	0.634590185	0.829684555	-5.357351595
3685	0.247101112	0.247101112	1.730730958	0.122762438	0.416572113	-4.955446135
3686	NA	NA	NA	NA	NA	NA
3687	NA	NA	NA	NA	NA	NA
3688	NA	NA	NA	NA	NA	NA
3689	NA	NA	NA	NA	NA	NA
3690	0.428987406	0.428987406	3.57770853	0.007535943	0.174014758	-2.279415115
3691	NA	NA	NA	NA	NA	NA
3692	NA	NA	NA	NA	NA	NA
3693	-0.131713013	-0.131713013	-1.014677653	0.340734245	0.643640271	-5.805808655
3694	-0.747672351	-0.747672351	-3.522545186	0.026648586	0.243775301	-2.937604663
3695	NA	NA	NA	NA	NA	NA
3696	NA	NA	NA	NA	NA	NA
3697	-0.094634702	-0.094634702	-0.960690087	0.365573783	0.667496689	-5.857423813
3698	0.03741674	0.03741674	0.365517397	0.725845612	0.88094588	-6.172301752
3699	NA	NA	NA	NA	NA	NA
3700	0.163419722	0.163419722	1.731249149	0.122666639	0.416572113	-4.954746084
3701	NA	NA	NA	NA	NA	NA
3702	NA	NA	NA	NA	NA	NA
3703	-0.064122257	-0.064122257	-0.533286417	0.608709039	0.816860094	-6.180817397
3704	NA	NA	NA	NA	NA	NA
3705	-0.053824133	-0.053824133	-0.449678194	0.665190784	0.847573229	-6.224348611
3706	0.277279495	0.277279495	2.945139913	0.022319482	0.230529027	-3.218820963
3707	NA	NA	NA	NA	NA	NA
3708	NA	NA	NA	NA	NA	NA
3709	0.21734159	0.21734159	1.236053036	0.264223796	0.577160402	-5.3840028
3710	0.117220861	0.117220861	0.801325203	0.446694185	0.725821132	-5.99651843
3711	-0.250419013	-0.250419013	-0.813436335	0.479591313	0.746206093	-5.176986733
3712	-0.033621216	-0.033621216	-0.315318997	0.760800488	0.895307322	-6.279446079
3713	0.0116469	0.0116469	0.065312252	0.949806594	0.980247142	-6.243017041
3714	NA	NA	NA	NA	NA	NA
3715	-1.307145722	-1.307145722	-2.804246649	0.039652789	0.270402336	-3.461663988
3716	-0.318278091	-0.318278091	-2.5105673	0.037090994	0.266995853	-3.83651752
3717	NA	NA	NA	NA	NA	NA
3718	-1.499315338	-1.499315338	-0.819706478	0.436742914	0.718845642	-5.981533446
3719	NA	NA	NA	NA	NA	NA
3720	NA	NA	NA	NA	NA	NA
3721	NA	NA	NA	NA	NA	NA
3722	NA	NA	NA	NA	NA	NA
3723	NA	NA	NA	NA	NA	NA
3724	NA	NA	NA	NA	NA	NA
3725	NA	NA	NA	NA	NA	NA
3726	NA	NA	NA	NA	NA	NA
3727	NA	NA	NA	NA	NA	NA
3728	NA	NA	NA	NA	NA	NA
3729	0.000228824	0.000228824	0.001295712	0.998998737	0.999617552	-6.333451375
3730	NA	NA	NA	NA	NA	NA
3731	0.167486215	0.167486215	0.817042905	0.438175359	0.719311557	-5.983722518
3732	NA	NA	NA	NA	NA	NA
3733	0.971104694	0.971104694	4.988877464	0.001155571	0.109743351	-0.445455147
3734	NA	NA	NA	NA	NA	NA
3735	NA	NA	NA	NA	NA	NA
3736	NA	NA	NA	NA	NA	NA
3737	NA	NA	NA	NA	NA	NA
3738	NA	NA	NA	NA	NA	NA
3739	NA	NA	NA	NA	NA	NA
3740	NA	NA	NA	NA	NA	NA
3741	0.00839278	0.00839278	0.068517031	0.947100053	0.979697312	-6.330886344
3742	1.263178776	1.263178776	3.340879065	0.021914711	0.230529027	-2.898016737
3743	0.168433442	0.168433442	1.74570844	0.12002162	0.414553309	-4.935176956
3744	NA	NA	NA	NA	NA	NA
3745	-0.5210125	-0.5210125	-2.208281511	0.080642662	0.353143965	-4.140972879
3746	NA	NA	NA	NA	NA	NA
3747	0.112580849	0.112580849	0.365696487	0.740541332	0.887376201	-5.435239566
3748	-0.016959896	-0.016959896	-0.204870076	0.842925123	0.933350508	-6.310567899
3749	NA	NA	NA	NA	NA	NA
3750	NA	NA	NA	NA	NA	NA
3751	0.113578849	0.113578849	1.207673603	0.262557643	0.577065679	-5.604552793
3752	NA	NA	NA	NA	NA	NA
3753	NA	NA	NA	NA	NA	NA
3754	NA	NA	NA	NA	NA	NA
3755	NA	NA	NA	NA	NA	NA
3756	-0.217325035	-0.217325035	-2.186405111	0.061154282	0.317007889	-4.313025277
3757	NA	NA	NA	NA	NA	NA
3758	-0.122457514	-0.122457514	-1.206211969	0.263089349	0.577160402	-5.606168592
3759	NA	NA	NA	NA	NA	NA
3760	NA	NA	NA	NA	NA	NA
3761	NA	NA	NA	NA	NA	NA
3762	-0.726121693	-0.726121693	-3.7245329	0.014751385	0.203015393	-2.528602061
3763	-0.638935258	-0.638935258	-2.612690632	0.062572999	0.318323653	-3.697143161
3764	-1.152532771	-1.152532771	-3.743773375	0.037631599	0.266995853	-3.227807906
3765	0.077867045	0.077867045	0.969229216	0.361556432	0.664155521	-5.849405195
3766	NA	NA	NA	NA	NA	NA
3767	0.153449235	0.153449235	1.314788031	0.225966025	0.541231921	-5.482676106
3768	0.134445947	0.134445947	0.796935558	0.456913683	0.733047174	-5.80199442
3769	-0.11303884	-0.11303884	-0.873485012	0.408517169	0.699437559	-5.936075646
3770	0.306819754	0.306819754	3.458970793	0.008940386	0.181154292	-2.447589595
3771	-0.56991105	-0.56991105	-2.768875813	0.02497014	0.240260308	-3.453709912
3772	0.30382435	0.30382435	1.297658608	0.231509203	0.547515831	-5.502611692
3773	-0.152231431	-0.152231431	-1.423429023	0.198897063	0.514165959	-5.27086749
3774	-0.198548684	-0.198548684	-1.191987644	0.268310499	0.580701882	-5.621824091
3775	NA	NA	NA	NA	NA	NA
3776	0.23620238	0.23620238	1.745307032	0.120094321	0.414553309	-4.935721132
3777	-0.023311436	-0.023311436	-0.248188732	0.810405366	0.920375381	-6.299910557
3778	-0.097474326	-0.097474326	-0.8385913	0.426679976	0.710308038	-5.965842689
3779	-1.538541981	-1.538541981	-2.423048405	0.042444575	0.278432001	-3.965926191
3780	-0.046138317	-0.046138317	-0.509234997	0.624694765	0.824648825	-6.194050019
3781	0.033110266	0.033110266	0.387585123	0.708697814	0.872159286	-6.252124908
3782	0.095128419	0.095128419	1.174529967	0.274834952	0.586474698	-5.640865081
3783	NA	NA	NA	NA	NA	NA
3784	NA	NA	NA	NA	NA	NA
3785	0.133080358	0.133080358	1.37668378	0.206876655	0.521774348	-5.409307012
3786	-0.301809287	-0.301809287	-1.887329665	0.120304507	0.414553309	-4.518864884
3787	-0.254791969	-0.254791969	-1.293970079	0.2688941	0.580989567	-5.028519415
3788	-0.065336163	-0.065336163	-0.241274966	0.82182858	0.925791348	-5.780842003
3789	0.230609004	0.230609004	1.452349555	0.185462475	0.498108146	-5.316931481
3790	0.442088419	0.442088419	1.660119918	0.136489229	0.436218207	-5.049983836
3791	NA	NA	NA	NA	NA	NA
3792	-0.157871382	-0.157871382	-1.459482054	0.183548635	0.495892413	-5.308079665
3793	0.016542104	0.016542104	0.187603159	0.855981921	0.940179944	-6.314254266
3794	NA	NA	NA	NA	NA	NA
3795	-0.029764828	-0.029764828	-0.302065539	0.770509148	0.898786375	-6.28386406
3796	0.028425566	0.028425566	0.304016272	0.769077395	0.898032167	-6.283225405
3797	NA	NA	NA	NA	NA	NA
3798	NA	NA	NA	NA	NA	NA
3799	0.086583127	0.086583127	0.756273974	0.471733738	0.741983013	-6.032025687
3800	0.044650194	0.044650194	0.493954642	0.634963049	0.829684555	-6.202160766
3801	-0.121781109	-0.121781109	-1.250989049	0.247201799	0.562913812	-5.556078833
3802	0.146880041	0.146880041	0.951364208	0.386916493	0.68660717	-5.533667037
3803	0.069974791	0.069974791	0.481112576	0.643658744	0.835530019	-6.208798051
3804	NA	NA	NA	NA	NA	NA
3805	0.037827652	0.037827652	0.479976746	0.644430702	0.835888693	-6.209377184
3806	1.003645595	1.003645595	4.415077395	0.013033476	0.197860585	-2.354919144
3807	-1.536042797	-1.536042797	-4.989529384	0.018362478	0.21644192	-2.845872827
3808	NA	NA	NA	NA	NA	NA
3809	0.444404744	0.444404744	2.616617315	0.041110102	0.274756827	-3.66721988
3810	0.027157686	0.027157686	0.244966176	0.812811948	0.921323429	-6.300772519
3811	0.159494752	0.159494752	0.699119781	0.504811672	0.763081844	-6.074517016
3812	0.327310623	0.327310623	1.845106525	0.126881152	0.423105672	-4.568539652
3813	-0.087243384	-0.087243384	-0.717386688	0.494081935	0.755906357	-6.061252255
3814	-0.047607369	-0.047607369	-0.539028807	0.604924915	0.81526131	-6.177574242
3815	0.132819445	0.132819445	1.444354384	0.187628821	0.500762395	-5.326825153
3816	NA	NA	NA	NA	NA	NA
3817	0.162900205	0.162900205	1.113164861	0.298804298	0.611221111	-5.706237026
3818	0.251851155	0.251851155	2.700245029	0.027726767	0.247190396	-3.555397903
3819	0.226408106	0.226408106	0.735441682	0.518998725	0.771000902	-5.231758297
3820	0.208010162	0.208010162	2.232048732	0.056995135	0.308452135	-4.246523588
3821	-0.059581009	-0.059581009	-0.361184933	0.727560242	0.881422022	-6.262735643
3822	-0.244848164	-0.244848164	-2.882819819	0.021002806	0.229132432	-3.285197243
3823	0.084664806	0.084664806	0.645643906	0.537059203	0.784847462	-6.111608547
3824	0.09393186	0.09393186	1.039974692	0.329550254	0.63402698	-5.780886153
3825	NA	NA	NA	NA	NA	NA
3826	0.080791566	0.080791566	0.907400135	0.39140042	0.690143024	-5.906198343
3827	0.328648265	0.328648265	2.214890996	0.058524553	0.311404454	-4.271552731
3828	0.371566963	0.371566963	4.275369721	0.002875051	0.138572893	-1.332493263
3829	0.291508657	0.291508657	0.401052117	0.705643386	0.870416372	-5.91230883
3830	-0.555760621	-0.555760621	-1.867685341	0.105333557	0.392982305	-4.703664823
3831	-0.224577363	-0.224577363	-2.563039128	0.034215717	0.26434884	-3.758795977
3832	NA	NA	NA	NA	NA	NA
3833	0.029496506	0.029496506	0.18965279	0.854429472	0.939931387	-6.313833484
3834	0.051883475	0.051883475	0.576839862	0.580329533	0.805619611	-6.155420559
3835	-0.015194028	-0.015194028	-0.168741306	0.870299014	0.946061673	-6.317913702
3836	NA	NA	NA	NA	NA	NA
3837	0.017516189	0.017516189	0.104110907	0.919711753	0.967032015	-6.327530312
3838	-0.401627058	-0.401627058	-1.304605582	0.289211645	0.598900113	-4.78407646
3839	-0.796038932	-0.796038932	-4.845417081	0.00137974	0.116130949	-0.616965562
3840	NA	NA	NA	NA	NA	NA
3841	0.081582979	0.081582979	0.853827365	0.418680518	0.706026407	-5.952967914
3842	0.022479801	0.022479801	0.184969739	0.857977532	0.941243001	-6.314788248
3843	-0.333007311	-0.333007311	-1.081707988	0.363913579	0.666133354	-4.96929686
3844	-1.448327722	-1.448327722	-1.733244751	0.127973172	0.424464692	-4.88152203
3845	NA	NA	NA	NA	NA	NA
3846	NA	NA	NA	NA	NA	NA
3847	0.097982274	0.097982274	0.755919739	0.471934258	0.741983013	-6.032297923
3848	0.1466625	0.1466625	0.776869276	0.460172745	0.734617282	-6.016010353
3849	-0.582262413	-0.582262413	-4.682941838	0.001692637	0.123586201	-0.815371156
3850	NA	NA	NA	NA	NA	NA
3851	0.369965138	0.369965138	2.960030174	0.018691608	0.217192062	-3.171356201
3852	0.146445323	0.146445323	1.164633217	0.278591104	0.589935862	-5.651573541
3853	0.231020336	0.231020336	2.175087276	0.062231338	0.318148419	-4.329473063
3854	0.266545169	0.266545169	1.068033081	0.317481921	0.625965654	-5.752708543
3855	0.622582	0.622582	2.230380272	0.057142097	0.308452135	-4.248959041
3856	0.69971192	0.69971192	5.040903423	0.001084396	0.108196181	-0.384105837
3857	NA	NA	NA	NA	NA	NA
3858	-0.099146376	-0.099146376	-0.966228163	0.362964517	0.665707161	-5.852229614
3859	0.293555378	0.293555378	3.228300878	0.012526581	0.196239507	-2.779160267
3860	-0.516882429	-0.516882429	-2.293519853	0.063214079	0.319376362	-4.082126787
3861	0.171486356	0.171486356	1.651096085	0.138342674	0.439441095	-5.061938325
3862	-0.3485861	-0.3485861	-2.900401692	0.020451562	0.228026504	-3.259245302
3863	NA	NA	NA	NA	NA	NA
3864	0.139611437	0.139611437	1.478767061	0.178461616	0.489406994	-5.284026389
3865	-0.073701449	-0.073701449	-0.892640073	0.398784671	0.69272576	-5.919314206
3866	0.252284649	0.252284649	1.03366388	0.332313284	0.636890726	-5.78714672
3867	0.332928382	0.332928382	2.326438295	0.049267197	0.295450527	-4.108253464
3868	-0.22362802	-0.22362802	-2.250423379	0.055401333	0.30716426	-4.219680638
3869	-1.161838324	-1.161838324	-1.781747386	0.1136604	0.404407762	-4.886112859
3870	NA	NA	NA	NA	NA	NA
3871	-0.080340689	-0.080340689	-0.606526661	0.561419775	0.796281979	-6.137065225
3872	0.205179817	0.205179817	2.095123217	0.070393718	0.335120746	-4.445145554
3873	NA	NA	NA	NA	NA	NA
3874	NA	NA	NA	NA	NA	NA
3875	0.079782958	0.079782958	0.935875892	0.377437569	0.678090149	-5.880409393
3876	-0.001413128	-0.001413128	-0.01703166	0.986839475	0.994010821	-6.333293697
3877	NA	NA	NA	NA	NA	NA
3878	0.371624201	0.371624201	2.287591108	0.052312064	0.301019388	-4.165269871
3879	0.128753104	0.128753104	1.532418403	0.164966389	0.474160782	-5.216220281
3880	0.159844302	0.159844302	1.601805822	0.14888255	0.450862543	-5.126696615
3881	0.07322833	0.07322833	0.399173616	0.700484473	0.868485579	-6.247240148
3882	0.131728636	0.131728636	1.568064848	0.156516328	0.464161909	-5.170477365
3883	NA	NA	NA	NA	NA	NA
3884	NA	NA	NA	NA	NA	NA
3885	0.134129571	0.134129571	1.313552709	0.226361948	0.541976635	-5.484119273
3886	0.157466761	0.157466761	1.280742148	0.237096818	0.553567327	-5.522137081
3887	-0.03584141	-0.03584141	-0.312371288	0.762955954	0.896867103	-6.280444673
3888	0.65233663	0.65233663	5.468090764	0.000652687	0.100233933	0.102732883
3889	-0.108801605	-0.108801605	-0.67994383	0.51623293	0.769756202	-6.088118127
3890	-0.068525638	-0.068525638	-0.4238119	0.683162524	0.859196194	-6.236397145
3891	0.089864628	0.089864628	0.758093689	0.470704551	0.741983013	-6.030625482
3892	NA	NA	NA	NA	NA	NA
3893	0.147244999	0.147244999	0.89302644	0.41445306	0.7037424	-5.585027124
3894	0.761186763	0.761186763	2.055185618	0.074855791	0.342494991	-4.502526389
3895	0.239842062	0.239842062	2.085785575	0.071413025	0.336189538	-4.458586493
3896	0.339971478	0.339971478	2.367792174	0.046220999	0.289683689	-4.047413741
3897	-0.154176344	-0.154176344	-1.21778409	0.258904065	0.575045176	-5.593339942
3898	0.460830758	0.460830758	2.04101454	0.114692981	0.406255302	-4.257704784
3899	0.013470565	0.013470565	0.10365055	0.920065338	0.967069003	-6.327582531
3900	-0.094501837	-0.094501837	-0.621304455	0.552141555	0.790757986	-6.127616728
3901	0.023155247	0.023155247	0.111693779	0.913890429	0.964679592	-6.326636984
3902	0.348503635	0.348503635	3.554180985	0.007794311	0.176228813	-2.312592576
3903	0.262108409	0.262108409	0.725309611	0.489473997	0.752946469	-6.055406134
3904	0.069524751	0.069524751	0.752534973	0.473853101	0.742386846	-6.034893641
3905	NA	NA	NA	NA	NA	NA
3906	0.006715607	0.006715607	0.06129305	0.952669133	0.981613291	-6.331398766
3907	0.170300816	0.170300816	1.749525544	0.119332341	0.413583431	-4.92999964
3908	-0.364767564	-0.364767564	-2.227959858	0.057355964	0.308613717	-4.252491532
3909	0.006435112	0.006435112	0.064790659	0.949972404	0.980259597	-6.331157783
3910	-0.114972322	-0.114972322	-0.837823499	0.427085918	0.710621037	-5.96648642
3911	0.069700677	0.069700677	0.819227692	0.437000161	0.718845642	-5.981927378
3912	-0.188525154	-0.188525154	-1.670934539	0.134298244	0.433377947	-5.035617943
3913	-0.231319106	-0.231319106	-2.397990979	0.044116908	0.284299192	-4.002903784
3914	NA	NA	NA	NA	NA	NA
3915	0.203080451	0.203080451	1.333907198	0.219913628	0.536097358	-5.460233021
3916	0.263394174	0.263394174	2.545800694	0.035134363	0.266819168	-3.784337456
3917	0.198373371	0.198373371	1.741280326	0.120825913	0.414553309	-4.941177145
3918	0.140050108	0.140050108	1.304818588	0.229178224	0.544223597	-5.49429871
3919	0.129247484	0.129247484	1.000333661	0.351455914	0.653699798	-5.731008973
3920	0.532407627	0.532407627	3.5764817	0.007549187	0.174014758	-2.281143311
3921	0.58216906	0.58216906	3.935531562	0.00455674	0.156113324	-1.784452264
3922	-0.264377817	-0.264377817	-2.02957941	0.077861014	0.347162116	-4.539163572
3923	-1.198475397	-1.198475397	-3.893008854	0.034219856	0.26434884	-3.171065169
3924	0.21587964	0.21587964	1.970643784	0.085231136	0.359176288	-4.622992864
3925	-1.451123359	-1.451123359	-3.718339108	0.022561185	0.230529027	-2.796744429
3926	-0.095236758	-0.095236758	-0.937616669	0.376596081	0.677214524	-5.878812356
3927	0.141153705	0.141153705	1.052040711	0.324317277	0.630016879	-5.768837076
3928	0.222986303	0.222986303	1.483488953	0.177235392	0.486984127	-5.278110724
3929	-0.103854894	-0.103854894	-0.739236392	0.481441931	0.747550155	-6.044994874
3930	-0.077970859	-0.077970859	-0.851154671	0.420076065	0.706703164	-5.955240226
3931	0.128829646	0.128829646	1.203521204	0.264070516	0.577160402	-5.609139717
3932	0.127279479	0.127279479	0.686464126	0.512331411	0.768256133	-6.083530833
3933	NA	NA	NA	NA	NA	NA
3934	0.103602157	0.103602157	0.957065197	0.367289253	0.669522513	-5.860810995
3935	-0.260305486	-0.260305486	-3.350974303	0.010460879	0.187395826	-2.602074846
3936	-0.086179987	-0.086179987	-1.052724349	0.324022741	0.630016879	-5.768151305
3937	-1.032965024	-1.032965024	-5.802620616	0.00044619	0.098100151	0.463376406
3938	-0.017827477	-0.017827477	-0.149662183	0.884833213	0.951294371	-6.321223965
3939	-0.379926024	-0.379926024	-2.645184391	0.030163996	0.253594717	-3.63702591
3940	-0.119467305	-0.119467305	-1.227345859	0.255487783	0.571844581	-5.582678214
3941	-0.026518516	-0.026518516	-0.281946342	0.7853297	0.906696854	-6.290216458
3942	NA	NA	NA	NA	NA	NA
3943	-0.536560236	-0.536560236	-2.744927724	0.054804134	0.306340097	-3.575968612
3944	0.006033447	0.006033447	0.045685748	0.964710115	0.986743636	-6.332311288
3945	0.035534424	0.035534424	0.362886649	0.72633822	0.88094588	-6.262073454
3946	0.096106401	0.096106401	0.887583339	0.401337543	0.693867892	-5.923767695
3947	0.592440329	0.592440329	1.97400511	0.084793174	0.358040579	-4.618231369
3948	0.247964838	0.247964838	0.805464436	0.48349718	0.749290904	-5.182728466
3949	0.296318324	0.296318324	2.083606077	0.071653019	0.336189538	-4.461721595
3950	0.817934382	0.817934382	4.018296293	0.004066889	0.152532244	-1.672692592
3951	-0.332511495	-0.332511495	-2.241493315	0.056170296	0.308452135	-4.23273115
3952	0.028410687	0.028410687	0.219711788	0.831743393	0.929496528	-6.307143021
3953	-0.163660955	-0.163660955	-1.626696196	0.143471232	0.443418603	-5.094111095
3954	0.19615857	0.19615857	1.454702688	0.184829117	0.497454812	-5.314013781
3955	-0.53314868	-0.53314868	-2.001664479	0.081271217	0.353687188	-4.57895868
3956	-0.096460948	-0.096460948	-1.08482291	0.310428322	0.620661957	-5.735583602
3957	-0.39078887	-0.39078887	-0.827906629	0.440505355	0.721498673	-5.776847793
3958	0.124468893	0.124468893	0.886278188	0.417736679	0.705428375	-5.590824094
3959	0.086855641	0.086855641	0.505308681	0.627324995	0.825610241	-6.196156144
3960	0.024823153	0.024823153	0.216130547	0.834437857	0.930135625	-6.307991082
3961	0.105305942	0.105305942	0.400786834	0.702946363	0.869444424	-6.049782317
3962	0.096832934	0.096832934	0.941262512	0.374838196	0.676442428	-5.875459965
3963	0.183114059	0.183114059	1.367861187	0.209509209	0.523952524	-5.419889512
3964	0.219455269	0.219455269	1.720781104	0.124615508	0.419350751	-4.968870722
3965	NA	NA	NA	NA	NA	NA
3966	0.028881018	0.028881018	0.311694403	0.763451229	0.897107732	-6.280672691
3967	0.166803389	0.166803389	0.920052484	0.38515042	0.684807327	-5.894818189
3968	0.03949556	0.03949556	0.271484187	0.793074122	0.911106415	-6.293350383
3969	0.124753056	0.124753056	0.999373126	0.347641054	0.652283203	-5.820660541
3970	-0.067890703	-0.067890703	-0.22052944	0.840599329	0.932268186	-5.4819795
3971	NA	NA	NA	NA	NA	NA
3972	0.100294038	0.100294038	0.625530878	0.552058084	0.790757986	-6.035409758
3973	NA	NA	NA	NA	NA	NA
3974	-0.233286976	-0.233286976	-2.001014131	0.081352373	0.353687188	-4.579883929
3975	-0.020395894	-0.020395894	-0.267691167	0.795887965	0.911960679	-6.29445788
3976	NA	NA	NA	NA	NA	NA
3977	0.100910921	0.100910921	0.883769512	0.403270724	0.69493355	-5.927112989
3978	-0.145039793	-0.145039793	-1.608307152	0.147451347	0.449187668	-5.118208569
3979	0.064185381	0.064185381	0.505315788	0.627320228	0.825610241	-6.196152345
3980	0.247856829	0.247856829	1.384010825	0.204712299	0.518778068	-5.400487708
3981	NA	NA	NA	NA	NA	NA
3982	-0.253067556	-0.253067556	-2.526405896	0.036198045	0.266995853	-3.813065271
3983	0.02191299	0.02191299	0.218253349	0.832840412	0.929496528	-6.30749005
3984	0.104903783	0.104903783	0.685894963	0.512671241	0.768461394	-6.083932802
3985	NA	NA	NA	NA	NA	NA
3986	0.064822096	0.064822096	0.506331656	0.63131902	0.828248986	-5.998152808
3987	NA	NA	NA	NA	NA	NA
3988	0.412160713	0.412160713	3.930536231	0.004588273	0.156113324	-1.791231571
3989	0.313276456	0.313276456	1.269963899	0.240716308	0.557582458	-5.53449216
3990	-0.033055569	-0.033055569	-0.25258411	0.807126407	0.918515378	-6.298717027
3991	NA	NA	NA	NA	NA	NA
3992	NA	NA	NA	NA	NA	NA
3993	0.324228173	0.324228173	1.656153431	0.137301077	0.437604067	-5.055242187
3994	NA	NA	NA	NA	NA	NA
3995	-0.021934974	-0.021934974	-0.205968924	0.84209591	0.932925498	-6.310322442
3996	-0.383455848	-0.383455848	-3.697424107	0.006355655	0.17054635	-2.111764781
3997	-0.729699786	-0.729699786	-2.509010317	0.037179975	0.266995853	-3.838822512
3998	-0.083288516	-0.083288516	-0.905898505	0.392147083	0.69042521	-5.907540602
3999	NA	NA	NA	NA	NA	NA
4000	0.249132849	0.249132849	1.977604429	0.084326619	0.357491039	-4.613130026
4001	NA	NA	NA	NA	NA	NA
4002	-0.007714046	-0.007714046	-0.099157877	0.923516985	0.968904451	-6.328080022
4003	-0.032887107	-0.032887107	-0.286636228	0.781866316	0.906306406	-6.288773946
4004	-0.149968511	-0.149968511	-1.202260294	0.264531338	0.577160402	-5.610530464
4005	0.28927567	0.28927567	1.623504315	0.144154924	0.444257195	-5.098303157
4006	0.347982181	0.347982181	1.916841985	0.105477962	0.393290927	-4.567084242
4007	0.134011524	0.134011524	0.403306005	0.697565729	0.867163012	-6.245464898
4008	0.170730613	0.170730613	0.8608098	0.41505013	0.703772068	-5.947003845
4009	-0.1330569	-0.1330569	-1.121433622	0.295479429	0.606786186	-5.697572865
4010	-0.48377657	-0.48377657	-1.67100024	0.14755049	0.449275034	-4.876188062
4011	0.101903955	0.101903955	0.81846746	0.437408843	0.718845642	-5.982552482
4012	0.370965499	0.370965499	3.170897034	0.013637316	0.198171522	-2.86255825
4013	-0.225712419	-0.225712419	-1.47788883	0.178690516	0.48961355	-5.285125519
4014	-0.003602318	-0.003602318	-0.030886321	0.976136826	0.991403533	-6.332930749
4015	-0.142321729	-0.142321729	-0.633361918	0.544638756	0.787798708	-6.119755575
4016	0.316752538	0.316752538	2.266369725	0.075094359	0.343205317	-4.073022152
4017	0.181259681	0.181259681	1.61702206	0.14555263	0.446452175	-5.106804611
4018	0.100704249	0.100704249	1.216822304	0.259249793	0.575148461	-5.594409288
4019	-0.338667894	-0.338667894	-1.85168121	0.10781024	0.396997422	-4.725052192
4020	1.095395805	1.095395805	1.914946946	0.092814304	0.374784041	-4.701518433
4021	0.06410517	0.06410517	0.560987552	0.590572558	0.81020645	-6.164876711
4022	-0.339685475	-0.339685475	-2.274096623	0.053413271	0.303802871	-4.18504161
4023	0.080335787	0.080335787	0.439162212	0.672470211	0.852220228	-6.229328776
4024	0.484880132	0.484880132	5.372739364	0.000729412	0.100233933	-0.003343268
4025	-0.311396518	-0.311396518	-1.405294001	0.221355752	0.537253246	-5.073421498
4026	0.691164227	0.691164227	2.546496631	0.035096793	0.266819168	-3.783306445
4027	0.088885077	0.088885077	1.164658489	0.27858146	0.589935862	-5.651546277
4028	0.1723809	0.1723809	1.561163609	0.158120964	0.465850261	-5.179374952
4029	0.08053255	0.08053255	0.711223682	0.497685545	0.758423288	-6.065761049
4030	-0.131378278	-0.131378278	-1.206415163	0.263015379	0.577160402	-5.605944046
4031	0.242237226	0.242237226	2.802688677	0.023717704	0.231909347	-3.403653571
4032	0.193192561	0.193192561	2.0649987	0.073734397	0.339689681	-4.488453555
4033	0.798147246	0.798147246	2.592622513	0.087105501	0.364345934	-3.805202494
4034	0.469336102	0.469336102	3.765741207	0.005772143	0.166465898	-2.016997365
4035	0.165096839	0.165096839	1.490924749	0.175319658	0.485267832	-5.268774346
4036	0.447741837	0.447741837	3.405593789	0.011896869	0.193506218	-2.602835575
4037	0.144658967	0.144658967	0.753303034	0.473417231	0.742157402	-6.034305506
4038	0.16823728	0.16823728	1.450945666	0.185841255	0.498915302	-5.31867094
4039	0.022754583	0.022754583	0.168623489	0.87038861	0.946061673	-6.317935352
4040	0.047780516	0.047780516	0.337446634	0.744692468	0.889625198	-6.271658739
4041	-0.094642927	-0.094642927	-1.064647325	0.31891951	0.626767957	-5.756138112
4042	NA	NA	NA	NA	NA	NA
4043	-0.146436617	-0.146436617	-1.196438555	0.271626362	0.583127839	-5.530422975
4044	NA	NA	NA	NA	NA	NA
4045	0.366002923	0.366002923	2.842988292	0.022309533	0.230529027	-3.344045838
4046	-0.238951623	-0.238951623	-1.331695942	0.220606423	0.536315867	-5.462838934
4047	-0.163043449	-0.163043449	-1.548004374	0.161222129	0.469384611	-5.196285759
4048	NA	NA	NA	NA	NA	NA
4049	0.900097647	0.900097647	1.689597173	0.130593839	0.428988315	-5.010728662
4050	0.257598855	0.257598855	1.854818201	0.114808755	0.406255302	-4.645961967
4051	-0.180258143	-0.180258143	-2.011941722	0.07999913	0.351292665	-4.564325766
4052	0.238281068	0.238281068	2.615019665	0.031591454	0.257250458	-3.681748175
4053	-0.16018412	-0.16018412	-0.690240728	0.510080096	0.766943031	-6.080856177
4054	0.142566945	0.142566945	1.497404784	0.173665298	0.483743966	-5.260617537
4055	-0.057874596	-0.057874596	-0.569941439	0.58477467	0.807253011	-6.159565288
4056	-0.03953898	-0.03953898	-0.423119726	0.68364649	0.859410493	-6.236710226
4057	0.254504926	0.254504926	2.052390029	0.075178299	0.343205317	-4.506532286
4058	0.286127503	0.286127503	3.413249943	0.009553299	0.183789408	-2.512821384
4059	0.050936867	0.050936867	0.404898631	0.696442275	0.866975667	-6.24477604
4060	0.132719554	0.132719554	1.170830432	0.276234168	0.587923586	-5.644875363
4061	0.089316803	0.089316803	1.014534769	0.340798237	0.643640271	-5.805948106
4062	NA	NA	NA	NA	NA	NA
4063	1.20091439	1.20091439	2.486420132	0.038495699	0.268767701	-3.872255786
4064	0.272177427	0.272177427	1.96705785	0.085700778	0.360678654	-4.628069802
4065	-0.008095589	-0.00809559	-0.042194802	0.968471939	0.989421099	-5.813112098
4066	NA	NA	NA	NA	NA	NA
4067	-0.126854864	-0.126854864	-1.241945648	0.25034414	0.5670317	-5.566292398
4068	NA	NA	NA	NA	NA	NA
4069	1.469233441	1.469233441	2.048425802	0.08096095	0.353687188	-4.458934968
4070	0.195127912	0.195127912	2.112570295	0.068527329	0.330685396	-4.419992497
4071	-0.035439014	-0.035439014	-0.367687192	0.722895416	0.878469435	-6.260189223
4072	-0.150545122	-0.150545122	-0.603510932	0.569039783	0.800162049	-5.941007851
4073	NA	NA	NA	NA	NA	NA
4074	0.306457173	0.306457173	2.630059734	0.030871266	0.254967868	-3.659450126
4075	0.016923652	0.016923652	0.121531923	0.906787948	0.961315833	-6.237221916
4076	0.146002036	0.146002036	1.198733736	0.265823717	0.577997839	-5.614414921
4077	NA	NA	NA	NA	NA	NA
4078	-0.205331549	-0.205331549	-2.282460061	0.05272808	0.301790157	-4.17278992
4079	0.069488482	0.069488482	0.535303833	0.607378156	0.816591418	-6.179681679
4080	0.170150137	0.170150137	1.944866366	0.088663304	0.367327633	-4.659424603
4081	0.060320903	0.060320903	0.443208101	0.669665117	0.850216006	-6.227425959
4082	-1.243162149	-1.243162149	-2.275558678	0.053292851	0.303724274	-4.18290035
4083	0.7705976	0.7705976	5.068076547	0.001049142	0.108156516	-0.352242246
4084	-0.055239947	-0.055239947	-0.48198796	0.64306411	0.83523666	-6.208350835
4085	-0.27870928	-0.27870928	-1.963292132	0.086196662	0.361810347	-4.633398229
4086	0.271566301	0.271566301	1.630303347	0.142702181	0.442518731	-5.089368961
4087	-0.135377477	-0.135377477	-0.820730602	0.43965877	0.720818801	-5.89117582
4088	-0.029654356	-0.029654356	-0.165669326	0.872635807	0.946840231	-6.318473305
4089	-0.358495896	-0.358495896	-3.850727174	0.005125241	0.159680501	-1.900059365
4090	-0.010868501	-0.010868501	-0.075815845	0.941476439	0.976937052	-6.330310767
4091	0.103462396	0.103462396	0.656610922	0.530345313	0.780725039	-6.104215507
4092	0.643893155	0.643893155	2.223856729	0.062692774	0.318323653	-4.217348436
4093	-0.002914888	-0.002914888	-0.029885604	0.976909729	0.991448427	-6.332963996
4094	NA	NA	NA	NA	NA	NA
4095	0.068984007	0.068984007	0.37773877	0.715708623	0.874709254	-6.256166617
4096	-0.014894039	-0.014894039	-0.158681822	0.877956001	0.949564915	-6.319708153
4097	0.287887022	0.287887022	2.127188014	0.067001154	0.328835675	-4.398880481
4098	0.152368782	0.152368782	1.102173345	0.303270336	0.615420643	-5.71768296
4099	0.435118606	0.435118606	2.842445528	0.022327911	0.230529027	-3.344848224
4100	-0.053389196	-0.053389196	-0.479700535	0.644618497	0.835888693	-6.209517822
4101	0.099685006	0.099685006	0.763890282	0.467436081	0.739626544	-6.026145982
4102	0.723221405	0.723221405	2.349240827	0.106927654	0.395688175	-3.964330066
4103	-0.147752373	-0.147752373	-1.255798015	0.245544356	0.561482024	-5.550627902
4104	NA	NA	NA	NA	NA	NA
4105	0.106517276	0.106517276	0.660296528	0.528100567	0.779539401	-6.101706045
4106	-0.188304807	-0.188304807	-0.949709202	0.370788966	0.67163365	-5.867653779
4107	-0.242371656	-0.242371656	-1.336856313	0.218992577	0.535359813	-5.45675343
4108	-0.108383653	-0.108383653	-1.212618604	0.26076538	0.576365974	-5.599076465
4109	-0.000472772	-0.000472772	-0.003903461	0.996983603	0.998236094	-6.333443962
4110	NA	NA	NA	NA	NA	NA
4111	0.094144557	0.094144557	0.576393417	0.582941975	0.806965686	-6.066328554
4112	0.305097173	0.305097173	2.611234818	0.031775386	0.258069313	-3.687359285
4113	0.038413161	0.038413161	0.372626479	0.719360138	0.876483898	-6.258225605
4114	-0.128823517	-0.128823517	-1.380058937	0.205877193	0.520777694	-5.405247898
4115	-0.060750558	-0.060750558	-0.638344944	0.541555901	0.787511585	-6.116467102
4116	-0.82324698	-0.82324698	-3.948323778	0.004477047	0.155486522	-1.767109107
4117	-0.9218489	-0.9218489	-6.278112356	0.000266306	0.094331396	0.94615104
4118	-0.242180525	-0.242180525	-2.589365803	0.03285984	0.259837479	-3.719777915
4119	-0.551055322	-0.551055322	-1.034202971	0.350403477	0.653266832	-5.457128783
4120	0.244199807	0.244199807	1.941638002	0.089102444	0.368545397	-4.663976712
4121	-0.14780406	-0.14780406	-0.715464246	0.495204215	0.756994025	-6.062662339
4122	0.172734961	0.172734961	1.749633219	0.119312951	0.413583431	-4.929853527
4123	0.134806855	0.134806855	0.955281965	0.368135373	0.670254465	-5.862473614
4124	0.167520047	0.167520047	0.544155539	0.626786225	0.825610241	-5.350316791
4125	0.126448176	0.126448176	1.126985273	0.293263848	0.604442366	-5.691730131
4126	-0.219005322	-0.219005322	-2.081248221	0.071913542	0.336405537	-4.46511233
4127	NA	NA	NA	NA	NA	NA
4128	-0.253238575	-0.253238575	-1.089741917	0.308385468	0.619491413	-5.730529526
4129	-1.397079069	-1.397079069	-4.538133364	0.02337612	0.231436273	-2.962426974
4130	0.116241332	0.116241332	1.16771371	0.277417478	0.588999798	-5.648247104
4131	0.460646017	0.460646017	2.816603133	0.023221365	0.231436273	-3.383065591
4132	-0.386388894	-0.386388894	-3.54334269	0.007916496	0.177730902	-2.327900902
4133	-0.460165105	-0.460165105	-3.17056235	0.013644089	0.198171522	-2.863045415
4134	0.814581802	0.814581802	4.703335085	0.001649418	0.123586201	-0.790225145
4135	-0.09907798	-0.09907798	-1.018564047	0.338997252	0.642502485	-5.802009917
4136	-0.950681904	-0.950681904	-3.089455396	0.015394311	0.206571021	-2.981401361
4137	NA	NA	NA	NA	NA	NA
4138	0.179287076	0.179287076	0.990242284	0.351812412	0.654172043	-5.829439095
4139	-0.462423923	-0.462423923	-2.35602648	0.047067879	0.291047986	-4.064737286
4140	0.339572255	0.339572255	3.181585766	0.013422887	0.198171522	-2.847005295
4141	0.038363436	0.038363436	0.476669567	0.646681028	0.836838428	-6.2110561
4142	-0.020253677	-0.020253677	-0.249676122	0.809295319	0.919692991	-6.299508975
4143	-0.000665599	-0.000665599	-0.003936598	0.996957997	0.998236094	-6.33344382
4144	NA	NA	NA	NA	NA	NA
4145	-0.549282885	-0.549282885	-2.129233362	0.066790294	0.328835675	-4.395923746
4146	-0.41716713	-0.41716713	-4.108453799	0.003597133	0.147021273	-1.552174654
4147	0.272291761	0.272291761	2.526269801	0.036205624	0.266995853	-3.813266819
4148	0.234503261	0.234503261	1.813353004	0.108344838	0.397397975	-4.842758777
4149	NA	NA	NA	NA	NA	NA
4150	0.106714793	0.106714793	0.740056105	0.480971871	0.74741087	-6.044376739
4151	NA	NA	NA	NA	NA	NA
4152	-0.243949866	-0.243949866	-2.501551026	0.037609294	0.266995853	-3.849864261
4153	-0.434911605	-0.434911605	-4.161612824	0.003347885	0.146383353	-1.48172191
4154	-0.034749713	-0.034749713	-0.343626541	0.740217225	0.887376201	-6.269392301
4155	-0.089417996	-0.089417996	-0.798700723	0.448127604	0.72629934	-5.998634661
4156	-0.127764443	-0.127764443	-0.62604123	0.551742566	0.790719398	-6.03507681
4157	-0.391849592	-0.391849592	-0.959275051	0.366242729	0.668144103	-5.858747247
4158	0.364530814	0.364530814	1.342367558	0.217280247	0.533659035	-5.450238238
4159	0.158344461	0.158344461	1.457161175	0.184169454	0.496667121	-5.310962645
4160	-0.264887315	-0.264887315	-0.765051664	0.466783046	0.739063496	-6.025244975
4161	NA	NA	NA	NA	NA	NA
4162	1.07165502	1.07165502	1.544218534	0.162124473	0.470936509	-5.20113739
4163	NA	NA	NA	NA	NA	NA
4164	-0.06996274	-0.06996274	-0.109852987	0.916979027	0.965591788	-5.995252794
4165	-1.667211189	-1.667211189	-2.807376541	0.023549268	0.231713169	-3.396716592
4166	NA	NA	NA	NA	NA	NA
4167	-4.656736639	-4.656736639	-18.99899095	6.72E-05	0.047606583	-0.222011689
4168	1.056216744	1.056216744	4.03144108	0.007395716	0.173631675	-2.009248147
4169	NA	NA	NA	NA	NA	NA
4170	NA	NA	NA	NA	NA	NA
4171	NA	NA	NA	NA	NA	NA
4172	0.290833968	0.290833968	0.689392883	0.510584973	0.766943031	-6.081457762
4173	-0.248315445	-0.248315445	-1.149763843	0.284313254	0.59338177	-5.667544139
4174	NA	NA	NA	NA	NA	NA
4175	0.673035205	0.673035205	1.774539255	0.138713033	0.439441095	-4.651323092
4176	0.444686439	0.444686439	1.631764377	0.142391767	0.442518731	-5.087446815
4177	-0.463604538	-0.463604538	-1.462590413	0.182720083	0.495122503	-5.304214507
4178	0.302461152	0.302461152	1.498708449	0.173334165	0.483743966	-5.258974244
4179	NA	NA	NA	NA	NA	NA
4180	-1.459929879	-1.459929879	-4.742291714	0.020908985	0.229132432	-2.907086551
4181	NA	NA	NA	NA	NA	NA
4182	NA	NA	NA	NA	NA	NA
4183	-0.540730046	-0.540730046	-3.729107659	0.006077543	0.169442552	-2.067730806
4184	0.044830842	0.044830842	0.080371468	0.937968164	0.975465552	-6.329922054
4185	-0.00677738	-0.00677738	-0.060977988	0.952912086	0.98163397	-6.331419818
4186	0.063255419	0.063255419	0.605141552	0.562294047	0.796354252	-6.137940262
4187	-0.074228087	-0.074228087	-0.488342463	0.638755864	0.832183774	-6.205081552
4188	NA	NA	NA	NA	NA	NA
4189	-0.404316127	-0.404316127	-4.877810378	0.001325252	0.116130949	-0.577937688
4190	0.022264548	0.022264548	0.166960335	0.871653598	0.946672325	-6.318239374
4191	-0.798871966	-0.798871966	-2.191758172	0.060651315	0.315683907	-4.305239843
4192	-1.26716784	-1.26716784	-0.65059916	0.534019296	0.782126559	-6.10828191
4193	0.395866704	0.395866704	0.668061137	0.523390566	0.774774867	-6.09637837
4194	1.422690065	1.422690065	9.926984642	1.08E-05	0.029192072	3.703420441
4195	-0.047148405	-0.047148405	-0.399099889	0.700536595	0.868485579	-6.247271661
4196	-1.717544713	-1.717544713	-1.551408868	0.199626241	0.514369283	-4.765846055
4197	1.072789675	1.072789675	4.176965096	0.003279426	0.146383353	-1.461459883
4198	0.026628632	0.026628632	0.22074319	0.830967822	0.929180447	-6.306896226
4199	-0.134779948	-0.134779948	-0.632877713	0.562978818	0.796793106	-5.59553411
4200	-0.275973293	-0.275973293	-2.475650658	0.039139505	0.269359468	-3.888187524
4201	-0.038445312	-0.038445312	-0.252428785	0.807242211	0.918515378	-6.298759555
4202	0.07492289	0.07492289	0.445993089	0.667737442	0.848864605	-6.22610653
4203	0.522002335	0.522002335	0.755184105	0.472350855	0.741983013	-6.032862918
4204	-1.052442854	-1.052442854	-2.62858947	0.030940921	0.255212564	-3.661629952
4205	-0.082239155	-0.082239155	-0.713512611	0.496345211	0.75768892	-6.064090457
4206	0.128569141	0.128569141	0.646998777	0.53622699	0.783990665	-6.110701235
4207	0.402381844	0.402381844	1.795786174	0.111269548	0.401729694	-4.866892138
4208	0.02026602	0.02026602	0.131869738	0.8984295	0.959368028	-6.323955502
4209	0.190920882	0.190920882	1.875447168	0.098581332	0.384137153	-4.756756221
4210	NA	NA	NA	NA	NA	NA
4211	0.239174852	0.239174852	1.391972331	0.202382956	0.516596977	-5.390873447
4212	0.227155871	0.227155871	1.183607402	0.271426358	0.582939384	-5.630988362
4213	-0.154996835	-0.154996835	-0.503476377	0.651669846	0.84076223	-5.372090461
4214	-1.624754483	-1.624754483	-2.812572922	0.031855185	0.258069313	-3.419710373
4215	-0.671308677	-0.671308677	-4.695388421	0.001666114	0.123586201	-0.800015532
4216	-0.178445979	-0.178445979	-1.53260214	0.170548399	0.481157784	-5.137581431
4217	-0.533208774	-0.533208774	-1.732022604	0.188542459	0.501251085	-4.427864737
4218	-0.862493587	-0.862493587	-1.268050862	0.241363594	0.558271611	-5.536678051
4219	-0.393561612	-0.393561612	-3.895290123	0.004817554	0.156598681	-1.839173794
4220	-0.193138124	-0.193138124	-1.661100098	0.136289294	0.435797663	-5.048683533
4221	0.265566641	0.265566641	2.746203432	0.025848063	0.240927274	-3.487291922
4222	0.213435277	0.213435277	2.603507496	0.032154325	0.258532123	-3.698814827
4223	0.373158092	0.373158092	2.73516486	0.026286977	0.241856769	-3.503646456
4224	-0.524267693	-0.524267693	-5.039664322	0.001086034	0.108196181	-0.385561752
4225	-0.106658468	-0.106658468	-1.090433715	0.308099024	0.619306234	-5.7298174
4226	0.033461546	0.033461547	0.262932757	0.799422494	0.913134686	-6.295825628
4227	0.182731666	0.182731666	0.988980559	0.352391806	0.654856226	-5.830647275
4228	0.591894609	0.591894609	2.27990706	0.052936303	0.302710194	-4.176530601
4229	0.304305068	0.304305068	2.932886375	0.019472333	0.221907516	-3.21133921
4230	1.271789707	1.271789707	3.046815818	0.016407555	0.209531343	-3.043845722
4231	1.546710909	1.546710909	2.635224215	0.030627868	0.253873575	-3.651793175
4232	0.621852697	0.621852697	1.388153637	0.203497307	0.517645077	-5.395488925
4233	-1.848694594	-1.848694594	-2.066919559	0.073516823	0.339177468	-4.48569683
4234	0.047205996	0.047205996	0.422105136	0.684356172	0.859794079	-6.237168258
4235	-0.371312677	-0.371312677	-3.419268859	0.009470122	0.182974231	-2.504219403
4236	-0.276322732	-0.276322732	-1.441486805	0.188411255	0.501251085	-5.330366194
4237	NA	NA	NA	NA	NA	NA
4238	NA	NA	NA	NA	NA	NA
4239	0.27232755	0.27232755	1.617358274	0.14547983	0.446452175	-5.106364066
4240	-0.131515909	-0.131515909	-1.38304283	0.204997101	0.519293411	-5.401654437
4241	-0.698074097	-0.698074097	-4.046094841	0.003915352	0.151328109	-1.635395688
4242	-0.032051881	-0.032051881	-0.220859087	0.830880685	0.929180447	-6.306868422
4243	-0.100186277	-0.100186277	-0.895044106	0.397575132	0.692417111	-5.917189792
4244	-0.345889805	-0.345889805	-2.505217032	0.037397671	0.266995853	-3.844437833
4245	0.050428934	0.050428934	0.539656244	0.604512215	0.814877354	-6.177217932
4246	0.457467336	0.457467336	1.178284601	0.273420843	0.584213292	-5.636786173
4247	-0.615751151	-0.615751151	-1.558092157	0.198093602	0.51314794	-4.758914078
4248	-0.384367896	-0.384367896	-0.85150627	0.41989229	0.706703164	-5.954941633
4249	-0.395087238	-0.395087238	-1.972693097	0.084963862	0.358521617	-4.620090198
4250	0.007758685	0.007758685	0.039790109	0.970267497	0.989944971	-5.813225747
4251	0.1563377	0.1563377	0.925164866	0.386580195	0.68639246	-5.801006713
4252	-0.066561119	-0.066561119	-0.216210551	0.843655547	0.933555669	-5.483033891
4253	NA	NA	NA	NA	NA	NA
4254	-0.090985413	-0.090985413	-0.818516678	0.437382376	0.718845642	-5.982512026
4255	NA	NA	NA	NA	NA	NA
4256	-0.910188808	-0.910188808	-4.181156855	0.015557004	0.206571021	-2.493416095
4257	0.026032162	0.026032162	0.140369046	0.89407896	0.956157857	-5.990929776
4258	-2.017070232	-2.017070232	-6.552051291	0.009008983	0.181154292	-2.568731861
4259	NA	NA	NA	NA	NA	NA
4260	0.25864531	0.25864531	1.639733424	0.140709565	0.442490115	-5.076948467
4261	NA	NA	NA	NA	NA	NA
4262	-0.012856092	-0.012856092	-0.052763621	0.959248161	0.985541258	-6.331930432
4263	-0.261375571	-0.261375571	-1.865156912	0.100139163	0.386215378	-4.77108089
4264	0.937907999	0.937907999	3.076131348	0.015703686	0.206571021	-3.000898438
4265	0.216668373	0.216668373	2.101950802	0.069657466	0.333574567	-4.435308371
4266	-0.194780958	-0.194780958	-2.318278532	0.049891672	0.296743751	-4.120241174
4267	-0.297180725	-0.297180725	-0.562009807	0.589909013	0.810156836	-6.164274221
4268	-0.179368389	-0.179368389	-1.863233619	0.100432926	0.386691023	-4.773755134
4269	0.186244062	0.186244062	1.180610164	0.272547965	0.583561603	-5.634255278
4270	0.263435698	0.263435698	1.079402084	0.323308064	0.629345141	-5.546985193
4271	-0.124776747	-0.124776747	-1.281414091	0.236872706	0.553567327	-5.52136462
4272	0.117713409	0.117713409	1.440688489	0.188629594	0.501251085	-5.331351294
4273	-0.357472999	-0.357472999	-3.979431589	0.004289448	0.155486522	-1.725040044
4274	-0.0271164	-0.0271164	-0.213482456	0.836431743	0.93041206	-6.308609314
4275	0.880970878	0.880970878	7.30561099	9.55E-05	0.053956663	1.878989718
4276	0.234618769	0.234618769	1.518731287	0.16831905	0.477473462	-5.233639797
4277	0.149324226	0.149324226	0.97588599	0.358447791	0.661453589	-5.84311595
4278	0.145192755	0.145192755	1.348766469	0.215306633	0.53126745	-5.442653186
4279	0.070880431	0.070880431	0.552979892	0.595784575	0.811206502	-6.16956127
4280	NA	NA	NA	NA	NA	NA
4281	0.152767938	0.152767938	1.680409138	0.132405579	0.431063432	-5.022997616
4282	0.077634377	0.077634377	0.825892694	0.433428546	0.716871701	-5.976426315
4283	0.285085114	0.285085114	0.688706634	0.510993852	0.767099515	-6.081944209
4284	-1.090387798	-1.090387798	-3.640682667	0.006888345	0.17054635	-2.190979039
4285	0.990522158	0.990522158	1.847845955	0.10281302	0.389292783	-4.795115253
4286	-5.707214722	-5.707214722	-14.68562799	0.000176387	0.074976317	-0.372493552
4287	NA	NA	NA	NA	NA	NA
4288	NA	NA	NA	NA	NA	NA
4289	-0.110649116	-0.110649116	-0.964994863	0.363544372	0.666133354	-5.853388349
4290	0.066365212	0.066365212	0.466249577	0.653796539	0.841802652	-6.216274349
4291	0.251653982	0.251653982	2.484474435	0.038611213	0.268767701	-3.875134492
4292	0.239581615	0.239581615	2.261091683	0.054496437	0.305821083	-4.204078134
4293	0.045813412	0.045813412	0.404752693	0.696545188	0.866975667	-6.244839271
4294	0.437846614	0.437846614	2.510381884	0.037101579	0.266995853	-3.836792018
4295	NA	NA	NA	NA	NA	NA
4296	NA	NA	NA	NA	NA	NA
4297	0.33033804	0.33033804	1.721086239	0.124558292	0.419350751	-4.968459515
4298	-0.212220541	-0.212220541	-2.129875674	0.066724212	0.328835675	-4.394995091
4299	0.223310939	0.223310939	2.741790598	0.026022611	0.240927274	-3.493829577
4300	0.360009398	0.360009398	2.344367824	0.04792245	0.292956416	-4.081892593
4301	0.179252832	0.179252832	0.582267157	0.604078049	0.814636557	-5.328737431
4302	NA	NA	NA	NA	NA	NA
4303	-0.167820161	-0.167820161	-1.100368117	0.304008903	0.615743572	-5.719555006
4304	0.949242426	0.949242426	2.401389141	0.043886271	0.283848006	-3.997891367
4305	0.001305098	0.001305098	0.011724714	0.990939943	0.995080889	-6.333377133
4306	-0.139135846	-0.139135846	-1.110606307	0.29983915	0.612355676	-5.708908635
4307	-0.074541967	-0.074541967	-0.551905316	0.59648591	0.811206502	-6.170185184
4308	0.222724231	0.222724231	2.131943507	0.066511907	0.328835675	-4.392004985
4309	0.163427225	0.163427225	0.283765185	0.78398591	0.906381535	-6.289659785
4310	-0.293401451	-0.293401451	-1.690858259	0.136031822	0.435613714	-4.936651334
4311	0.179079142	0.179079142	1.152320225	0.283322733	0.592875266	-5.664808614
4312	0.02138253	0.02138253	0.214655651	0.835548226	0.93041206	-6.308336345
4313	-0.187145596	-0.187145596	-1.113333002	0.298736391	0.611221111	-5.706061302
4314	0.048770818	0.048770818	0.584619042	0.575339784	0.803937423	-6.150691924
4315	-0.000536184	-0.000536184	-0.004688163	0.996377229	0.99809917	-6.333440276
4316	NA	NA	NA	NA	NA	NA
4317	0.106276575	0.106276575	0.435992356	0.686519118	0.861668444	-5.707398826
4318	0.389500145	0.389500145	0.962947356	0.364508575	0.666888572	-5.855309516
4319	0.00996024	0.00996024	0.097227703	0.925000444	0.969236291	-6.328287007
4320	-0.212538878	-0.212538878	-0.618127629	0.560002237	0.796281979	-5.931648265
4321	-0.96378762	-0.96378762	-3.169786199	0.013659807	0.198171522	-2.864175219
4322	0.033035437	0.033035437	0.343078333	0.740613791	0.887376201	-6.269594965
4323	NA	NA	NA	NA	NA	NA
4324	-0.603725489	-0.603725489	-1.613065069	0.152087669	0.456334577	-5.036454231
4325	0.206201527	0.206201527	0.592859936	0.570080575	0.800185025	-6.145619575
4326	0.345546307	0.345546307	1.791687984	0.111962526	0.402713582	-4.872509144
4327	NA	NA	NA	NA	NA	NA
4328	0.144794661	0.144794661	1.438226129	0.189304456	0.502082036	-5.334387841
4329	NA	NA	NA	NA	NA	NA
4330	0.283572716	0.283572716	2.57524148	0.033580302	0.262667851	-3.740712622
4331	0.574301103	0.574301103	3.115498155	0.014807944	0.203015393	-2.943335583
4332	-0.025267347	-0.025267347	-0.079962627	0.938282954	0.975618414	-6.329957864
4333	0.090758836	0.090758836	0.394603035	0.70371892	0.869893005	-6.249183223
4334	NA	NA	NA	NA	NA	NA
4335	NA	NA	NA	NA	NA	NA
4336	NA	NA	NA	NA	NA	NA
4337	-0.125785553	-0.125785553	-0.810890435	0.441496498	0.721790172	-5.988756146
4338	0.405124477	0.405124477	3.250288116	0.012126782	0.195253444	-2.747303098
4339	0.066659288	0.066659288	0.409791712	0.692995664	0.864515819	-6.242643383
4340	-0.199071335	-0.199071335	-1.666646316	0.14842775	0.450609609	-4.881560799
4341	-0.904776224	-0.904776224	-2.382773147	0.07934217	0.350272209	-3.91596313
4342	-0.135785603	-0.135785603	-1.179529163	0.272953424	0.58420098	-5.635432151
4343	NA	NA	NA	NA	NA	NA
4344	0.096774253	0.096774253	0.84136392	0.425216324	0.708877339	-5.963514037
4345	0.386592158	0.386592158	3.671592891	0.00659248	0.17054635	-2.147770651
4346	-0.40806144	-0.40806144	-1.207263948	0.283544367	0.592875266	-5.285393896
4347	-0.772635888	-0.772635888	-3.880567783	0.004916949	0.157817989	-1.859255421
4348	0.107880246	0.107880246	1.04467802	0.32750267	0.632200128	-5.776201749
4349	0.74300471	0.74300471	0.755976737	0.47190199	0.741983013	-6.032254126
4350	-0.538378403	-0.538378403	-1.450276595	0.198906467	0.514165959	-5.14218744
4351	-0.141662826	-0.141662826	-1.566879371	0.156790911	0.464328307	-5.172007172
4352	-0.632509238	-0.632509238	-2.743694022	0.025947173	0.240927274	-3.491009583
4353	NA	NA	NA	NA	NA	NA
4354	0.115954943	0.115954943	0.909181007	0.390516253	0.689540744	-5.904604168
4355	-0.089583748	-0.089583748	-0.188105439	0.855601418	0.940179944	-6.314151568
4356	-0.158312047	-0.158312047	-1.693471437	0.129836825	0.427382341	-5.005546429
4357	-0.115768394	-0.115768394	-0.940006649	0.375443036	0.676518312	-5.876615904
4358	-0.084984486	-0.084984486	-0.807472012	0.443349254	0.722993303	-5.991539123
4359	-0.006382673	-0.006382673	-0.031162476	0.975923543	0.991403533	-6.332921382
4360	0.111893936	0.111893936	0.221926537	0.83007824	0.928769309	-6.306611668
4361	0.206326036	0.206326036	1.301640885	0.24242543	0.559227403	-5.31204986
4362	NA	NA	NA	NA	NA	NA
4363	0.067299328	0.067299328	0.768248014	0.464988907	0.738236664	-6.022759181
4364	0.822697251	0.822697251	2.529931361	0.036002283	0.266995853	-3.807844071
4365	0.20833891	0.20833891	2.181129002	0.061654063	0.31761221	-4.320695024
4366	-0.077629691	-0.077629691	-0.886081874	0.402097818	0.69416961	-5.925086097
4367	0.138302225	0.138302225	1.495305481	0.174199714	0.484313195	-5.263262134
4368	-0.06008426	-0.06008426	-0.753836466	0.473114667	0.742157402	-6.033896733
4369	0.085330408	0.085330408	0.608543731	0.560148029	0.796281979	-6.135787705
4370	NA	NA	NA	NA	NA	NA
4371	NA	NA	NA	NA	NA	NA
4372	-0.501484074	-0.501484074	-1.516232571	0.168937695	0.478306726	-5.236811066
4373	0.068630184	0.068630184	0.732842366	0.485118853	0.749623052	-6.049796175
4374	0.436428816	0.436428816	4.844245861	0.001381756	0.116130949	-0.618379955
4375	NA	NA	NA	NA	NA	NA
4376	0.26090497	0.26090497	2.178451456	0.06190924	0.317986233	-4.324585855
4377	NA	NA	NA	NA	NA	NA
4378	NA	NA	NA	NA	NA	NA
4379	0.873337792	0.873337792	2.270503829	0.058577794	0.311404454	-4.152695963
4380	0.606851991	0.606851991	2.474407708	0.039214509	0.269359468	-3.890025958
4381	0.328055389	0.328055389	3.513474853	0.008263896	0.179831406	-2.370166603
4382	NA	NA	NA	NA	NA	NA
4383	-0.441386043	-0.441386043	-1.180240351	0.277594792	0.588999798	-5.547896659
4384	0.278618799	0.278618799	2.354844826	0.047153791	0.291047986	-4.06647654
4385	-3.818624127	-3.818624127	-1.442188614	0.211292651	0.526627507	-5.032521693
4386	NA	NA	NA	NA	NA	NA
4387	-0.074073347	-0.074073347	-0.657782064	0.529631389	0.7801541	-6.103419455
4388	0.767485068	0.767485068	2.90950971	0.02017194	0.226836488	-3.245807608
4389	-0.063488303	-0.063488303	-0.626396142	0.548965801	0.78952566	-6.124313683
4390	-0.032860068	-0.032860068	-0.229626979	0.82429588	0.926284551	-6.304723288
4391	-0.243233772	-0.243233772	-0.680128806	0.516121992	0.769756202	-6.087988522
4392	NA	NA	NA	NA	NA	NA
4393	NA	NA	NA	NA	NA	NA
4394	0.273874614	0.273874614	1.158250373	0.28103579	0.591771531	-5.65844659
4395	0.216358111	0.216358111	2.092234488	0.07070752	0.33529576	-4.449305279
4396	NA	NA	NA	NA	NA	NA
4397	0.023381084	0.023381084	0.128166743	0.901263861	0.960190311	-6.324480796
4398	-0.685450033	-0.685450033	-5.294213363	0.000800068	0.100233933	-0.09181198
4399	-0.540235039	-0.540235039	-4.41566434	0.002389147	0.138572893	-1.151372428
4400	0.467586024	0.467586024	1.899166103	0.095078409	0.377707123	-4.72363383
4401	NA	NA	NA	NA	NA	NA
4402	-0.074827103	-0.074827103	-0.848877633	0.421267609	0.707234866	-5.95717152
4403	0.188453626	0.188453626	1.892458431	0.096056743	0.378761776	-4.733015285
4404	0.448101272	0.448101272	3.194283148	0.013172767	0.198171522	-2.828543689
4405	-0.128539077	-0.128539077	-1.107483316	0.301106187	0.61378253	-5.712163646
4406	0.239131031	0.239131031	1.647855587	0.13901391	0.439441095	-5.066223927
4407	NA	NA	NA	NA	NA	NA
4408	0.281392212	0.281392212	2.750238739	0.025689506	0.240876896	-3.481313963
4409	NA	NA	NA	NA	NA	NA
4410	0.22933488	0.22933488	1.259736583	0.24419388	0.561482024	-5.546153427
4411	0.160240236	0.160240236	1.55148084	0.160397534	0.469000889	-5.191825255
4412	NA	NA	NA	NA	NA	NA
4413	0.021511453	0.021511453	0.187107754	0.856357256	0.940179944	-6.314355291
4414	-1.388590544	-1.388590544	-3.967876335	0.004358126	0.155486522	-1.740649424
4415	-0.857671744	-0.857671744	-1.238152225	0.251672191	0.568246019	-5.570562175
4416	-0.114966467	-0.114966467	-1.190820306	0.268742752	0.580989567	-5.623103283
4417	-0.039050016	-0.039050016	-0.397698305	0.701527791	0.868869696	-6.247869687
4418	-0.090332924	-0.090332924	-0.854441793	0.418360159	0.706026407	-5.952444701
4419	0.195671839	0.195671839	2.032705627	0.077487895	0.345982367	-4.534697294
4420	-0.436482373	-0.436482373	-2.236056169	0.056643684	0.308452135	-4.240672584
4421	NA	NA	NA	NA	NA	NA
4422	-0.115015379	-0.115015379	-1.325448486	0.222573929	0.539074415	-5.470187017
4423	-0.053700143	-0.053700143	-0.594188983	0.569234984	0.800162049	-6.144795475
4424	-0.483916302	-0.483916302	-1.533855792	0.170245509	0.480515878	-5.136023613
4425	-2.093421308	-2.093421308	-11.04685344	0.000508317	0.098213012	-0.630559028
4426	0.088662714	0.088662714	0.580190605	0.5781773	0.805331077	-6.153390885
4427	0.149589946	0.149589946	1.203546042	0.264061445	0.577160402	-5.609112312
4428	0.12319764	0.12319764	0.95994911	0.365923959	0.667944793	-5.858117012
4429	0.100971058	0.100971058	0.767468191	0.465426203	0.738565822	-6.023366464
4430	-0.05753048	-0.05753048	-0.711517263	0.497513503	0.758423288	-6.06554704
4431	0.217630337	0.217630337	2.622630549	0.031224882	0.255243167	-3.670464605
4432	-0.029783206	-0.029783206	-0.188431072	0.855354755	0.940179944	-6.314084843
4433	0.017874725	0.017874725	0.094629978	0.92699745	0.970531321	-6.32855917
4434	0.072222852	0.072222852	0.696403268	0.50641986	0.764063659	-6.076464022
4435	-0.164575893	-0.164575893	-1.059676886	0.321039217	0.628668934	-5.761158319
4436	-0.004381759	-0.004381759	-0.039521984	0.969468291	0.989804616	-6.332598371
4437	0.03148418	0.03148418	0.382087768	0.712608439	0.873436533	-6.254393785
4438	0.02715946	0.02715946	0.088222102	0.935646335	0.974706224	-5.504998524
4439	0.228563326	0.228563326	0.258984656	0.802358889	0.915668566	-6.296942179
4440	-0.897944343	-0.897944343	-2.916793525	0.067352403	0.328835675	-3.614649173
4441	-0.196649129	-0.196649129	-1.499175831	0.173215588	0.483743966	-5.258384915
4442	-1.949791166	-1.949791166	-6.333508632	0.009856489	0.185539649	-2.598567131
4443	-0.119136385	-0.119136385	-0.334158291	0.748343138	0.890870038	-6.184201114
4444	-0.037665652	-0.037665652	-0.303713984	0.7692992	0.898032167	-6.283324634
4445	-1.452216097	-1.452216097	-2.783703888	0.024412687	0.236558192	-3.43175422
4446	0.161486316	0.161486316	1.495110416	0.174249446	0.484313195	-5.263507766
4447	-0.22867664	-0.22867664	-1.53315864	0.164786798	0.474141176	-5.21527587
4448	0.048743976	0.048743976	0.571004782	0.584088244	0.806965686	-6.158929388
4449	-0.605365577	-0.605365577	-2.471655142	0.072308833	0.337759061	-3.830194617
4450	NA	NA	NA	NA	NA	NA
4451	NA	NA	NA	NA	NA	NA
4452	0.145875683	0.145875683	1.491053115	0.175286749	0.485267832	-5.268612948
4453	-0.02625724	-0.02625724	-0.26775906	0.79583757	0.911960679	-6.294438191
4454	-0.079905544	-0.079905544	-0.786799574	0.454667028	0.731324309	-6.008157416
4455	1.177605363	1.177605363	2.7558461	0.025470845	0.24054502	-3.473007776
4456	0.096526295	0.096526295	0.811884955	0.440958478	0.721650733	-5.987944644
4457	0.457560543	0.457560543	2.830022867	0.022752866	0.230849803	-3.363216358
4458	0.347554068	0.347554068	2.413659404	0.043063561	0.28046299	-3.979786172
4459	-0.121154495	-0.121154495	-1.110893437	0.299722873	0.612314334	-5.708609037
4460	0.139221828	0.139221828	1.274751051	0.23910298	0.555616261	-5.529012934
4461	0.119159231	0.119159231	0.853494156	0.418854324	0.706026407	-5.953251526
4462	0.2525953	0.2525953	2.478790317	0.038950693	0.269359468	-3.883543392
4463	0.355120205	0.355120205	3.428666757	0.009341783	0.182150489	-2.49079708
4464	0.00801019	0.00801019	0.103664981	0.920054253	0.967069003	-6.327580897
4465	NA	NA	NA	NA	NA	NA
4466	-0.275708316	-0.275708316	-2.565689097	0.034076688	0.264001172	-3.754869072
4467	-0.010500562	-0.010500562	-0.08244034	0.936375404	0.974894961	-6.329738051
4468	-3.307315471	-3.307315471	-2.600098467	0.036379095	0.266995853	-3.694438531
4469	0.372642555	0.372642555	1.396407023	0.201095547	0.515318434	-5.385504118
4470	-0.021538793	-0.021538793	-0.165818339	0.872522424	0.946840231	-6.318446396
4471	-0.078007251	-0.078007251	-0.642070765	0.5392577	0.786258196	-6.113993194
4472	-0.080441664	-0.080441664	-0.701542346	0.503380235	0.762276128	-6.072775077
4473	-0.001502511	-0.001502511	-0.012940596	0.990000448	0.995059714	-6.333360736
4474	0.058973298	0.058973298	0.52467904	0.614404772	0.819345716	-6.185618251
4475	-0.004466258	-0.004466258	-0.022684372	0.982472311	0.993377654	-6.333170957
4476	-0.059448447	-0.059448447	-0.475973173	0.647155377	0.836884336	-6.211408237
4477	-0.085789727	-0.085789727	-0.129096961	0.901648167	0.960190311	-6.129076182
4478	NA	NA	NA	NA	NA	NA
4479	-0.082175607	-0.082175607	-0.690014626	0.510214706	0.766943031	-6.081016671
4480	-0.559017844	-0.559017844	-4.321563866	0.002704156	0.138572893	-1.272498201
4481	0.106823903	0.106823903	0.700830738	0.503800439	0.762276128	-6.073287305
4482	0.117497125	0.117497125	0.818592303	0.437341712	0.718845642	-5.982449862
4483	-0.037968766	-0.037968766	-0.27405976	0.791165283	0.909733064	-6.292589649
4484	-1.152688158	-1.152688158	-7.240227727	0.00010155	0.053956663	1.823820365
4485	0.054363525	0.054363525	0.479557745	0.64471559	0.835888693	-6.209590497
4486	NA	NA	NA	NA	NA	NA
4487	NA	NA	NA	NA	NA	NA
4488	-0.688586853	-0.688586853	-3.680499817	0.00650977	0.17054635	-2.135344748
4489	1.150274311	1.150274311	1.582997377	0.176810369	0.486409257	-4.873369096
4490	0.022040367	0.022040367	0.226882613	0.826355365	0.926498009	-6.305403576
4491	-0.399441367	-0.399441367	-2.134494445	0.066250919	0.328797265	-4.388315396
4492	0.435017609	0.435017609	3.235596803	0.012392397	0.196064324	-2.768583794
4493	0.524786105	0.524786105	3.024492912	0.016965661	0.212520732	-3.076592961
4494	0.051485486	0.051485486	0.62687639	0.548666824	0.78950568	-6.124000886
4495	-0.382261306	-0.382261306	-2.071631686	0.072985741	0.338209984	-4.478931415
4496	NA	NA	NA	NA	NA	NA
4497	-0.160749498	-0.160749498	-0.555792197	0.599154031	0.812464079	-5.97018644
4498	0.132792596	0.132792596	0.552868859	0.595857021	0.811206502	-6.16962579
4499	0.483568643	0.483568643	5.203301505	0.000891406	0.103338307	-0.195496441
4500	0.463044715	0.463044715	5.519016798	0.000615381	0.100233933	0.158785007
4501	-0.011842925	-0.011842925	-0.118741472	0.908484927	0.96184045	-6.325750607
4502	0.165392727	0.165392727	1.339354126	0.218215076	0.534513763	-5.453802637
4503	0.435192283	0.435192283	1.757946852	0.117824781	0.412409592	-4.918561006
4504	-0.64083445	-0.64083445	-1.563469591	0.157583135	0.464946815	-5.176404104
4505	0.115127007	0.115127007	1.265416899	0.242257215	0.559041623	-5.539684211
4506	0.311120405	0.311120405	3.098231426	0.015194036	0.206121651	-2.968567376
4507	0.246480674	0.246480674	2.591191668	0.032767866	0.259828787	-3.717071459
4508	0.103590875	0.103590875	0.832735047	0.429783051	0.713783673	-5.970740247
4509	0.232379715	0.232379715	1.056582562	0.322364406	0.629172955	-5.764274855
4510	0.893702571	0.893702571	3.613708007	0.009040339	0.181154292	-2.334034556
4511	-0.276073994	-0.276073994	-2.326037326	0.049297699	0.295450527	-4.108842674
4512	-0.035544671	-0.035544671	-0.396119472	0.702645069	0.869399518	-6.248540925
4513	NA	NA	NA	NA	NA	NA
4514	NA	NA	NA	NA	NA	NA
4515	0.039264529	0.039264529	0.447311396	0.666825871	0.848469718	-6.225479229
4516	0.050551784	0.050551784	0.543170224	0.602203692	0.814194791	-6.17521532
4517	NA	NA	NA	NA	NA	NA
4518	0.014057456	0.014057456	0.183292356	0.859249226	0.941659173	-6.315124473
4519	NA	NA	NA	NA	NA	NA
4520	-0.262103917	-0.262103917	-1.074917244	0.314574658	0.624059744	-5.745710633
4521	0.084728448	0.084728448	0.827019792	0.432826571	0.716361169	-5.975492372
4522	-0.396343278	-0.396343278	-2.133516478	0.066350856	0.328835675	-4.389730013
4523	-0.035386842	-0.035386842	-0.370719085	0.720724499	0.877764114	-6.258986886
4524	0.211617362	0.211617362	1.635391518	0.141623823	0.442490115	-5.08267142
4525	NA	NA	NA	NA	NA	NA
4526	0.081601715	0.081601715	0.750334253	0.475103464	0.743194231	-6.036575961
4527	-1.235701008	-1.235701008	-1.893396224	0.095919385	0.378454206	-4.731704353
4528	-0.115511819	-0.115511819	-1.058800006	0.321414319	0.628744764	-5.762042178
4529	0.044172777	0.044172777	0.322613393	0.755476204	0.892682779	-6.276935705
4530	-0.175382798	-0.175382798	-1.300869512	0.230461382	0.546050455	-5.498887284
4531	-0.027414918	-0.027414918	-0.307692102	0.766382074	0.897770851	-6.282011065
4532	-0.097779409	-0.097779409	-1.054896995	0.323088076	0.629345141	-5.765969682
4533	-0.132168119	-0.132168119	-1.635216183	0.141660857	0.442490115	-5.082902375
4534	0.032440984	0.032440984	0.327643424	0.751812812	0.891675534	-6.275172084
4535	-0.149410308	-0.149410308	-0.977164072	0.357853257	0.661162668	-5.841904615
4536	0.16039817	0.16039817	1.730726126	0.122763331	0.416572113	-4.955452663
4537	-0.039872033	-0.039872033	-0.358081794	0.729790786	0.882236061	-6.263935426
4538	0.503102262	0.503102262	3.720698937	0.006150059	0.169442552	-2.0794033
4539	0.296076555	0.296076555	2.814821851	0.0232843	0.231436273	-3.385700808
4540	-0.362213665	-0.362213665	-2.254583468	0.055046701	0.306344121	-4.213597961
4541	0.010085955	0.010085955	0.098769581	0.923815389	0.968904451	-6.328121988
4542	0.177245573	0.177245573	1.81988661	0.107275761	0.396056893	-4.83376001
4543	0.048791451	0.048791451	0.306499573	0.767256131	0.897770851	-6.282406587
4544	0.049602094	0.049602094	0.385582442	0.710121389	0.872743683	-6.252955066
4545	0.067084418	0.067084418	0.390809607	0.706408309	0.870462064	-6.250779602
4546	0.116963784	0.116963784	1.210433138	0.261556223	0.576365974	-5.601498608
4547	-0.317454674	-0.317454674	-1.556315371	0.159257169	0.467721653	-5.185613821
4548	0.028832652	0.028832652	0.216486033	0.83417029	0.930135625	-6.307907516
4549	0.20864543	0.20864543	1.974304619	0.084754255	0.358040579	-4.617806981
4550	0.48880039	0.48880039	2.690049251	0.028162296	0.248357949	-3.570511461
4551	0.013284167	0.013284167	0.08554461	0.93429604	0.974173598	-6.241332222
4552	0.04120084	0.04120084	0.341347721	0.741866236	0.887835245	-6.270232684
4553	0.169086874	0.169086874	1.632561679	0.142222633	0.442518731	-5.086397535
4554	0.059101227	0.059101227	0.596523406	0.567751478	0.800162049	-6.143343907
4555	-0.562489083	-0.562489083	-1.487154225	0.176288757	0.486376941	-5.273511764
4556	0.235500107	0.235500107	2.735161059	0.02628713	0.241856769	-3.503652089
4557	-0.511401372	-0.511401372	-3.213282154	0.012807649	0.196439621	-2.800948828
4558	-0.21011024	-0.21011024	-2.11633154	0.068131394	0.330346594	-4.414563477
4559	0.366761178	0.366761178	1.213082735	0.260597683	0.576333966	-5.598561692
4560	-0.014451937	-0.014451937	-0.124544031	0.904038239	0.960872429	-6.324980286
4561	-0.208292692	-0.208292692	-1.820768565	0.107132219	0.395985522	-4.832544352
4562	-0.379239709	-0.379239709	-2.852207158	0.021999768	0.230529027	-3.330419195
4563	0.501353334	0.501353334	3.3484787	0.010499102	0.18751338	-2.605660928
4564	NA	NA	NA	NA	NA	NA
4565	-0.475907095	-0.475907095	-1.25972067	0.244199324	0.561482024	-5.546171523
4566	-0.008981003	-0.008981003	-0.049806258	0.961710117	0.986576334	-6.244002746
4567	0.287521498	0.287521498	1.86193287	0.100632068	0.386982278	-4.775563205
4568	0.001901355	0.001901355	0.013535343	0.989540902	0.994893759	-6.333352127
4569	-0.176022479	-0.176022479	-1.236417897	0.25228133	0.568792702	-5.572511421
4570	-0.017594189	-0.017594189	-0.170436708	0.869009938	0.945530267	-6.317600492
4571	-0.041477472	-0.041477472	-0.415065556	0.689289389	0.862775417	-6.240317341
4572	-0.47007732	-0.47007732	-3.095821051	0.018109584	0.21644192	-3.014382518
4573	-1.472701695	-1.472701695	-4.783778417	0.020450327	0.228026504	-2.89638761
4574	-0.730256265	-0.730256265	-2.740371384	0.055052347	0.306344121	-3.580084514
4575	0.138974762	0.138974762	1.265521485	0.24222168	0.559041623	-5.539564925
4576	0.214993975	0.214993975	1.279152788	0.237627631	0.553567327	-5.523963167
4577	-0.319842162	-0.319842162	-3.32518843	0.010863044	0.189866253	-2.639162091
4578	0.268417793	0.268417793	2.180507158	0.061713233	0.31761221	-4.321598734
4579	NA	NA	NA	NA	NA	NA
4580	0.074152936	0.074152936	0.271354748	0.794182362	0.911728912	-6.204918275
4581	0.187504221	0.187504221	2.084845959	0.071516393	0.336189538	-4.459938185
4582	-0.021730774	-0.021730774	-0.265288653	0.797671919	0.912770308	-6.295151463
4583	0.037896699	0.037896699	0.367654804	0.722918621	0.878469435	-6.260202016
4584	0.05731766	0.05731766	0.648436222	0.535344912	0.783060141	-6.109736765
4585	0.319761178	0.319761178	2.560105088	0.034370324	0.26434884	-3.763143674
4586	0.026214257	0.026214257	0.213475556	0.83643694	0.93041206	-6.308610915
4587	0.100012329	0.100012329	1.03326986	0.332486391	0.636890726	-5.787536655
4588	0.211900413	0.211900413	1.695905558	0.129363298	0.426528066	-5.002287869
4589	-0.336023705	-0.336023705	-2.754103177	0.025538604	0.24054502	-3.475589487
4590	0.184398458	0.184398458	1.784644812	0.11316302	0.40376464	-4.88215081
4591	-0.652642395	-0.652642395	-2.849518591	0.022089643	0.230529027	-3.334392859
4592	0.402152128	0.402152128	1.940853855	0.089209424	0.368632071	-4.665082024
4593	NA	NA	NA	NA	NA	NA
4594	0.096015917	0.096015917	0.733371697	0.484813766	0.749623052	-6.04940007
4595	-0.016160201	-0.016160201	-0.070276468	0.946812682	0.979697312	-5.999295416
4596	-0.385520486	-0.385520486	-1.128579236	0.325407492	0.630705213	-5.189515317
4597	0.087601777	0.087601777	0.753357373	0.473386404	0.742157402	-6.034263877
4598	0.222380458	0.222380458	2.509176877	0.037170446	0.266995853	-3.838575938
4599	-0.235476124	-0.235476124	-0.936771017	0.377004694	0.677503362	-5.879588474
4600	0.035482413	0.035482413	0.378750506	0.7149869	0.874497693	-6.255755935
4601	0.049550679	0.049550679	0.490926352	0.637008203	0.830606018	-6.203740689
4602	-0.468664163	-0.468664163	-4.626421844	0.00181901	0.124709775	-0.885427833
4603	0.104377192	0.104377192	0.550917766	0.612544559	0.818303638	-5.646326484
4604	NA	NA	NA	NA	NA	NA
4605	0.085045851	0.085045851	0.74785254	0.476516085	0.743756891	-6.038467993
4606	-0.681095974	-0.681095974	-3.43741502	0.009223976	0.181154292	-2.478312233
4607	NA	NA	NA	NA	NA	NA
4608	NA	NA	NA	NA	NA	NA
4609	-0.140839013	-0.140839013	-1.220229835	0.258026636	0.573632437	-5.590618137
4610	0.075912013	0.075912013	0.826494074	0.43310728	0.716526211	-5.975928127
4611	NA	NA	NA	NA	NA	NA
4612	-0.450853261	-0.450853261	-3.667712454	0.006628865	0.17054635	-2.153187668
4613	-0.273800906	-0.273800906	-1.822667257	0.130526501	0.428988128	-4.594900645
4614	NA	NA	NA	NA	NA	NA
4615	-0.057578447	-0.057578447	-0.627696763	0.548156326	0.789127283	-6.123466058
4616	-0.053199676	-0.053199676	-0.550178477	0.597613899	0.81203831	-6.171185466
4617	0.057200641	0.057200641	0.613966595	0.556737298	0.793938581	-6.132334064
4618	-0.191473088	-0.191473088	-0.926583521	0.381953031	0.682343559	-5.88889468
4619	0.480323651	0.480323651	4.724058661	0.001606728	0.123586201	-0.764743263
4620	0.455103318	0.455103318	2.089248554	0.071033324	0.335886033	-4.453603488
4621	-0.173133268	-0.173133268	-1.867497579	0.099782758	0.386215378	-4.767824984
4622	0.292063935	0.292063935	1.447687904	0.199598552	0.514369283	-5.145218059
4623	0.025893161	0.025893161	0.286089521	0.782269781	0.906306406	-6.288943301
4624	0.03276252	0.03276252	0.245043995	0.812753808	0.921323429	-6.300751835
4625	0.021124898	0.021124898	0.229647635	0.824280385	0.926284551	-6.304718137
4626	0.148275579	0.148275579	1.728876706	0.123105809	0.41706835	-4.95795042
4627	0.029584399	0.029584399	0.267560387	0.79598504	0.911960679	-6.294495793
4628	0.085472077	0.085472077	0.783704928	0.456378014	0.732594717	-6.010613766
4629	NA	NA	NA	NA	NA	NA
4630	0.08318986	0.08318986	0.564872717	0.5880529	0.808505	-6.162581531
4631	0.267587424	0.267587424	1.19698559	0.271426701	0.582939384	-5.529830211
4632	0.09224355	0.09224355	1.028168563	0.334733884	0.63880971	-5.792574983
4633	-0.469460485	-0.469460485	-1.663667329	0.135766921	0.4351729	-5.045276199
4634	0.309421897	0.309421897	2.230766602	0.057108035	0.308452135	-4.248395144
4635	0.260199321	0.260199321	2.509524702	0.037150554	0.266995853	-3.838061015
4636	0.099803184	0.099803184	0.868120661	0.411273003	0.701331016	-5.940716578
4637	-0.275062694	-0.275062694	-2.056664524	0.074685727	0.342494991	-4.500406631
4638	0.184776833	0.184776833	1.331610977	0.22063308	0.536315867	-5.462939011
4639	-0.055391557	-0.055391557	-0.533215927	0.608755568	0.816860094	-6.180857008
4640	0.848590288	0.848590288	3.269777562	0.011783663	0.192155072	-2.719106623
4641	0.069376926	0.069376926	0.497243083	0.632745991	0.829267847	-6.200434804
4642	-0.01378699	-0.01378699	-0.117482199	0.909450411	0.962415522	-6.325912948
4643	0.394672802	0.394672802	4.885797987	0.00131218	0.116130949	-0.568341112
4644	0.053988164	0.053988164	0.525027752	0.614173472	0.819345716	-6.185425164
4645	0.010170465	0.010170465	0.122644264	0.905493701	0.960872429	-6.32523652
4646	-0.052693154	-0.052693154	-0.469013183	0.65190562	0.840896264	-6.214900955
4647	0.011231821	0.011231821	0.066905482	0.948342163	0.979697312	-6.331005593
4648	0.05152739	0.05152739	0.464634936	0.654902551	0.842226399	-6.217073211
4649	0.028352678	0.028352678	0.112640621	0.913163926	0.964501454	-6.326521043
4650	0.061496978	0.061496978	0.725797568	0.489191115	0.752946469	-6.055044256
4651	-0.032284847	-0.032284847	-0.088209002	0.932255595	0.973638234	-6.241076742
4652	0.062122823	0.062122823	0.592848364	0.570087941	0.800185025	-6.145626743
4653	-0.141522614	-0.141522614	-0.941073797	0.374929037	0.676442428	-5.875633742
4654	-0.06052358	-0.06052358	-0.547224938	0.599545878	0.812564281	-6.172889614
4655	1.112659311	1.112659311	3.055466925	0.016196465	0.209251644	-3.031164854
4656	NA	NA	NA	NA	NA	NA
4657	-0.036367157	-0.036367157	-0.343366987	0.740404973	0.887376201	-6.269488293
4658	-0.487249287	-0.487249287	-2.236065093	0.092736713	0.374784041	-4.060521616
4659	0.12987408	0.12987408	0.421870106	0.703496627	0.869787569	-5.411563987
4660	-0.265449203	-0.265449203	-2.417457922	0.042812046	0.2798073	-3.974179456
4661	NA	NA	NA	NA	NA	NA
4662	-0.007407428	-0.007407428	-0.048923002	0.962211679	0.986576334	-6.332143885
4663	0.349399399	0.349399399	2.30411454	0.050994561	0.298568704	-4.141035551
4664	0.149420259	0.149420259	0.948035962	0.371588495	0.672330776	-5.869204495
4665	0.019933815	0.019933815	0.228163543	0.825393923	0.926284551	-6.305087056
4666	0.267087697	0.267087697	0.610178826	0.559118348	0.795838653	-6.134749289
4667	0.272967533	0.272967533	3.230636974	0.01248345	0.196239507	-2.775773181
4668	-0.300759806	-0.300759806	-2.113111972	0.068470169	0.330685396	-4.419210776
4669	NA	NA	NA	NA	NA	NA
4670	-0.241876922	-0.241876922	-1.496087084	0.174000571	0.484043473	-5.262277742
4671	0.064022777	0.064022777	0.559353868	0.591633839	0.810366779	-6.165837466
4672	0.253577013	0.253577013	2.993763173	0.017766652	0.21536155	-3.12173191
4673	-0.05376057	-0.05376057	-0.653290123	0.532372852	0.781581696	-6.106465849
4674	-0.027138551	-0.027138551	-0.210849306	0.838415633	0.931094216	-6.309216591
4675	0.059184633	0.059184633	0.578204599	0.579452397	0.805619611	-6.154595183
4676	0.349625376	0.349625376	2.275003064	0.074305517	0.341088537	-4.062944957
4677	0.016664597	0.016664597	0.118795105	0.90844381	0.96184045	-6.325743654
4678	0.187175042	0.187175042	2.349981986	0.047509006	0.292591382	-4.073632901
4679	0.10099418	0.10099418	0.577367718	0.579990184	0.805619611	-6.15510153
4680	-0.005485135	-0.005485135	-0.069367777	0.946444398	0.979697312	-6.330822248
4681	0.074608217	0.074608217	0.605906792	0.561810935	0.796281979	-6.137457049
4682	0.071615131	0.071615131	0.556764236	0.593318282	0.810758115	-6.167355122
4683	-0.444644741	-0.444644741	-2.550932538	0.034858283	0.266341713	-3.776734506
4684	NA	NA	NA	NA	NA	NA
4685	0.061370854	0.061370854	0.762912283	0.467986474	0.739718082	-6.026903812
4686	0.071340591	0.071340591	0.532058097	0.609520121	0.81713631	-6.18150694
4687	-0.721277088	-0.721277088	-1.875157111	0.098624925	0.384137153	-4.757160378
4688	NA	NA	NA	NA	NA	NA
4689	0.442014109	0.442014109	1.515761607	0.169054528	0.478425065	-5.237408486
4690	NA	NA	NA	NA	NA	NA
4691	-0.146389541	-0.146389541	-1.401943222	0.199498432	0.514369283	-5.378787144
4692	-0.946012744	-0.946012744	-4.382915331	0.003466732	0.146383353	-1.402207368
4693	NA	NA	NA	NA	NA	NA
4694	0.026530694	0.026530694	0.217506795	0.833402113	0.929631188	-6.307666806
4695	-0.307543611	-0.307543611	-1.389437389	0.240750393	0.557582458	-4.932364879
4696	0.080694562	0.080694562	0.640235037	0.540389299	0.787008262	-6.115213713
4697	-0.259394225	-0.259394225	-2.110711831	0.068723799	0.330704107	-4.422674181
4698	0.082542002	0.082542002	0.365695536	0.724322958	0.879505462	-6.260973857
4699	0.040561899	0.040561899	0.512923363	0.622229163	0.8233598	-6.192057673
4700	0.056613762	0.056613762	0.37597238	0.71840812	0.876161089	-6.168106822
4701	0.011747965	0.011747965	0.126307831	0.902687291	0.960376134	-6.32473888
4702	-0.086055337	-0.086055337	-0.635443948	0.543349389	0.787550008	-6.118384386
4703	NA	NA	NA	NA	NA	NA
4704	0.250103274	0.250103274	2.034413245	0.077284825	0.345982367	-4.532256903
4705	NA	NA	NA	NA	NA	NA
4706	0.001775787	0.001775787	0.017630749	0.986376606	0.993701571	-6.333282344
4707	0.220651118	0.220651118	1.636908721	0.141303731	0.442490115	-5.080672439
4708	NA	NA	NA	NA	NA	NA
4709	0.030199421	0.030199421	0.349447641	0.736011464	0.885368038	-6.267221004
4710	-0.523420345	-0.523420345	-2.359432897	0.046821096	0.290920339	-4.05972284
4711	0.156161367	0.156161367	1.417665753	0.195023222	0.509037266	-5.359627382
4712	NA	NA	NA	NA	NA	NA
4713	0.050979597	0.050979597	0.347614275	0.737335058	0.886359036	-6.267908669
4714	-0.047992393	-0.047992393	-0.413431178	0.690437021	0.863309614	-6.241041227
4715	0.033017329	0.033017329	0.155991574	0.880006107	0.949564915	-6.320169489
4716	-0.005144069	-0.005144069	-0.033620001	0.974025611	0.990808439	-6.332834349
4717	0.002187203	0.002187203	0.027478773	0.978768748	0.99230872	-6.333039475
4718	-0.061803543	-0.061803543	-0.753641002	0.47322552	0.742157402	-6.034046548
4719	NA	NA	NA	NA	NA	NA
4720	NA	NA	NA	NA	NA	NA
4721	-0.00823493	-0.00823493	-0.048665459	0.963149477	0.986576334	-6.000754621
4722	0.163403583	0.163403583	1.090846532	0.327147803	0.631928908	-5.40256261
4723	NA	NA	NA	NA	NA	NA
4724	-0.15328738	-0.15328738	-1.803224805	0.110022077	0.399157067	-4.856683971
4725	0.116924648	0.116924648	0.690089447	0.513026085	0.768600546	-5.991404942
4726	0.092416342	0.092416342	1.051557068	0.324525775	0.630016879	-5.76932203
4727	0.36382442	0.36382442	3.444387814	0.009131209	0.181154292	-2.468367904
4728	0.242559819	0.242559819	1.304014503	0.234692367	0.55176937	-5.410667707
4729	NA	NA	NA	NA	NA	NA
4730	0.014932638	0.014932638	0.172535725	0.867414559	0.944923155	-6.317208412
4731	-0.136214354	-0.136214354	-1.431159983	0.191252951	0.504521646	-5.343085408
4732	-0.295333766	-0.295333766	-2.396573645	0.044213465	0.284299192	-4.004994185
4733	0.351079918	0.351079918	2.955835938	0.021988708	0.230529027	-3.204230116
4734	0.351580901	0.351580901	3.057883986	0.016137998	0.209137962	-3.027622939
4735	0.109045201	0.109045201	0.905863906	0.392164299	0.69042521	-5.907571508
4736	-0.06194348	-0.06194348	-0.594234217	0.569206217	0.800162049	-6.144767397
4737	0.065072077	0.065072077	0.809718328	0.442131169	0.722468612	-5.989711484
4738	0.172607652	0.172607652	1.554791365	0.159615854	0.468216358	-5.187572932
4739	0.095397077	0.095397077	0.808308647	0.442895312	0.722993303	-5.990858921
4740	-0.106386548	-0.106386548	-1.185349943	0.270776023	0.58267564	-5.629086429
4741	0.167064872	0.167064872	0.996617328	0.348896023	0.653001789	-5.82331652
4742	-0.088068219	-0.088068219	-0.591413501	0.571001671	0.801027421	-6.146514553
4743	-0.310502042	-0.310502042	-2.579102436	0.033381771	0.262057861	-3.734990315
4744	0.074584798	0.074584798	0.683038635	0.514378799	0.769335966	-6.085945627
4745	0.178069316	0.178069316	1.788056598	0.112579977	0.402981521	-4.877482149
4746	NA	NA	NA	NA	NA	NA
4747	-0.142184052	-0.142184052	-1.538276267	0.163550014	0.472922853	-5.208740231
4748	0.049227578	0.049227578	0.355956791	0.731319834	0.882830049	-6.264751255
4749	NA	NA	NA	NA	NA	NA
4750	-0.049205467	-0.049205467	-0.270494952	0.798045418	0.912797842	-5.960863373
4751	-0.395845686	-0.395845686	-3.463557846	0.008881243	0.181154292	-2.441059262
4752	-0.374396433	-0.374396433	-1.216152315	0.316735298	0.62529466	-4.858266417
4753	0.348505812	0.348505812	2.477428728	0.039032462	0.269359468	-3.885557484
4754	0.028348365	0.028348365	0.18990189	0.855867977	0.940179944	-6.118273535
4755	0.13814994	0.13814994	1.603274535	0.14855812	0.450609609	-5.124780536
4756	-0.04998497	-0.04998497	-0.400632348	0.700996602	0.868863767	-6.157764579
4757	0.137733426	0.137733426	0.886816089	0.401725915	0.694116455	-5.924441626
4758	0.473441212	0.473441212	3.793859899	0.005548902	0.16304056	-1.978188716
4759	NA	NA	NA	NA	NA	NA
4760	NA	NA	NA	NA	NA	NA
4761	0.032771152	0.032771152	0.284531369	0.783420073	0.906306406	-6.289424238
4762	0.056079403	0.056079403	0.635875808	0.543082174	0.787550008	-6.118099464
4763	NA	NA	NA	NA	NA	NA
4764	0.037842675	0.037842675	0.263904442	0.798700325	0.912800371	-6.295548286
4765	NA	NA	NA	NA	NA	NA
4766	-0.540157645	-0.540157645	-3.679821121	0.015429474	0.206571021	-2.570177828
4767	-0.028427359	-0.028427359	-0.202274766	0.844884426	0.933619255	-6.311142476
4768	-0.241936117	-0.241936117	-1.286832269	0.23507215	0.552051576	-5.51512648
4769	0.021625964	0.021625964	0.222281502	0.829811445	0.928769309	-6.306526017
4770	0.321604327	0.321604327	0.887588665	0.410114103	0.70031415	-5.726314016
4771	NA	NA	NA	NA	NA	NA
4772	0.056437143	0.056437143	0.572373022	0.583205659	0.806965686	-6.158109553
4773	0.647642005	0.647642005	3.321488138	0.010922085	0.189866253	-2.64449026
4774	-0.775598499	-0.775598499	-2.519377395	0.092547561	0.374784041	-3.851621657
4775	-0.367112802	-0.367112802	-1.774477502	0.120572917	0.414553309	-4.827432333
4776	-0.015333247	-0.015333247	-0.163087915	0.874600468	0.947589641	-6.318935652
4777	-0.375472629	-0.375472629	-4.339245682	0.002641685	0.138572893	-1.249626646
4778	NA	NA	NA	NA	NA	NA
4779	-0.067513465	-0.067513465	-0.655924399	0.530764088	0.781018192	-6.104681565
4780	0.050638087	0.050638087	0.423678874	0.683255523	0.859196194	-6.236457353
4781	-0.164289482	-0.164289482	-1.404244727	0.198837759	0.514165959	-5.375990219
4782	-0.021699481	-0.021699481	-0.271608631	0.792981858	0.911106415	-6.293313788
4783	0.176414994	0.176414994	1.494187233	0.174484986	0.484545415	-5.264670036
4784	NA	NA	NA	NA	NA	NA
4785	NA	NA	NA	NA	NA	NA
4786	-0.068016734	-0.068016734	-0.765118093	0.466745711	0.739063496	-6.025193403
4787	0.168379532	0.168379532	0.998117833	0.348212277	0.652283203	-5.821871061
4788	0.195204139	0.195204139	1.825164929	0.106419403	0.3949535	-4.82648124
4789	0.160757488	0.160757488	1.177813339	0.273598006	0.584213292	-5.637298628
4790	0.098238188	0.098238188	0.850042635	0.420657681	0.706935524	-5.956183944
4791	NA	NA	NA	NA	NA	NA
4792	-0.037047997	-0.037047997	-0.19693576	0.848918673	0.936087827	-6.31230169
4793	0.071768018	0.071768018	0.679396082	0.516561525	0.769756202	-6.088501728
4794	0.00113576	0.00113576	0.011415044	0.991179223	0.995080889	-6.333381051
4795	0.011531445	0.011531445	0.142842996	0.890039617	0.954193561	-6.322311451
4796	0.121978188	0.121978188	1.104404076	0.302359663	0.614942652	-5.715366609
4797	0.209454778	0.209454778	1.786852803	0.11278537	0.402981521	-4.879129814
4798	0.483358985	0.483358985	3.185068102	0.013353796	0.198171522	-2.841940552
4799	-0.11047382	-0.11047382	-1.072709532	0.315504704	0.624675553	-5.747958417
4800	-0.373597548	-0.373597548	-1.891689784	0.096169467	0.378953713	-4.734089604
4801	-0.051287214	-0.051287214	-0.477829049	0.64589163	0.836523468	-6.210468723
4802	0.021025323	0.021025323	0.140188626	0.892067769	0.955132445	-6.322721119
4803	0.13776192	0.13776192	0.734185807	0.484344785	0.749623052	-6.048790377
4804	0.433294269	0.433294269	2.761226804	0.02526283	0.24054502	-3.465038066
4805	0.198018834	0.198018834	1.119515412	0.296248081	0.607942634	-5.699586876
4806	0.199721353	0.199721353	1.370692939	0.208661091	0.523952524	-5.41649731
4807	0.061884595	0.061884595	0.749212832	0.475741448	0.743462616	-6.037431589
4808	-0.733794272	-0.733794272	-2.383584682	0.103812069	0.390439662	-3.941027926
4809	0.077145475	0.077145475	0.602809157	0.563768024	0.797307077	-6.13940964
4810	-0.424828567	-0.424828567	-3.204018206	0.01298433	0.197860585	-2.814399727
4811	-0.033069934	-0.033069934	-0.382082167	0.712612428	0.873436533	-6.254396081
4812	-0.317749519	-0.317749519	-1.601634632	0.148920407	0.450862543	-5.126919894
4813	0.03033813	0.03033813	0.269511879	0.795541859	0.911960679	-6.205462884
4814	0.080127736	0.080127736	0.869852202	0.41038201	0.70037358	-5.939221099
4815	-0.163854222	-0.163854222	-1.581166377	0.153510735	0.458876908	-5.153532033
4816	0.134301747	0.134301747	0.794353544	0.450508816	0.728129691	-6.002127086
4817	-0.197590775	-0.197590775	-1.129642939	0.303242763	0.615420643	-5.49618114
4818	0.02798999	0.02798999	0.297330502	0.773988362	0.901525355	-6.285397579
4819	0.1107382	0.1107382	0.931584502	0.379517963	0.680439829	-5.884336398
4820	-0.031660521	-0.031660521	-0.221480709	0.830413361	0.928897472	-6.306719052
4821	-0.674248128	-0.674248128	-7.119391789	0.000113996	0.055910516	1.720426271
4822	0.069685577	0.069685577	0.417821454	0.687356193	0.861864913	-6.239090541
4823	-0.005359035	-0.005359036	-0.051960092	0.95986813	0.985803608	-6.331976423
4824	-0.149520633	-0.149520633	-1.025286533	0.336008818	0.640274862	-5.795413141
4825	-0.303094835	-0.303094835	-2.566920292	0.034012291	0.263877243	-3.753044558
4826	-0.167850323	-0.167850323	-1.082134755	0.311549233	0.621995922	-5.738338533
4827	0.080382976	0.080382976	0.866025487	0.412352954	0.702796695	-5.942522857
4828	-0.006508303	-0.006508303	-0.053646181	0.95856725	0.985460301	-6.331879104
4829	-0.305356107	-0.305356107	-0.559870557	0.591298071	0.810297313	-6.165533885
4830	0.032741748	0.032741748	0.357547722	0.730174957	0.882242851	-6.264140908
4831	0.214368071	0.214368071	0.773333852	0.4621437	0.735940523	-6.018785694
4832	-0.253648353	-0.253648353	-0.633195669	0.550779198	0.790115225	-5.921795984
4833	-0.143494818	-0.143494818	-0.872647077	0.424431825	0.708423381	-5.602439587
4834	-0.042622073	-0.042622073	-0.343093093	0.741904985	0.887835245	-6.180915505
4835	-0.11262164	-0.11262164	-0.860930777	0.414987428	0.703772068	-5.946900161
4836	-0.127597577	-0.127597577	-1.141374119	0.287583799	0.597275016	-5.676491867
4837	0.220465243	0.220465243	1.371458632	0.213832159	0.529229385	-5.332535044
4838	-0.015560693	-0.015560693	-0.11391429	0.91218679	0.964367928	-6.326363544
4839	-0.279007325	-0.279007325	-1.501263019	0.172686943	0.483743966	-5.25575195
4840	NA	NA	NA	NA	NA	NA
4841	-0.020341176	-0.020341176	-0.131882651	0.898899713	0.959709406	-6.235776267
4842	NA	NA	NA	NA	NA	NA
4843	0.004730339	0.00473034	0.04778473	0.963090121	0.986576334	-6.332204052
4844	-0.290528947	-0.290528947	-1.589798587	0.164766847	0.474141176	-4.975637997
4845	0.073324358	0.073324358	0.939338689	0.375765029	0.676635076	-5.87723022
4846	0.240791682	0.240791682	2.325488092	0.049339512	0.295450527	-4.109649732
4847	-0.189656081	-0.189656081	-1.005218036	0.374585176	0.676276353	-5.303213685
4848	NA	NA	NA	NA	NA	NA
4849	-0.310760757	-0.310760757	-2.347320288	0.047704573	0.292747213	-4.077549172
4850	NA	NA	NA	NA	NA	NA
4851	-0.904720543	-0.904720543	-2.28749014	0.052320219	0.301019388	-4.165417875
4852	-1.66873605	-1.66873605	-5.420557013	0.014825755	0.203015393	-2.752444976
4853	0.33690637	0.33690637	2.830736004	0.022728246	0.230849803	-3.362161746
4854	0.212614455	0.212614455	2.308377929	0.050660043	0.297880122	-4.134778352
4855	0.096773514	0.096773514	1.064420161	0.319016146	0.626767957	-5.756367929
4856	-0.209476567	-0.209476567	-1.078027611	0.313268024	0.622829893	-5.742538069
4857	0.152201892	0.152201892	0.993318192	0.350402968	0.653266832	-5.826488765
4858	NA	NA	NA	NA	NA	NA
4859	0.54091193	0.54091193	1.611769407	0.146694322	0.448596161	-5.113681545
4860	-0.001763963	-0.001763963	-0.015542967	0.987989693	0.994383943	-6.33332021
4861	0.212537217	0.212537217	2.465143827	0.039778143	0.270678166	-3.903725927
4862	NA	NA	NA	NA	NA	NA
4863	-0.539927011	-0.539927011	-1.892115209	0.101659571	0.388256626	-4.670917698
4864	-0.012861921	-0.012861921	-0.034633713	0.973242778	0.990779492	-6.332796526
4865	0.119695106	0.119695106	1.069506934	0.316857722	0.62529466	-5.751213117
4866	-0.081098712	-0.081098712	-0.632224656	0.545343814	0.788008007	-6.120502849
4867	NA	NA	NA	NA	NA	NA
4868	-0.867646001	-0.867646001	-3.756311284	0.021858644	0.230529027	-2.770314121
4869	0.250591068	0.250591068	1.737448782	0.145379463	0.446452175	-4.694671905
4870	0.156251637	0.156251637	0.923693102	0.38336567	0.683158052	-5.891520341
4871	-1.28626531	-1.28626531	-6.880453689	0.002842753	0.138572893	-1.348846716
4872	0.056422228	0.056422228	0.553653728	0.595345018	0.811206502	-6.169169461
4873	NA	NA	NA	NA	NA	NA
4874	NA	NA	NA	NA	NA	NA
4875	-0.335466857	-0.335466857	-2.940495797	0.019250095	0.221907516	-3.200126016
4876	0.25380587	0.25380587	2.741479605	0.026034958	0.240927274	-3.494290333
4877	0.328694677	0.328694677	1.69121755	0.130276726	0.428388039	-5.008561874
4878	-0.036528476	-0.036528476	-0.433698762	0.676266839	0.854852769	-6.231871962
4879	0.37163376	0.37163376	1.890741591	0.096308696	0.378953713	-4.735414662
4880	-0.419025572	-0.419025572	-3.342450954	0.010592038	0.188038761	-2.614325479
4881	-0.089363246	-0.089363246	-0.651245428	0.533623601	0.782126559	-6.107846372
4882	NA	NA	NA	NA	NA	NA
4883	-2.786586238	-2.786586238	-9.051670918	0.003778142	0.150558958	-2.345128813
4884	-0.065016261	-0.065016261	-0.654058789	0.531903118	0.78125185	-6.105945868
4885	-0.058410255	-0.058410255	-0.417160054	0.687819926	0.862107302	-6.239385673
4886	-0.22007948	-0.22007948	-1.549232745	0.16093033	0.469111644	-5.194710272
4887	0.013259744	0.013259744	0.082256556	0.936516881	0.974894961	-6.329754586
4888	-0.27944842	-0.27944842	-2.12481099	0.06724703	0.328835675	-4.402315861
4889	-1.093560204	-1.093560204	-2.640165441	0.030396834	0.253594717	-3.644467172
4890	NA	NA	NA	NA	NA	NA
4891	-0.447039899	-0.447039899	-1.45212016	0.248885213	0.565333849	-4.659834453
4892	NA	NA	NA	NA	NA	NA
4893	0.254986506	0.254986506	2.588010657	0.032928273	0.259839939	-3.721786604
4894	-0.231401064	-0.231401064	-2.832435255	0.022669691	0.230849803	-3.359648917
4895	0.026029467	0.026029467	0.232417868	0.822202974	0.925901236	-6.304023196
4896	NA	NA	NA	NA	NA	NA
4897	-0.208389517	-0.208389517	-1.169305817	0.276812494	0.58831882	-5.646525502
4898	-0.158254879	-0.158254879	-1.554565192	0.159669148	0.468216358	-5.187863594
4899	0.045394205	0.045394205	0.186002775	0.861970041	0.943397279	-5.794283565
4900	0.224424546	0.224424546	2.312212758	0.05036103	0.297062048	-4.12914869
4901	0.227632023	0.227632023	1.124053817	0.294432075	0.605971243	-5.694817844
4902	-0.282598627	-0.282598627	-0.917965408	0.43092444	0.714640989	-5.099070095
4903	0.397288026	0.397288026	3.042083928	0.016524232	0.209531343	-3.050784187
4904	0.405926911	0.405926911	1.596209562	0.15579354	0.462448607	-5.057824506
4905	-0.00168228	-0.00168228	-0.019256844	0.98512028	0.993377654	-6.33324955
4906	0.158763049	0.158763049	1.239670717	0.251139871	0.568026896	-5.568854033
4907	NA	NA	NA	NA	NA	NA
4908	NA	NA	NA	NA	NA	NA
4909	NA	NA	NA	NA	NA	NA
4910	-0.187052184	-0.187052184	-0.791939441	0.455167598	0.731572625	-5.914503689
4911	-0.04724371	-0.04724371	-0.336407887	0.745445711	0.889901115	-6.272035775
4912	-0.286322413	-0.286322413	-1.024191787	0.336494087	0.640274862	-5.796489649
4913	-0.043219788	-0.043219788	-0.479028633	0.645075434	0.836145755	-6.209859618
4914	-0.485463581	-0.485463581	-1.683577152	0.131778274	0.430660315	-5.018770662
4915	0.123594899	0.123594899	1.375467469	0.207237867	0.522065841	-5.410768355
4916	0.474751673	0.474751673	2.485794633	0.038532796	0.268767701	-3.873181244
4917	NA	NA	NA	NA	NA	NA
4918	-0.257231735	-0.257231735	-0.836555452	0.431295252	0.714640989	-5.878065729
4919	0.005408652	0.005408652	0.015597005	0.98794794	0.994383943	-6.33331929
4920	NA	NA	NA	NA	NA	NA
4921	-0.027656238	-0.027656238	-0.276374669	0.789450914	0.908745086	-6.291899898
4922	0.170216042	0.170216042	0.733728356	0.48460827	0.749623052	-6.049133038
4923	0.070249785	0.070249785	0.259964156	0.80388768	0.916756904	-6.100799771
4924	-0.000536016	-0.000536016	-0.004238412	0.996724772	0.998236094	-6.333442471
4925	NA	NA	NA	NA	NA	NA
4926	-0.073679504	-0.073679504	-0.438425887	0.672981312	0.852220228	-6.229673293
4927	0.276401938	0.276401938	1.093948023	0.311260878	0.621936496	-5.638324359
4928	NA	NA	NA	NA	NA	NA
4929	0.178012567	0.178012567	2.191879803	0.060639935	0.315683907	-4.3050629
4930	-0.136001799	-0.136001799	-1.053751288	0.323580692	0.629585136	-5.767120538
4931	-0.637267857	-0.637267857	-3.629918222	0.008851422	0.181154292	-2.313378784
4932	NA	NA	NA	NA	NA	NA
4933	NA	NA	NA	NA	NA	NA
4934	NA	NA	NA	NA	NA	NA
4935	0.146439006	0.146439006	1.234826543	0.252841338	0.569264954	-5.57429839
4936	NA	NA	NA	NA	NA	NA
4937	NA	NA	NA	NA	NA	NA
4938	NA	NA	NA	NA	NA	NA
4939	-0.257844977	-0.257844977	-1.456663724	0.184302762	0.496667121	-5.311580243
4940	0.203626796	0.203626796	0.661441129	0.558842873	0.795708387	-5.280530241
4941	0.104966377	0.104966377	0.678525937	0.517083795	0.769950088	-6.089110549
4942	0.151696471	0.151696471	0.6856153	0.515673177	0.769756202	-5.994575909
4943	NA	NA	NA	NA	NA	NA
4944	-0.245238156	-0.245238156	-1.460979864	0.183148968	0.495442436	-5.306217748
4945	0.111080682	0.111080682	1.312792293	0.226605958	0.542144653	-5.48500721
4946	NA	NA	NA	NA	NA	NA
4947	-2.410629005	-2.410629005	-3.157353541	0.020599634	0.228026504	-2.996004352
4948	0.498593758	0.498593758	4.427392921	0.002352765	0.138572893	-1.136378201
4949	0.273446314	0.273446314	1.428559308	0.191974536	0.505588452	-5.346280406
4950	-0.127568809	-0.127568809	-1.086541452	0.309713398	0.620328238	-5.733819761
4951	-0.437301332	-0.437301332	-2.372504642	0.045886119	0.288909875	-4.040472294
4952	0.280606331	0.280606331	2.960277015	0.01868466	0.217192062	-3.170992808
4953	-0.195098496	-0.195098496	-1.408612265	0.197589283	0.512125719	-5.370675212
4954	0.244583984	0.244583984	1.323758842	0.223108632	0.539303136	-5.472170662
4955	-0.102735757	-0.102735757	-0.898052816	0.39606511	0.691433159	-5.914524537
4956	-0.743482277	-0.743482277	-3.272723765	0.011732693	0.191814484	-2.714847648
4957	0.185793361	0.185793361	1.967885458	0.085592166	0.36045948	-4.626898332
4958	-0.029211797	-0.029211797	-0.291247015	0.778466408	0.904757896	-6.287333068
4959	-0.002748483	-0.002748483	-0.014986528	0.988419625	0.994502687	-6.333329498
4960	0.260702013	0.260702013	0.846838615	0.463526634	0.736835158	-5.152602045
4961	0.279769479	0.279769479	0.327923953	0.751608699	0.891675534	-6.275072945
4962	0.058949136	0.058949136	0.580105738	0.578231755	0.805331077	-6.153442425
4963	NA	NA	NA	NA	NA	NA
4964	NA	NA	NA	NA	NA	NA
4965	0.083364362	0.083364362	0.749418033	0.475624665	0.743462335	-6.037275106
4966	0.05971129	0.05971129	0.689344602	0.510613734	0.766943031	-6.081492
4967	0.019644383	0.019644383	0.139583016	0.892530623	0.955308923	-6.322813517
4968	0.079711266	0.079711266	0.97056353	0.360931699	0.663622102	-5.848147228
4969	0.115875238	0.115875238	1.287137391	0.2349711	0.552017587	-5.514774683
4970	1.156926556	1.156926556	3.758045711	0.037286593	0.266995853	-3.22222731
4971	0.085289504	0.085289504	0.70189636	0.503171272	0.762276128	-6.072520082
4972	NA	NA	NA	NA	NA	NA
4973	0.25244713	0.25244713	0.82002427	0.47638444	0.743756891	-5.172218643
4974	1.058037662	1.058037662	7.748338426	6.34E-05	0.047606583	2.238683353
4975	-0.031125927	-0.031125927	-0.241592387	0.815333749	0.92304119	-6.301663051
4976	0.343389191	0.343389191	1.318857056	0.261257901	0.576365974	-5.003640222
4977	-0.521116987	-0.521116987	-3.550254851	0.007838338	0.176598029	-2.318136175
4978	-0.114306832	-0.114306832	-0.648694213	0.53784836	0.785114343	-6.020056777
4979	0.064628448	0.064628448	0.763339824	0.467745812	0.739718082	-6.026572623
4980	-0.043025329	-0.043025329	-0.236614981	0.8190584	0.924518959	-6.302954659
4981	NA	NA	NA	NA	NA	NA
4982	0.057121995	0.057121995	0.604714411	0.562563815	0.796559379	-6.13820974
4983	0.197456179	0.197456179	1.316435255	0.22543901	0.540375612	-5.480750421
4984	NA	NA	NA	NA	NA	NA
4985	-0.033860691	-0.033860691	-0.340262268	0.742652199	0.887896198	-6.270631071
4986	-1.469602384	-1.469602384	-2.794135655	0.024028237	0.233899296	-3.416312027
4987	0.529531003	0.529531003	1.720076097	0.190745913	0.504074232	-4.43756996
4988	-0.040083177	-0.040083177	-0.210210192	0.844316908	0.933599186	-5.788813741
4989	NA	NA	NA	NA	NA	NA
4990	NA	NA	NA	NA	NA	NA
4991	-0.114831096	-0.114831096	-0.693974574	0.514560879	0.769427806	-5.879999078
4992	0.36909084	0.36909084	1.248045005	0.248221119	0.564450629	-5.559409147
4993	-0.085664483	-0.085664483	-0.942185504	0.374394133	0.676276353	-5.874609636
4994	NA	NA	NA	NA	NA	NA
4995	0.0138341	0.0138341	0.078994829	0.939028161	0.975756773	-6.330041904
4996	0.304831107	0.304831107	1.663926554	0.135714278	0.4351729	-5.044932013
4997	0.035577344	0.035577344	0.317487895	0.759215939	0.89478019	-6.278705489
4998	0.295636765	0.295636765	1.763096628	0.116911725	0.410641028	-4.911555045
4999	-0.203672656	-0.203672656	-1.086782879	0.309613068	0.620328238	-5.733571808
5000	0.290213006	0.290213006	2.761737802	0.025243166	0.24054502	-3.464281232
5001	-0.060251053	-0.060251053	-0.322046323	0.75588962	0.892884624	-6.277132866
5002	-2.778688976	-2.778688976	-1.979520852	0.084079222	0.357154645	-4.610412722
5003	-0.040846856	-0.040846856	-0.414456012	0.6897173	0.862958694	-6.240587635
5004	-0.08784813	-0.08784813	-1.080867165	0.312078906	0.62244715	-5.739635882
5005	-0.064278161	-0.064278161	-0.637376278	0.542154366	0.787511585	-6.11710817
5006	0.159475793	0.159475793	1.830290039	0.105594117	0.393493916	-4.81940619
5007	NA	NA	NA	NA	NA	NA
5008	-0.046952551	-0.046952551	-0.439774768	0.67204516	0.852156908	-6.22904175
5009	0.066619894	0.066619894	0.662041462	0.527039834	0.778953634	-6.100513588
5010	NA	NA	NA	NA	NA	NA
5011	NA	NA	NA	NA	NA	NA
5012	NA	NA	NA	NA	NA	NA
5013	0.197976697	0.197976697	1.936525296	0.089802197	0.369520527	-4.671180877
5014	0.101716194	0.101716194	1.229482729	0.254729472	0.571417717	-5.580287946
5015	-0.838974254	-0.838974254	-4.902048372	0.002987903	0.138572893	-1.162986851
5016	-0.016311236	-0.016311236	-0.10047356	0.922505984	0.968532547	-6.327936608
5017	0.168567729	0.168567729	0.874298132	0.408100599	0.699099791	-5.935370145
5018	NA	NA	NA	NA	NA	NA
5019	0.054502047	0.054502047	0.630647826	0.546322289	0.78826032	-6.121536956
5020	-0.005095432	-0.005095432	-0.016551497	0.987905989	0.994383943	-5.509272425
5021	0.037575613	0.037575613	0.399186461	0.700475392	0.868485579	-6.247234657
5022	0.341351259	0.341351259	3.48459524	0.00861528	0.181154292	-2.411143237
5023	-0.140789711	-0.140789711	-1.122990183	0.294856874	0.606258443	-5.695936761
5024	-0.173413748	-0.173413748	-0.810930936	0.441474578	0.721790172	-5.988723115
5025	0.106032607	0.106032607	1.142943971	0.286969518	0.596582212	-5.674821101
5026	0.037552378	0.037552378	0.385376685	0.710267718	0.872743683	-6.253040123
5027	0.098079651	0.098079651	0.758045987	0.470731511	0.741983013	-6.030662224
5028	-0.371551885	-0.371551885	-3.655990754	0.006740084	0.17054635	-2.169563731
5029	-0.023191217	-0.023191217	-0.115258748	0.914086309	0.964679592	-5.806491472
5030	-0.495035467	-0.495035467	-2.735593305	0.042918999	0.2798073	-3.537435173
5031	0.052762401	0.052762401	0.333893264	0.748534443	0.890870038	-6.184297294
5032	0.098829016	0.098829016	0.812854694	0.4404343	0.721498673	-5.987152558
5033	0.027007328	0.027007328	0.229172665	0.824636716	0.926284551	-6.304836463
5034	-0.331994561	-0.331994561	-1.643415731	0.139938463	0.441051726	-5.072089378
5035	-0.050210081	-0.050210081	-0.396345088	0.702485362	0.869399518	-6.248445161
5036	-0.102790511	-0.102790511	-0.372849458	0.729168963	0.882156179	-5.735522586
5037	-0.158587233	-0.158587233	-1.144044825	0.28653939	0.596076721	-5.67364852
5038	0.274973215	0.274973215	1.823342981	0.106714261	0.395127833	-4.828994592
5039	-0.159981039	-0.159981039	-1.177114839	0.285262128	0.594583631	-5.446872321
5040	0.286895123	0.286895123	2.603709849	0.036191304	0.266995853	-3.689423719
5041	-0.246934416	-0.246934416	-1.67794327	0.132895769	0.431964293	-5.026285268
5042	-0.309298249	-0.309298249	-2.916018721	0.01997455	0.225811575	-3.236207148
5043	-0.010038984	-0.010038984	-0.092304702	0.92878548	0.971635631	-6.328796553
5044	0.377648182	0.377648182	2.068703034	0.073315372	0.338535419	-4.48313668
5045	NA	NA	NA	NA	NA	NA
5046	NA	NA	NA	NA	NA	NA
5047	0.261225535	0.261225535	1.321416459	0.223851723	0.539666638	-5.474918032
5048	-0.021082074	-0.021082074	-0.237291601	0.818551786	0.924518959	-6.302780636
5049	-0.381523798	-0.381523798	-1.938924228	0.112746176	0.402981521	-4.458074516
5050	0.129722439	0.129722439	0.996123958	0.349121065	0.653001789	-5.823791427
5051	-0.026859987	-0.026859987	-0.321549984	0.75625154	0.892932747	-6.277305157
5052	0.082280729	0.082280729	0.679691144	0.516384501	0.769756202	-6.088295123
5053	0.151227215	0.151227215	1.508356856	0.170901015	0.48151342	-5.246788575
5054	-0.012703756	-0.012703756	-0.110358781	0.914914906	0.964943894	-6.326798797
5055	-0.219119957	-0.219119957	-2.090906512	0.070852238	0.335472466	-4.451217068
5056	-0.094171624	-0.094171624	-0.781760169	0.457455467	0.733079014	-6.012153197
5057	0.011329817	0.011329817	0.119342058	0.908024515	0.961721646	-6.325672574
5058	-0.442165507	-0.442165507	-2.437988631	0.041478107	0.275415829	-3.943861114
5059	-0.201559647	-0.201559647	-1.962440039	0.086309253	0.362044605	-4.634603492
5060	0.026188958	0.026188958	0.294341057	0.77618777	0.903097303	-6.286353571
5061	-1.511127409	-1.511127409	-4.908596703	0.019148378	0.221177643	-2.865250181
5062	-0.020892154	-0.020892154	-0.150821029	0.884499422	0.95119689	-6.232827294
5063	-0.060404667	-0.060404667	-0.747991903	0.476436684	0.743756891	-6.038361888
5064	0.114877655	0.114877655	0.482833584	0.642489953	0.835001211	-6.207918097
5065	-0.066754485	-0.066754485	-0.469438115	0.651615111	0.84076223	-6.214689102
5066	-1.314807398	-1.314807398	-1.741852607	0.120721684	0.414553309	-4.940402049
5067	0.469925502	0.469925502	4.041099988	0.003942125	0.151328109	-1.642088234
5068	-1.357938728	-1.357938728	-1.99658303	0.081907427	0.354062205	-4.586185733
5069	NA	NA	NA	NA	NA	NA
5070	0.068705275	0.068705275	0.536257134	0.606749811	0.816591418	-6.17914363
5071	0.312467161	0.312467161	1.503923245	0.185058427	0.497504145	-5.078868772
5072	-0.033807744	-0.033807744	-0.438869079	0.67267366	0.852220228	-6.229465994
5073	0.143236029	0.143236029	1.064115437	0.319145813	0.626767957	-5.756676154
5074	-0.033645616	-0.033645616	-0.28629056	0.782121408	0.906306406	-6.288881061
5075	NA	NA	NA	NA	NA	NA
5076	0.063555812	0.063555812	0.781002101	0.457875924	0.733102603	-6.012752388
5077	0.113628833	0.113628833	1.360264202	0.211799337	0.526682634	-5.428969297
5078	0.111072041	0.111072041	0.661336271	0.527468357	0.779225728	-6.100995841
5079	0.194001152	0.194001152	1.312350123	0.226747949	0.542144653	-5.485523383
5080	0.131480513	0.131480513	0.733883326	0.484518999	0.749623052	-6.049016975
5081	0.180846979	0.180846979	1.036868807	0.330907847	0.635119938	-5.783970876
5082	-0.699383639	-0.699383639	-2.026427207	0.078239008	0.347631995	-4.543665053
5083	0.247232524	0.247232524	2.04808266	0.07567787	0.344166977	-4.51270163
5084	-0.970344489	-0.970344489	-4.775183503	0.001506483	0.121313842	-0.702187731
5085	0.024086659	0.024086659	0.19654894	0.849211147	0.936129024	-6.312384485
5086	0.13031961	0.13031961	0.948201502	0.380903344	0.681436511	-5.672322827
5087	0.210984812	0.210984812	1.864231522	0.100280404	0.386337073	-4.772367721
5088	0.082129766	0.082129766	0.634918768	0.543674452	0.787550008	-6.118730642
5089	NA	NA	NA	NA	NA	NA
5090	0.122794265	0.122794265	1.180576429	0.272560611	0.583561603	-5.634292016
5091	0.041933582	0.041933582	0.400059678	0.699858189	0.868252126	-6.246860976
5092	0.405732351	0.405732351	3.768846508	0.005747023	0.166465898	-2.012705826
5093	-0.067522764	-0.067522764	-0.684283077	0.513634415	0.768763622	-6.085069593
5094	0.136921296	0.136921296	0.867898678	0.411387328	0.701338397	-5.940908121
5095	0.226200252	0.226200252	2.473880217	0.039246384	0.269359468	-3.890806144
5096	-0.110896661	-0.110896661	-1.199375935	0.265587982	0.577997839	-5.613708122
5097	0.218805969	0.218805969	2.08449748	0.071554767	0.336189538	-4.460439453
5098	-0.139481858	-0.139481858	-1.054554097	0.323235449	0.629345141	-5.766314219
5099	0.004218191	0.004218191	0.030849165	0.976165523	0.991403533	-6.332932003
5100	0.381510287	0.381510287	1.721203108	0.124536385	0.419350751	-4.968302011
5101	NA	NA	NA	NA	NA	NA
5102	-0.546887676	-0.546887676	-5.396592499	0.000709329	0.100233933	0.023331071
5103	-0.10367064	-0.10367064	-0.511208346	0.625403091	0.825071407	-6.103797268
5104	0.400583896	0.400583896	2.638860096	0.030457693	0.253594717	-3.646402517
5105	NA	NA	NA	NA	NA	NA
5106	NA	NA	NA	NA	NA	NA
5107	0.261511342	0.261511342	1.903594221	0.094437801	0.376964073	-4.717434432
5108	-0.09817812	-0.09817812	-0.845853182	0.422853945	0.707642193	-5.959730139
5109	-0.00411967	-0.00411967	-0.013381928	0.990221751	0.995059714	-5.50932651
5110	-0.305153332	-0.305153332	-2.329312933	0.049049071	0.295450527	-4.104028869
5111	0.091698051	0.091698051	0.640401383	0.540286699	0.787008262	-6.115103243
5112	0.354155937	0.354155937	2.213966446	0.058608115	0.311404454	-4.27290041
5113	NA	NA	NA	NA	NA	NA
5114	-0.152058443	-0.152058443	-1.911477544	0.093307578	0.375917122	-4.706385724
5115	0.238857425	0.238857425	1.525819859	0.166575111	0.474733407	-5.224628388
5116	-0.398704001	-0.398704001	-1.295110613	0.292040238	0.602604711	-4.792064046
5117	-0.091656451	-0.091656451	-0.783730663	0.456363767	0.732594717	-6.010593372
5118	NA	NA	NA	NA	NA	NA
5119	0.117437961	0.117437961	0.381473848	0.730030969	0.882236061	-5.428890249
5120	-0.12253534	-0.12253534	-0.745930243	0.477612178	0.744379186	-6.039929821
5121	-0.407793481	-0.407793481	-2.272248564	0.053565873	0.304128236	-4.187747874
5122	-0.33008032	-0.33008032	-4.121578468	0.003533784	0.147021273	-1.534738101
5123	1.342321144	1.342321144	4.360263141	0.025848906	0.240927274	-3.014532446
5124	0.148559457	0.148559457	0.528907152	0.611603386	0.818303638	-6.183269041
5125	-0.676912644	-0.676912644	-4.890372049	0.005061901	0.159030897	-1.576660512
5126	0.500432788	0.500432788	1.774633929	0.138696423	0.439441095	-4.651212282
5127	0.052522744	0.052522744	0.557533051	0.592817926	0.810633435	-6.166905234
5128	0.090597807	0.090597807	1.043328734	0.328089062	0.632948823	-5.77754722
5129	0.009753989	0.009753989	0.073375768	0.943356103	0.978022522	-6.330509657
5130	0.120852025	0.120852025	1.078126224	0.313226668	0.622829893	-5.742437374
5131	-0.046289514	-0.046289514	-0.571594766	0.583707582	0.806965686	-6.158576096
5132	0.336434762	0.336434762	2.890209283	0.020769265	0.228969963	-3.274288022
5133	0.156939569	0.156939569	1.309750704	0.227584226	0.542940401	-5.488555653
5134	0.100440921	0.100440921	0.637564345	0.542038142	0.787511585	-6.116983774
5135	-0.115186808	-0.115186808	-0.497144659	0.632812291	0.829267847	-6.200486619
5136	0.367144147	0.367144147	2.362333862	0.046611958	0.290775882	-4.055451747
5137	-0.069351519	-0.069351519	-0.915039965	0.387617694	0.687114455	-5.899341769
5138	NA	NA	NA	NA	NA	NA
5139	-0.094934986	-0.094934986	-0.785230329	0.455534098	0.731977169	-6.009404018
5140	-0.404026545	-0.404026545	-3.395086538	0.009809043	0.185539649	-2.53880606
5141	-0.016780211	-0.016780211	-0.129247017	0.900436835	0.960190311	-6.324329091
5142	-0.266183151	-0.266183151	-2.332281798	0.048824812	0.295077728	-4.099665049
5143	-0.020500948	-0.020500948	-0.085834326	0.933763147	0.973777203	-6.329426085
5144	NA	NA	NA	NA	NA	NA
5145	-0.017247311	-0.017247311	-0.147261775	0.886665241	0.95190732	-6.321612519
5146	0.151610933	0.151610933	0.997268635	0.348599112	0.652765914	-5.822689311
5147	0.253624654	0.253624654	1.532841554	0.164863706	0.474141176	-5.215680444
5148	0.21311675	0.21311675	0.641941718	0.541967261	0.787511585	-6.024583264
5149	-0.086519291	-0.086519291	-0.429870946	0.67893276	0.856863674	-6.233635729
5150	-0.123896183	-0.123896183	-1.467765955	0.18134789	0.4938406	-5.297768801
5151	NA	NA	NA	NA	NA	NA
5152	0.658703397	0.658703397	2.453840703	0.040476992	0.272813213	-3.920436294
5153	0.408341301	0.408341301	4.292460933	0.002810495	0.138572893	-1.310255067
5154	0.15406791	0.15406791	1.563734004	0.157521571	0.464946815	-5.176063314
5155	NA	NA	NA	NA	NA	NA
5156	NA	NA	NA	NA	NA	NA
5157	-0.115548959	-0.115548959	-0.888876345	0.404458201	0.69547613	-5.833300665
5158	0.145592177	0.145592177	0.86072245	0.415095408	0.703772068	-5.947078702
5159	0.167855388	0.167855388	0.591881927	0.576293214	0.804388252	-5.948314064
5160	-0.273745611	-0.273745611	-2.146710014	0.070151382	0.334543913	-4.323944836
5161	-0.004313607	-0.004313607	-0.048011771	0.962914902	0.986576334	-6.332192164
5162	-0.001370877	-0.001370877	-0.014746112	0.988605384	0.994532649	-6.333333406
5163	0.427561182	0.427561182	4.650545739	0.001763856	0.123586201	-0.855460712
5164	-0.011590251	-0.011590251	-0.148251731	0.885909603	0.951576757	-6.321453031
5165	0.01849819	0.01849819	0.228003287	0.825514191	0.926284551	-6.305126752
5166	0.227097455	0.227097455	2.234676942	0.056764398	0.308452135	-4.242686519
5167	-0.096385212	-0.096385212	-0.628016557	0.550522376	0.790115225	-6.033785859
5168	-0.090606436	-0.090606436	-0.297026929	0.775326131	0.902588901	-6.196954992
5169	0.119070067	0.119070067	1.307093417	0.228441847	0.543695243	-5.49165154
5170	0.185987587	0.185987587	0.837883986	0.435312037	0.718438606	-5.768587712
5171	0.072257804	0.072257804	0.821425756	0.435820024	0.718776119	-5.980117285
5172	-1.100223233	-1.100223233	-3.383963974	0.009969229	0.185539649	-2.554737397
5173	-0.027283062	-0.027283062	-0.19987767	0.846695117	0.93464821	-6.311666733
5174	0.05366426	0.05366426	0.517263948	0.619334082	0.821997108	-6.18969585
5175	NA	NA	NA	NA	NA	NA
5176	NA	NA	NA	NA	NA	NA
5177	-0.623082536	-0.623082536	-4.218620429	0.004222588	0.155486522	-1.592727264
5178	0.188419159	0.188419159	2.104254369	0.069410772	0.333004579	-4.431987643
5179	0.300700112	0.300700112	2.522388283	0.036422457	0.266995853	-3.819014896
5180	NA	NA	NA	NA	NA	NA
5181	-0.073261979	-0.073261979	-0.237976961	0.828293011	0.927826237	-5.477516703
5182	NA	NA	NA	NA	NA	NA
5183	-0.35496952	-0.35496952	-1.527711183	0.166112566	0.474733407	-5.222220323
5184	0.117829153	0.117829153	1.247946507	0.248255283	0.564450629	-5.55952048
5185	-0.037178936	-0.037178936	-0.395937772	0.702773701	0.869399518	-6.24861801
5186	0.026842222	0.026842222	0.232376715	0.822233824	0.925901236	-6.304033579
5187	0.302907941	0.302907941	3.059773483	0.016092447	0.208972385	-3.024854424
5188	0.256225956	0.256225956	1.148329395	0.318109058	0.626413403	-5.170749633
5189	-0.046102899	-0.046102899	-0.393506661	0.70449575	0.870179175	-6.249646128
5190	NA	NA	NA	NA	NA	NA
5191	NA	NA	NA	NA	NA	NA
5192	0.068163758	0.068163758	0.533532354	0.608546711	0.816860094	-6.180679158
5193	NA	NA	NA	NA	NA	NA
5194	-0.506673788	-0.506673788	-2.62583561	0.031071821	0.255243167	-3.665712824
5195	-0.659798214	-0.659798214	-2.452213596	0.051102655	0.298927088	-3.877593787
5196	0.117432058	0.117432058	0.242811396	0.815322615	0.92304119	-6.212945366
5197	NA	NA	NA	NA	NA	NA
5198	-0.377306996	-0.377306996	-3.046646634	0.016411712	0.209531343	-3.044093771
5199	0.038332569	0.038332569	0.352196371	0.73402879	0.883845356	-6.26618344
5200	-0.15603824	-0.15603824	-0.791280212	0.452197454	0.729188408	-6.004586409
5201	-0.013377874	-0.013377874	-0.139994747	0.892215942	0.955132445	-6.322750743
5202	0.139878277	0.139878277	1.552683686	0.160113118	0.468724168	-5.190280748
5203	0.206681648	0.206681648	1.04874746	0.325739063	0.630705213	-5.77213597
5204	-0.060524113	-0.060524113	-0.659864503	0.528363393	0.779644757	-6.10200085
5205	0.01769874	0.01769874	0.092221944	0.928849126	0.971635631	-6.328804893
5206	0.207889867	0.207889867	2.233943342	0.056828709	0.308452135	-4.243757624
5207	0.176616908	0.176616908	1.659320159	0.136652563	0.436521413	-5.051044534
5208	0.363609712	0.363609712	2.854344445	0.021928592	0.230529027	-3.32726054
5209	0.083999423	0.083999423	1.060099899	0.320858388	0.62850786	-5.760731746
5210	0.060352649	0.060352649	0.731661985	0.485799634	0.749808391	-6.050678577
5211	0.026562647	0.026562647	0.175763237	0.864962725	0.944288507	-6.316596251
5212	NA	NA	NA	NA	NA	NA
5213	-0.016357786	-0.016357786	-0.153295586	0.882061558	0.949843691	-6.320623947
5214	-0.12550479	-0.12550479	-0.915809856	0.387237985	0.686986475	-5.898648258
5215	-0.071412745	-0.071412745	-0.307850874	0.774366558	0.901801127	-5.760210524
5216	0.1317444	0.1317444	0.716148442	0.494804609	0.756564553	-6.062160869
5217	0.077161462	0.077161462	0.769455744	0.464312199	0.737460484	-6.021817626
5218	0.246085241	0.246085241	1.399318615	0.200254203	0.514495706	-5.381973465
5219	0.021993508	0.021993508	0.159577293	0.877273825	0.949222811	-6.319552856
5220	NA	NA	NA	NA	NA	NA
5221	-0.182813408	-0.182813408	-1.584692382	0.152710875	0.457558523	-5.148959619
5222	0.311817839	0.311817839	1.012878204	0.390750116	0.689762664	-5.02477815
5223	-0.088879991	-0.088879991	-0.843809967	0.423927997	0.708360903	-5.961454384
5224	0.00846094	0.00846094	0.036079904	0.972126019	0.990772938	-6.332740622
5225	0.536284539	0.536284539	4.477054981	0.002205252	0.138093419	-1.073141846
5226	-0.151209353	-0.151209353	-0.701572283	0.503362562	0.762276128	-6.072753518
5227	0.194467922	0.194467922	2.10238641	0.06961075	0.333574567	-4.434680485
5228	-1.014111942	-1.014111942	-2.550526031	0.034880071	0.266341713	-3.777336778
5229	NA	NA	NA	NA	NA	NA
5230	NA	NA	NA	NA	NA	NA
5231	NA	NA	NA	NA	NA	NA
5232	NA	NA	NA	NA	NA	NA
5233	-0.083227941	-0.083227941	-0.457019041	0.660131606	0.84469633	-6.220805947
5234	NA	NA	NA	NA	NA	NA
5235	0.351991122	0.351991122	3.025564214	0.016938428	0.212520732	-3.07502054
5236	0.128323878	0.128323878	1.442993476	0.187999793	0.501251085	-5.328506169
5237	-0.119441248	-0.119441248	-0.994988211	0.349639535	0.653266832	-5.824883986
5238	-0.512892128	-0.512892128	-2.311569105	0.050411094	0.297062048	-4.130093689
5239	0.139924988	0.139924988	1.162916588	0.279246875	0.590480167	-5.653424584
5240	NA	NA	NA	NA	NA	NA
5241	NA	NA	NA	NA	NA	NA
5242	-0.174295537	-0.174295537	-1.033937865	0.332192954	0.636890726	-5.786875509
5243	-0.200051059	-0.200051059	-1.279637104	0.237465773	0.553567327	-5.523406869
5244	0.073739749	0.073739749	0.60631458	0.561553588	0.796281979	-6.137199323
5245	0.543708839	0.543708839	2.296300696	0.05161341	0.299988242	-4.152499134
5246	0.089605522	0.089605522	0.993798057	0.350183473	0.653266832	-5.826027858
5247	0.151954924	0.151954924	1.330086941	0.221111709	0.537172354	-5.464733433
5248	-0.085000509	-0.085000509	-0.76129366	0.468898341	0.740390248	-6.028156219
5249	0.056944322	0.056944322	0.544955733	0.601032527	0.813627047	-6.174193156
5250	-0.020912661	-0.020912661	-0.214385658	0.835751532	0.93041206	-6.308399296
5251	0.16020443	0.16020443	1.318283674	0.224848879	0.540375612	-5.478587743
5252	-0.298784353	-0.298784353	-1.987732124	0.095744022	0.37802667	-4.476411749
5253	NA	NA	NA	NA	NA	NA
5254	0.262953811	0.262953811	1.801898739	0.110243486	0.399157067	-4.858504951
5255	NA	NA	NA	NA	NA	NA
5256	0.046721309	0.046721309	0.549343678	0.598159615	0.81203831	-6.171667991
5257	0.09454025	0.09454025	0.881829791	0.404256512	0.69547613	-5.928809929
5258	-0.007871692	-0.007871692	-0.082872817	0.936042492	0.974878623	-6.329698998
5259	-0.209085877	-0.209085877	-1.45362984	0.190654872	0.504074232	-5.234484458
5260	-0.176439881	-0.176439881	-1.167978086	0.277316943	0.588998278	-5.647961337
5261	0.218312206	0.218312206	2.121620079	0.067578492	0.328855724	-4.406926113
5262	0.31362201	0.31362201	2.517997346	0.036669343	0.266995853	-3.825516812
5263	NA	NA	NA	NA	NA	NA
5264	-0.073735673	-0.073735673	-0.812628776	0.440556378	0.721498673	-5.98733716
5265	-0.016743192	-0.016743192	-0.08969506	0.93079269	0.972429001	-6.329055948
5266	-0.048061864	-0.048061864	-0.595952534	0.568114057	0.800162049	-6.14369936
5267	-0.707908401	-0.707908401	-1.801793831	0.11026102	0.399157067	-4.85864899
5268	0.120138492	0.120138492	1.258358138	0.244665814	0.561482024	-5.547720467
5269	NA	NA	NA	NA	NA	NA
5270	0.243233621	0.243233621	1.196722742	0.266563021	0.578628989	-5.616626545
5271	0.14635761	0.14635761	1.431910379	0.191045192	0.504516273	-5.342162913
5272	1.298546805	1.298546805	1.800761676	0.110433675	0.399163894	-4.860065976
5273	-1.244532157	-1.244532157	-4.042615074	0.031195137	0.255243167	-3.117612336
5274	0.064855107	0.064855107	0.475724079	0.64732509	0.836884336	-6.211534076
5275	0.095580769	0.095580769	0.699773072	0.504425403	0.762751125	-6.074047789
5276	0.204027512	0.204027512	0.607212777	0.560986996	0.796281979	-6.136631101
5277	-0.038199431	-0.038199431	-0.357788537	0.730001723	0.882236061	-6.264048292
5278	0.014361839	0.014361839	0.122551216	0.905564998	0.960872429	-6.325248969
5279	NA	NA	NA	NA	NA	NA
5280	-0.268044655	-0.268044655	-2.018536534	0.084566964	0.357994507	-4.499758352
5281	-0.186465781	-0.186465781	-0.997193865	0.3780043	0.678917018	-5.31037675
5282	-0.257454013	-0.257454013	-2.463487237	0.039879797	0.270883347	-3.90617538
5283	0.178958284	0.178958284	1.419143434	0.194607192	0.508649289	-5.357820329
5284	-0.22674164	-0.22674164	-1.541047711	0.162883744	0.471852227	-5.205196179
5285	NA	NA	NA	NA	NA	NA
5286	-0.014007643	-0.014007643	-0.120786841	0.906917093	0.961315833	-6.32548325
5287	-0.359451857	-0.359451857	-2.770158865	0.024921388	0.240260308	-3.45180987
5288	NA	NA	NA	NA	NA	NA
5289	-0.006499365	-0.006499365	-0.072794012	0.943804304	0.97816909	-6.330556117
5290	-0.016519988	-0.016519988	-0.102445066	0.920991317	0.967739063	-6.327718177
5291	0.593224993	0.593224993	3.525605614	0.00812088	0.178932874	-2.352986486
5292	-1.996101243	-1.996101243	-6.483937703	0.00926228	0.181154292	-2.577784226
5293	-0.10179738	-0.10179738	-1.206809149	0.262872002	0.577160402	-5.605508585
5294	0.012549905	0.012549905	0.077129109	0.941116747	0.976937052	-6.135061092
5295	NA	NA	NA	NA	NA	NA
5296	-0.022996283	-0.022996283	-0.281243467	0.785849202	0.907055488	-6.29043064
5297	-0.128100037	-0.128100037	-0.638076541	0.552671538	0.790984002	-5.780648569
5298	-0.668635763	-0.668635763	-2.607365775	0.031964544	0.258069313	-3.693095101
5299	0.009457946	0.009457946	0.078203979	0.939637167	0.976230499	-6.33010982
5300	NA	NA	NA	NA	NA	NA
5301	0.333525789	0.333525789	1.509536621	0.209512724	0.523952524	-4.809189625
5302	NA	NA	NA	NA	NA	NA
5303	-0.44286478	-0.44286478	-1.203222374	0.264179668	0.577160402	-5.609469406
5304	0.235477056	0.235477056	2.055461418	0.074824047	0.342494991	-4.502131107
5305	0.118718246	0.118718246	1.344759647	0.216540635	0.532392959	-5.447405307
5306	-0.874772339	-0.874772339	-2.290417792	0.052084286	0.30069305	-4.161125965
5307	NA	NA	NA	NA	NA	NA
5308	0.193800973	0.193800973	1.130615141	0.291822473	0.602350303	-5.687898874
5309	0.247411659	0.247411659	0.842247797	0.424750471	0.708558471	-5.962770354
5310	0.354461251	0.354461251	1.68255158	0.131981047	0.430671221	-5.020139429
5311	NA	NA	NA	NA	NA	NA
5312	NA	NA	NA	NA	NA	NA
5313	NA	NA	NA	NA	NA	NA
5314	NA	NA	NA	NA	NA	NA
5315	NA	NA	NA	NA	NA	NA
5316	-0.153075542	-0.153075542	-1.751439904	0.118988054	0.413217774	-4.92740135
5317	0.081854062	0.081854062	0.772773196	0.462456778	0.736235809	-6.019224823
5318	0.092556149	0.092556149	1.083436641	0.311005971	0.621621966	-5.737004929
5319	0.078283665	0.078283665	0.529688043	0.611086742	0.818303638	-6.182833249
5320	-0.150555126	-0.150555126	-0.724816755	0.510775193	0.767004858	-5.532051132
5321	NA	NA	NA	NA	NA	NA
5322	0.470433342	0.470433342	2.513915495	0.069218437	0.332331893	-3.789925845
5323	-0.006597125	-0.006597125	-0.04614114	0.964358629	0.986641627	-6.332288431
5324	0.319402486	0.319402486	1.708944077	0.166594541	0.474733407	-4.601844972
5325	0.260571222	0.260571222	1.849269786	0.10259055	0.389258041	-4.793141473
5326	NA	NA	NA	NA	NA	NA
5327	-0.115808934	-0.115808934	-0.848689825	0.421365993	0.707234866	-5.957330621
5328	NA	NA	NA	NA	NA	NA
5329	NA	NA	NA	NA	NA	NA
5330	-0.100194504	-0.100194504	-0.950244797	0.370533312	0.671428926	-5.867156949
5331	-0.033713371	-0.033713371	-0.286619856	0.781878397	0.906306406	-6.288779022
5332	NA	NA	NA	NA	NA	NA
5333	NA	NA	NA	NA	NA	NA
5334	-0.970500588	-0.970500588	-5.037831364	0.004478634	0.155486522	-1.473206136
5335	-0.038566967	-0.038566967	-0.204448382	0.843243397	0.933423594	-6.310661751
5336	0.155547104	0.155547104	0.78127292	0.457725686	0.733102603	-6.012538384
5337	NA	NA	NA	NA	NA	NA
5338	NA	NA	NA	NA	NA	NA
5339	0.236135956	0.236135956	2.289904097	0.052125606	0.30069305	-4.161879099
5340	NA	NA	NA	NA	NA	NA
5341	-0.40492873	-0.40492873	-1.411760036	0.196693755	0.510634926	-5.366838664
5342	-0.273931973	-0.273931973	-1.007504005	0.348239025	0.652283203	-5.724120582
5343	NA	NA	NA	NA	NA	NA
5344	-0.205943715	-0.205943715	-2.236905179	0.056569504	0.308452135	-4.239432756
5345	NA	NA	NA	NA	NA	NA
5346	-0.223406443	-0.223406443	-1.145112139	0.306135173	0.617533603	-5.34873966
5347	-0.197097061	-0.197097061	-2.074130938	0.072705589	0.33818467	-4.475341522
5348	-0.116211982	-0.116211982	-1.2477619	0.248319325	0.564450629	-5.559729126
5349	NA	NA	NA	NA	NA	NA
5350	NA	NA	NA	NA	NA	NA
5351	0.115820921	0.115820921	1.000395702	0.347176259	0.652016444	-5.819673577
5352	0.152879709	0.152879709	1.720679761	0.124634516	0.419350751	-4.969007287
5353	NA	NA	NA	NA	NA	NA
5354	NA	NA	NA	NA	NA	NA
5355	-0.295191832	-0.295191832	-3.281303638	0.011585582	0.190705053	-2.702449988
5356	0.230911738	0.230911738	0.467040482	0.660941078	0.844859726	-5.881075549
5357	1.167392173	1.167392173	3.792041186	0.03648131	0.266995853	-3.209067812
5358	0.265787312	0.265787312	1.629952434	0.142776829	0.442518731	-5.089830506
5359	0.332762346	0.332762346	2.545477293	0.035151835	0.266819168	-3.784816561
5360	-0.494704259	-0.494704259	-3.18071944	0.013440133	0.198171522	-2.848265466
5361	NA	NA	NA	NA	NA	NA
5362	0.253921418	0.253921418	0.824813201	0.474065155	0.742480822	-5.168739644
5363	0.246611981	0.246611981	1.963940059	0.086111143	0.361689493	-4.632481647
5364	0.025086581	0.025086581	0.121013909	0.906743065	0.961315833	-6.325453289
5365	1.269751936	1.269751936	6.988878056	0.000498713	0.098213012	0.375545926
5366	0.298343084	0.298343084	1.227261898	0.260568178	0.576333966	-5.49675718
5367	0.234574923	0.234574923	0.701050713	0.51585209	0.769756202	-5.737089696
5368	-0.269354065	-0.269354065	-1.209920521	0.273379099	0.584213292	-5.41209619
5369	-0.379260076	-0.379260076	-2.263209752	0.054318542	0.305624455	-4.200978955
5370	-0.17062296	-0.17062296	-0.554234735	0.62072301	0.822641844	-5.344718211
5371	0.150793069	0.150793069	0.972357204	0.360093174	0.663187197	-5.846454068
5372	-0.150726231	-0.150726231	-1.772979455	0.115178122	0.406631068	-4.898086872
5373	NA	NA	NA	NA	NA	NA
5374	0.334224911	0.334224911	1.680223207	0.132442482	0.431063432	-5.023245586
5375	0.03545168	0.03545168	0.267964306	0.795685229	0.911960679	-6.294378639
5376	-0.061556001	-0.061556001	-0.711696328	0.497408587	0.758423288	-6.065416469
5377	-0.079827639	-0.079827639	-0.717546097	0.49398895	0.755906357	-6.061135183
5378	NA	NA	NA	NA	NA	NA
5379	-0.215758831	-0.215758831	-1.999929956	0.081487842	0.353687188	-4.581426192
5380	NA	NA	NA	NA	NA	NA
5381	-0.089950069	-0.089950069	-0.763800369	0.467486664	0.739626544	-6.026215689
5382	1.447994618	1.447994618	5.779377954	0.005247423	0.160853695	-1.711733116
5383	NA	NA	NA	NA	NA	NA
5384	NA	NA	NA	NA	NA	NA
5385	0.199193142	0.199193142	1.208506343	0.262255112	0.576599515	-5.603631631
5386	-1.456693913	-1.456693913	-3.960786663	0.004400848	0.155486522	-1.750236749
5387	0.390282475	0.390282475	1.267754961	0.300356346	0.613215518	-4.815050934
5388	NA	NA	NA	NA	NA	NA
5389	-0.018823865	-0.018823865	-0.199316193	0.84711938	0.934792864	-6.311788637
5390	0.157507495	0.157507495	0.511631757	0.646628812	0.836838428	-5.36783289
5391	0.140712211	0.140712211	0.897769248	0.39620725	0.691433159	-5.914776043
5392	0.011065086	0.011065086	0.123416835	0.904901768	0.960872429	-6.325132792
5393	-0.24884284	-0.24884284	-1.271652388	0.240146219	0.556992467	-5.532561082
5394	-0.767361747	-0.767361747	-2.492621945	0.0946414	0.377121104	-3.868892948
5395	0.211577177	0.211577177	1.33780671	0.218696464	0.535281632	-5.455631076
5396	0.241518395	0.241518395	1.674179733	0.13364717	0.432995099	-5.031298892
5397	0.06309705	0.06309705	0.377020723	0.716221027	0.875000051	-6.256457444
5398	-0.611534144	-0.611534144	-1.656397098	0.142936386	0.442518731	-4.981092368
5399	-0.273640512	-0.273640512	-1.438317936	0.189279256	0.502082036	-5.334274679
5400	-0.57896376	-0.57896376	-1.880648572	0.163481823	0.472922853	-4.309114827
5401	-0.04336089	-0.04336089	-0.290897471	0.783302169	0.906306406	-5.954467732
5402	NA	NA	NA	NA	NA	NA
5403	0.12882332	0.12882332	1.118691771	0.307524763	0.618583351	-5.507379019
5404	1.370019128	1.370019128	4.551790211	0.004246957	0.155486522	-1.487233925
5405	0.199047614	0.199047614	1.15357745	0.282836627	0.592875266	-5.663461731
5406	-0.071718824	-0.071718824	-0.461057558	0.661566848	0.845320686	-6.021664034
5407	-0.074770113	-0.074770113	-0.541498226	0.603301522	0.814194791	-6.176169689
5408	NA	NA	NA	NA	NA	NA
5409	-0.031313733	-0.031313733	-0.30957066	0.76500592	0.897770851	-6.281384973
5410	NA	NA	NA	NA	NA	NA
5411	NA	NA	NA	NA	NA	NA
5412	-0.03786927	-0.03786927	-0.338970735	0.743587803	0.888681505	-6.271103491
5413	-0.630104166	-0.630104166	-2.360164298	0.046768278	0.290920339	-4.058646059
5414	-0.305067462	-0.305067462	-1.827450214	0.106050654	0.394359883	-4.823327394
5415	-0.099857698	-0.099857698	-0.324367862	0.768440565	0.897792727	-5.450724709
5416	NA	NA	NA	NA	NA	NA
5417	-0.040739343	-0.040739343	-0.230066957	0.824816711	0.926284551	-6.216246783
5418	-0.028326498	-0.028326498	-0.141296188	0.894825337	0.956320205	-5.802657116
5419	NA	NA	NA	NA	NA	NA
5420	NA	NA	NA	NA	NA	NA
5421	NA	NA	NA	NA	NA	NA
5422	0.091030294	0.091030294	0.991570112	0.351203446	0.653420826	-5.82816634
5423	0.391644332	0.391644332	2.141885317	0.065500441	0.327296874	-4.377619878
5424	0.212075789	0.212075789	1.149857404	0.295471424	0.606786186	-5.475334959
5425	0.193506824	0.193506824	0.464492385	0.656820155	0.842642125	-6.128094195
5426	NA	NA	NA	NA	NA	NA
5427	-0.254769305	-0.254769305	-2.177329758	0.062016451	0.317986233	-4.326215541
5428	NA	NA	NA	NA	NA	NA
5429	0.038550959	0.038550959	0.40364887	0.697323801	0.86703131	-6.245316818
5430	0.173209158	0.173209158	1.103539485	0.302712364	0.615267463	-5.716264785
5431	-0.026181932	-0.026181932	-0.197506684	0.848487043	0.935978094	-6.312179195
5432	-0.205189241	-0.205189241	-2.29219319	0.051941729	0.30069305	-4.158522836
5433	-0.046382082	-0.046382082	-0.336427542	0.745431456	0.889901115	-6.272028651
5434	0.601481397	0.601481397	2.972261512	0.025975885	0.240927274	-3.221388278
5435	NA	NA	NA	NA	NA	NA
5436	0.037814205	0.037814205	0.332392349	0.748360311	0.890870038	-6.273482691
5437	NA	NA	NA	NA	NA	NA
5438	0.118489502	0.118489502	0.686477946	0.512323162	0.768256133	-6.083521069
5439	NA	NA	NA	NA	NA	NA
5440	-0.629842798	-0.629842798	-2.486918662	0.038466158	0.268767701	-3.871518174
5441	-1.165002204	-1.165002204	-2.033467792	0.077397194	0.345982367	-4.533608139
5442	0.072569174	0.072569174	0.627921464	0.553996631	0.792524685	-5.925267933
5443	NA	NA	NA	NA	NA	NA
5444	NA	NA	NA	NA	NA	NA
5445	NA	NA	NA	NA	NA	NA
5446	0.037174323	0.037174323	0.360248043	0.728233389	0.881980535	-6.263098932
5447	-0.922852971	-0.922852971	-3.614800246	0.009027473	0.181154292	-2.332641468
5448	-0.290351957	-0.290351957	-0.642826849	0.538792041	0.7859387	-6.113489587
5449	-0.006478148	-0.006478148	-0.07701252	0.940554747	0.976847861	-6.330210852
5450	NA	NA	NA	NA	NA	NA
5451	-0.470682954	-0.470682954	-3.566644308	0.007656288	0.174969497	-2.2950082
5452	-0.826213949	-0.826213949	-1.933098249	0.113574262	0.404351008	-4.464942321
5453	-0.00285954	-0.00285954	-0.024234158	0.981275083	0.993377654	-6.333131204
5454	NA	NA	NA	NA	NA	NA
5455	-0.381212865	-0.381212865	-1.405991031	0.198337744	0.513439486	-5.373866228
5456	NA	NA	NA	NA	NA	NA
5457	1.112007822	1.112007822	3.721858084	0.006140008	0.169442552	-2.077793637
5458	0.141793679	0.141793679	1.047055257	0.326471524	0.631335611	-5.77382808
5459	0.162950608	0.162950608	1.310537274	0.227330896	0.542887227	-5.487638502
5460	-0.478496084	-0.478496084	-2.253139376	0.060076538	0.315006583	-4.176777462
5461	0.28947838	0.28947838	1.421536037	0.193935229	0.508649289	-5.354892132
5462	0.253168155	0.253168155	2.223980438	0.062681481	0.318323653	-4.21717715
5463	-0.079220599	-0.079220599	-0.461845055	0.66440581	0.846776883	-5.883692157
5464	-0.839697764	-0.839697764	-4.787693608	0.001483007	0.121226298	-0.686947314
5465	NA	NA	NA	NA	NA	NA
5466	-0.19504631	-0.19504631	-1.267082648	0.241691755	0.55873435	-5.53778355
5467	NA	NA	NA	NA	NA	NA
5468	NA	NA	NA	NA	NA	NA
5469	-0.083591665	-0.083591665	-0.561937705	0.589955801	0.810156836	-6.164316749
5470	-0.306579395	-0.306579395	-1.779761308	0.114002527	0.405210803	-4.888827225
5471	0.130202662	0.130202662	1.07759663	0.313448818	0.622989298	-5.742978069
5472	0.338411401	0.338411401	1.704644578	0.127676457	0.424037559	-4.9905721
5473	-0.201105065	-0.201105065	-0.653249788	0.563399147	0.797211043	-5.285717354
5474	0.051449806	0.051449806	0.57804766	0.579553226	0.805619611	-6.154690189
5475	0.553381364	0.553381364	3.15187953	0.016767275	0.211280917	-2.93898244
5476	NA	NA	NA	NA	NA	NA
5477	0.025134068	0.025134068	0.310007866	0.764685769	0.897576669	-6.281238727
5478	-0.660873645	-0.660873645	-2.146716535	0.127847173	0.424338146	-4.107347405
5479	0.125357191	0.125357191	0.839301002	0.434578131	0.71790226	-5.76740838
5480	0.319177468	0.319177468	2.360781363	0.046723764	0.290920339	-4.057737572
5481	-0.139009359	-0.139009359	-0.729259818	0.508345892	0.765339648	-5.528820489
5482	0.071007076	0.071007076	0.721418208	0.49173374	0.754401907	-6.058284486
5483	0.13878319	0.13878319	0.631180027	0.552007418	0.790757986	-5.923125824
5484	-0.076215588	-0.076215588	-0.636431424	0.542738501	0.787550008	-6.117732638
5485	0.432300029	0.432300029	2.232566097	0.056949641	0.308452135	-4.245768323
5486	0.210850509	0.210850509	1.68676799	0.131149241	0.429485136	-5.014509681
5487	NA	NA	NA	NA	NA	NA
5488	-0.097248838	-0.097248838	-0.45837831	0.65919686	0.843856013	-6.220144013
5489	0.059183493	0.059183493	0.548680595	0.600791395	0.813627047	-6.082758931
5490	NA	NA	NA	NA	NA	NA
5491	-0.199260042	-0.199260042	-2.219681392	0.058093484	0.310481184	-4.264568267
5492	0.13786936	0.13786936	1.412328129	0.196532515	0.510634926	-5.366145738
5493	0.646230312	0.646230312	5.308320242	0.00078684	0.100233933	-0.075844702
5494	0.366429216	0.366429216	1.574852879	0.154952476	0.461455855	-5.16170658
5495	NA	NA	NA	NA	NA	NA
5496	0.141752312	0.141752312	0.878930728	0.405733076	0.696916512	-5.931340486
5497	0.242851882	0.242851882	1.151965738	0.283459918	0.592875266	-5.665188197
5498	0.037651091	0.037651091	0.081773348	0.937580149	0.975364828	-6.134648601
5499	-0.41881328	-0.41881328	-1.835663169	0.144259526	0.444347217	-4.469786273
5500	0.14547875	0.14547875	1.133981774	0.29049074	0.600573593	-5.684337663
5501	NA	NA	NA	NA	NA	NA
5502	NA	NA	NA	NA	NA	NA
5503	-0.325891124	-0.325891124	-1.670830157	0.134319235	0.433377947	-5.035756803
5504	NA	NA	NA	NA	NA	NA
5505	-0.711422167	-0.711422167	-2.740368699	0.026079112	0.240986117	-3.495936224
5506	NA	NA	NA	NA	NA	NA
5507	-0.105010902	-0.105010902	-0.530921333	0.61915446	0.821938965	-5.846759652
5508	-0.292084156	-0.292084156	-0.948777262	0.417470754	0.705428375	-5.075276346
5509	-0.302358232	-0.302358232	-2.431354944	0.041904455	0.276586753	-3.953659875
5510	-0.051164518	-0.051164518	-0.426046807	0.683253063	0.859196194	-6.146452612
5511	0.023364595	0.023364595	0.302794909	0.769973712	0.898326146	-6.28362574
5512	NA	NA	NA	NA	NA	NA
5513	-0.959293503	-0.959293503	-2.459349321	0.044546613	0.285743666	-3.890151386
5514	0.081724237	0.081724237	0.769785251	0.464127687	0.737422908	-6.021560522
5515	0.121488105	0.121488105	0.459324314	0.66034385	0.84469633	-6.13064866
5516	-0.323832405	-0.323832405	-3.2128076	0.012816638	0.196439621	-2.801637657
5517	0.39646153	0.39646153	3.010203318	0.017333324	0.215304344	-3.097574673
5518	0.279043637	0.279043637	1.786402032	0.112862372	0.402981521	-4.879746682
5519	NA	NA	NA	NA	NA	NA
5520	0.083864639	0.083864639	0.671953619	0.521039169	0.772951546	-6.093686733
5521	-0.136253017	-0.136253017	-1.074560844	0.314724652	0.624163105	-5.746073731
5522	0.024867747	0.024867747	0.235477741	0.819910103	0.924518959	-6.303246049
5523	0.03090936	0.03090936	0.127228598	0.905221689	0.960872429	-5.804824509
5524	0.205072905	0.205072905	1.732327467	0.122467514	0.416572113	-4.953289044
5525	0.118187451	0.118187451	1.4905256	0.175422021	0.485267832	-5.269276156
5526	0.360029221	0.360029221	1.981404906	0.08383669	0.357075976	-4.607740544
5527	-0.04925037	-0.04925037	-0.499801791	0.631023656	0.828031865	-6.199084431
5528	0.006098992	0.006098992	0.046234695	0.964286421	0.986641627	-6.332283708
5529	NA	NA	NA	NA	NA	NA
5530	-0.040766876	-0.040766876	-0.195315394	0.855166384	0.940179944	-5.792256684
5531	-1.511472208	-1.511472208	-1.642817237	0.14574707	0.446556135	-4.998506174
5532	-0.01194643	-0.01194643	-0.055884242	0.958254954	0.985328187	-5.812338283
5533	0.08709709	0.08709709	0.914350312	0.38795806	0.687498775	-5.899962605
5534	0.254037749	0.254037749	1.866723838	0.099900439	0.386215378	-4.768901431
5535	NA	NA	NA	NA	NA	NA
5536	NA	NA	NA	NA	NA	NA
5537	NA	NA	NA	NA	NA	NA
5538	-0.11258318	-0.11258318	-0.365704058	0.740536268	0.887376201	-5.435236576
5539	0.041891871	0.041891871	0.340548878	0.742444637	0.887896198	-6.270525998
5540	0.400228638	0.400228638	2.680052841	0.028596146	0.250108405	-3.585330546
5541	0.105758936	0.105758936	0.829656112	0.431420803	0.7146633	-5.973303705
5542	NA	NA	NA	NA	NA	NA
5543	NA	NA	NA	NA	NA	NA
5544	NA	NA	NA	NA	NA	NA
5545	-0.738589475	-0.738589475	-2.000713648	0.081389897	0.353687188	-4.580311397
5546	NA	NA	NA	NA	NA	NA
5547	0.085902475	0.085902475	0.864975902	0.412894718	0.703049207	-5.943426376
5548	-1.917376257	-1.917376257	-6.22821525	0.010303122	0.187395826	-2.613793255
5549	0.046407057	0.046407057	0.213677268	0.836285015	0.93041206	-6.308564089
5550	-0.050701231	-0.050701231	-0.536134001	0.606830951	0.816591418	-6.179213177
5551	-0.650157384	-0.650157384	-3.285474194	0.011514779	0.190336178	-2.696426491
5552	-0.000159525	-0.000159526	-0.001103567	0.999147217	0.999617552	-6.333451627
5553	-0.413420477	-0.413420477	-2.410595303	0.043267536	0.281503885	-3.984308235
5554	0.03582489	0.03582489	0.112598264	0.914914727	0.964943894	-5.994906783
5555	0.092132833	0.092132833	0.48719319	0.639533974	0.832517071	-6.205675812
5556	-0.311204784	-0.311204784	-2.386075313	0.044935344	0.287081917	-4.020473821
5557	NA	NA	NA	NA	NA	NA
5558	0.234588821	0.234588821	1.763715866	0.116802383	0.410546856	-4.910712049
5559	0.160248348	0.160248348	0.89624477	0.396972039	0.692312287	-5.916127053
5560	0.161124244	0.161124244	1.055644098	0.322767163	0.629345141	-5.765218723
5561	-0.122427072	-0.122427072	-1.087646551	0.309254361	0.620328238	-5.73268446
5562	NA	NA	NA	NA	NA	NA
5563	-0.002540377	-0.002540377	-0.022103002	0.982921439	0.993377654	-6.333185193
5564	0.107718425	0.107718425	0.34990187	0.751142217	0.891675534	-5.441355359
5565	0.128250617	0.128250617	1.632542358	0.14222673	0.442518731	-5.086422965
5566	-0.704963242	-0.704963242	-3.53263582	0.008039206	0.178932874	-2.343038739
5567	-0.09443389	-0.09443389	-0.97051698	0.360953481	0.663622102	-5.848191138
5568	0.287636569	0.287636569	2.041133543	0.076490678	0.345717425	-4.522647366
5569	NA	NA	NA	NA	NA	NA
5570	0.161819618	0.161819618	1.717966553	0.125144419	0.419958325	-4.972662213
5571	-0.010041796	-0.010041796	-0.082303543	0.937176504	0.975263161	-6.13459998
5572	-0.111323909	-0.111323909	-0.758043628	0.470732844	0.741983013	-6.03066404
5573	-0.200129091	-0.200129091	-0.579642394	0.5839873	0.806965686	-5.955868504
5574	0.046429305	0.046429305	0.492835333	0.635718585	0.830068265	-6.202745794
5575	0.052552412	0.052552412	0.4918645	0.636374268	0.830268536	-6.203252211
5576	0.09680386	0.09680386	0.633110905	0.550830814	0.790115225	-5.921851982
5577	0.321899539	0.321899539	1.988868538	0.082882555	0.355820359	-4.59714734
5578	NA	NA	NA	NA	NA	NA
5579	0.029950784	0.029950784	0.265577921	0.797457059	0.912688245	-6.295068279
5580	-0.074010674	-0.074010674	-0.4285465	0.679856313	0.857568144	-6.234242536
5581	0.104444596	0.104444596	0.691399277	0.516063049	0.769756202	-5.881835797
5582	-0.033751894	-0.033751894	-0.305693732	0.76784697	0.897792727	-6.282673009
5583	0.27803436	0.27803436	1.044769277	0.32746304	0.632200128	-5.776110703
5584	NA	NA	NA	NA	NA	NA
5585	0.114872741	0.114872741	0.6965814	0.513043275	0.768600546	-5.87813404
5586	NA	NA	NA	NA	NA	NA
5587	0.813756434	0.813756434	2.742916896	0.054913515	0.306340097	-3.577784536
5588	-0.092826716	-0.092826716	-0.847778341	0.421843706	0.707431837	-5.958102369
5589	0.206049436	0.206049436	2.073297451	0.072798901	0.338209984	-4.476538854
5590	NA	NA	NA	NA	NA	NA
5591	NA	NA	NA	NA	NA	NA
5592	0.406235339	0.406235339	4.023954977	0.004035536	0.152532244	-1.665090557
5593	-0.006905988	-0.006905988	-0.062841396	0.951475244	0.981175183	-6.331293733
5594	0.179370312	0.179370312	0.96962243	0.361372243	0.664008479	-5.84903462
5595	0.117417307	0.117417307	0.923283311	0.383566258	0.683324522	-5.891892068
5596	NA	NA	NA	NA	NA	NA
5597	-0.854708241	-0.854708241	-5.605016607	0.002863108	0.138572893	-1.106630587
5598	-0.022452946	-0.022452946	-0.181220289	0.860820754	0.942895229	-6.31553562
5599	-0.29554159	-0.29554159	-2.880215546	0.021085762	0.229132432	-3.289042631
5600	-0.235573099	-0.235573099	-1.500490075	0.172882546	0.483743966	-5.256727238
5601	-0.130209614	-0.130209614	-0.807162017	0.443517532	0.723054918	-5.991791004
5602	0.09912711	0.09912711	0.749740128	0.475441395	0.743358101	-6.037029407
5603	-0.033711388	-0.033711388	-0.135503756	0.89564945	0.957040538	-6.323425516
5604	-0.074657425	-0.074657425	-0.721155835	0.491886342	0.75445449	-6.05847807
5605	-0.054477712	-0.054477712	-0.176960007	0.871597051	0.946672325	-5.491691102
5606	NA	NA	NA	NA	NA	NA
5607	-0.012089095	-0.012089095	-0.072396047	0.94411092	0.978327844	-6.330587686
5608	NA	NA	NA	NA	NA	NA
5609	0.050980402	0.050980402	0.430706266	0.678350579	0.856337408	-6.233252103
5610	-0.463101276	-0.463101276	-2.251658781	0.066886959	0.328835675	-4.136197116
5611	NA	NA	NA	NA	NA	NA
5612	-0.180246504	-0.180246504	-0.912384674	0.388929369	0.68841016	-5.90173005
5613	0.123858621	0.123858621	1.241433344	0.250523151	0.567191791	-5.566869536
5614	0.164953902	0.164953902	1.681683889	0.13215283	0.431000739	-5.021297193
5615	0.524523608	0.524523608	1.771475589	0.155139868	0.461798226	-4.536630333
5616	-0.029934867	-0.029934867	-0.332580641	0.748223546	0.890870038	-6.273415221
5617	NA	NA	NA	NA	NA	NA
5618	-0.25795891	-0.25795891	-2.590461663	0.032804607	0.259828787	-3.718153541
5619	0.131004801	0.131004801	1.234776219	0.257931129	0.573620117	-5.488469003
5620	-0.025897445	-0.025897445	-0.209684448	0.839293665	0.931477182	-6.309482863
5621	-0.138694297	-0.138694297	-1.032723413	0.332726579	0.636890726	-5.788077253
5622	-0.078853006	-0.078853006	-0.723363188	0.490603447	0.753437763	-6.056847527
5623	NA	NA	NA	NA	NA	NA
5624	-0.149501168	-0.149501168	-1.387671497	0.203638383	0.517645077	-5.396071134
5625	-0.125806081	-0.125806081	-0.6243205	0.550259098	0.790115225	-6.125663114
5626	0.519308619	0.519308619	2.440756249	0.045759665	0.288909875	-3.916024951
5627	0.365759599	0.365759599	2.946777878	0.019068616	0.220656072	-3.190871369
5628	-0.082611575	-0.082611575	-0.31982011	0.757513429	0.893811137	-6.277903618
5629	0.062579534	0.062579534	0.593473185	0.569690313	0.800185025	-6.145239528
5630	0.140408374	0.140408374	1.294205117	0.232640718	0.54917335	-5.506610993
5631	-0.616986756	-0.616986756	-2.004158709	0.145622939	0.446452175	-4.21359405
5632	0.05694805	0.05694805	0.346000986	0.738500544	0.886589996	-6.268510889
5633	-0.006290765	-0.006290765	-0.052542391	0.95941885	0.985541258	-6.331943165
5634	NA	NA	NA	NA	NA	NA
5635	0.026954929	0.026954929	0.235895093	0.81959751	0.924518959	-6.303139273
5636	0.058566972	0.058566972	0.651577644	0.533420262	0.782126559	-6.107622332
5637	-0.716985315	-0.716985315	-3.313352094	0.011053101	0.189866253	-2.656210951
5638	0.123878021	0.123878021	0.780984396	0.457885747	0.733102603	-6.012766376
5639	-0.902299949	-0.902299949	-3.255075555	0.033774167	0.262935391	-3.142763195
5640	0.519825509	0.519825509	3.331063931	0.010769988	0.189172027	-2.630704906
5641	-0.034988621	-0.034988621	-0.18514447	0.857845087	0.941243001	-6.314753049
5642	0.242473583	0.242473583	2.481577924	0.038783828	0.26920673	-3.879419664
5643	NA	NA	NA	NA	NA	NA
5644	-0.550759128	-0.550759128	-5.651138201	0.000529088	0.099219587	0.302268513
5645	NA	NA	NA	NA	NA	NA
5646	-0.221347333	-0.221347333	-1.093596687	0.306792064	0.618433829	-5.726557311
5647	0.170917037	0.170917037	1.317325786	0.225154531	0.540375612	-5.479708722
5648	0.2592924	0.2592924	1.103004955	0.302930584	0.615318701	-5.716819825
5649	0.081123704	0.081123704	0.570114544	0.584662894	0.807253011	-6.159461842
5650	NA	NA	NA	NA	NA	NA
5651	0.092298799	0.092298799	0.411959209	0.691471345	0.863966548	-6.241690844
5652	0.283819358	0.283819358	1.558663462	0.182347025	0.49459828	-4.901176215
5653	NA	NA	NA	NA	NA	NA
5654	NA	NA	NA	NA	NA	NA
5655	0.44248523	0.44248523	2.228815015	0.057280312	0.308613717	-4.251243548
5656	0.00691748	0.00691748	0.028039254	0.97857219	0.992267221	-6.1379483
5657	-0.540276631	-0.540276631	-2.26045077	0.075640408	0.344166977	-4.07993447
5658	NA	NA	NA	NA	NA	NA
5659	-0.190826315	-0.190826315	-0.643861131	0.556550286	0.793938581	-5.58829968
5660	-1.393107958	-1.393107958	-7.425524072	0.00016987	0.074976317	1.344602057
5661	-0.100670697	-0.100670697	-1.149033196	0.284596874	0.593714158	-5.668325206
5662	NA	NA	NA	NA	NA	NA
5663	-0.218221328	-0.218221328	-1.413583742	0.19617655	0.510634926	-5.364613644
5664	0.05525062	0.05525062	0.61278499	0.557479435	0.794121733	-6.133088952
5665	NA	NA	NA	NA	NA	NA
5666	NA	NA	NA	NA	NA	NA
5667	NA	NA	NA	NA	NA	NA
5668	NA	NA	NA	NA	NA	NA
5669	NA	NA	NA	NA	NA	NA
5670	0.182604638	0.182604638	0.967253405	0.391005471	0.690022388	-5.336826568
5671	0.346539063	0.346539063	2.634558406	0.030659136	0.253873575	-3.652780319
5672	-0.665056467	-0.665056467	-4.157697836	0.003365589	0.146383353	-1.486895024
5673	0.076922843	0.076922843	0.395978755	0.702744687	0.869399518	-6.248600626
5674	0.619768815	0.619768815	1.983550836	0.083561273	0.356617589	-4.60469602
5675	-0.170169019	-0.170169019	-1.440516381	0.188676694	0.501251085	-5.33156363
5676	0.159517726	0.159517726	0.650478286	0.534093325	0.782126559	-6.108363328
5677	-0.972967603	-0.972967603	-4.534756596	0.002046372	0.134638526	-1.000184495
5678	0.093480992	0.093480992	0.747934835	0.476469197	0.743756891	-6.038405339
5679	NA	NA	NA	NA	NA	NA
5680	NA	NA	NA	NA	NA	NA
5681	NA	NA	NA	NA	NA	NA
5682	0.092010987	0.092010987	0.634611079	0.543864952	0.787550008	-6.118933384
5683	NA	NA	NA	NA	NA	NA
5684	NA	NA	NA	NA	NA	NA
5685	0.12074431	0.12074431	0.888492579	0.404650487	0.695619171	-5.833636809
5686	NA	NA	NA	NA	NA	NA
5687	0.238164307	0.238164307	1.225355099	0.256195938	0.572238508	-5.58490256
5688	0.125094068	0.125094068	0.558470637	0.592208045	0.810456857	-6.166355813
5689	NA	NA	NA	NA	NA	NA
5690	-0.097398008	-0.097398008	-0.48754018	0.639298995	0.832425409	-6.205496531
5691	NA	NA	NA	NA	NA	NA
5692	-0.19282755	-0.19282755	-1.005715737	0.349039145	0.653001789	-5.725841894
5693	0.147919064	0.147919064	0.752871094	0.495582425	0.757390589	-5.511412708
5694	-0.410992037	-0.410992037	-2.216406302	0.058387854	0.311404454	-4.269343701
5695	NA	NA	NA	NA	NA	NA
5696	NA	NA	NA	NA	NA	NA
5697	NA	NA	NA	NA	NA	NA
5698	NA	NA	NA	NA	NA	NA
5699	NA	NA	NA	NA	NA	NA
5700	NA	NA	NA	NA	NA	NA
5701	NA	NA	NA	NA	NA	NA
5702	NA	NA	NA	NA	NA	NA
5703	NA	NA	NA	NA	NA	NA
5704	NA	NA	NA	NA	NA	NA
5705	NA	NA	NA	NA	NA	NA
5706	NA	NA	NA	NA	NA	NA
5707	0.306227874	0.306227874	3.441753939	0.009166133	0.181154292	-2.472123533
5708	NA	NA	NA	NA	NA	NA
5709	NA	NA	NA	NA	NA	NA
5710	-0.302393253	-0.302393253	-1.777733041	0.114352924	0.405854418	-4.891598008
5711	NA	NA	NA	NA	NA	NA
5712	NA	NA	NA	NA	NA	NA
5713	-0.275722772	-0.275722772	-1.011965679	0.341950393	0.645242884	-5.808452936
5714	-0.363617967	-0.363617967	-1.637596183	0.141158913	0.442490115	-5.079766393
5715	0.0323287	0.0323287	0.346775505	0.737940919	0.88648539	-6.26822211
5716	-0.219059366	-0.219059366	-1.928249766	0.090946074	0.371712928	-4.682828736
5717	-0.894370883	-0.894370883	-1.46981864	0.2040463	0.517645077	-5.001653864
5718	0.240629721	0.240629721	1.998011877	0.081728044	0.354062205	-4.584154106
5719	NA	NA	NA	NA	NA	NA
5720	NA	NA	NA	NA	NA	NA
5721	-0.053375682	-0.053375682	-0.47203817	0.64983894	0.839266663	-6.21338889
5722	NA	NA	NA	NA	NA	NA
5723	NA	NA	NA	NA	NA	NA
5724	NA	NA	NA	NA	NA	NA
5725	-0.558183432	-0.558183432	-1.813147811	0.174343082	0.484362305	-4.362568373
5726	NA	NA	NA	NA	NA	NA
5727	NA	NA	NA	NA	NA	NA
5728	0.115455105	0.115455105	1.284761824	0.235758819	0.552482583	-5.517512238
5729	NA	NA	NA	NA	NA	NA
5730	NA	NA	NA	NA	NA	NA
5731	-0.997090568	-0.997090568	-3.366326532	0.015952938	0.207724679	-2.747997101
5732	NA	NA	NA	NA	NA	NA
5733	NA	NA	NA	NA	NA	NA
5734	0.120603691	0.120603691	1.048913765	0.325667148	0.630705213	-5.771969565
5735	0.070439717	0.070439717	0.580719278	0.577838137	0.805310593	-6.153069665
5736	-0.846164957	-0.846164957	-2.748598493	0.076796774	0.345982367	-3.710523352
5737	NA	NA	NA	NA	NA	NA
5738	0.08262425	0.08262425	0.268388436	0.807007531	0.918515378	-5.468966922
5739	0.013181471	0.013181471	0.11548924	0.910978737	0.963570078	-6.326166348
5740	0.04412376	0.04412376	0.294766987	0.77587427	0.902897307	-6.28621794
5741	0.344072974	0.344072974	2.229931565	0.057181685	0.308452135	-4.249613963
5742	0.385617101	0.385617101	4.461414118	0.002250596	0.138093419	-1.093013615
5743	NA	NA	NA	NA	NA	NA
5744	-2.234786757	-2.234786757	-3.375720136	0.012381558	0.196064324	-2.641952658
5745	NA	NA	NA	NA	NA	NA
5746	NA	NA	NA	NA	NA	NA
5747	-0.614742003	-0.614742003	-1.289980893	0.234031159	0.550716796	-5.511493662
5748	-0.006239283	-0.006239283	-0.067494956	0.947887805	0.979697312	-6.330962303
5749	0.252064674	0.252064674	2.162709137	0.063430803	0.319964242	-4.347441412
5750	-0.118127332	-0.118127332	-0.620698745	0.570167043	0.800185025	-5.603440702
5751	0.196010093	0.196010093	1.553691519	0.159875165	0.468457745	-5.188986179
5752	0.295106673	0.295106673	1.405090615	0.236424942	0.553567327	-4.91643084
5753	-0.199785354	-0.199785354	-1.023873073	0.336635465	0.640274862	-5.796802889
5754	-0.35055536	-0.35055536	-1.076758821	0.324393726	0.630016879	-5.549617133
5755	NA	NA	NA	NA	NA	NA
5756	NA	NA	NA	NA	NA	NA
5757	0.254345064	0.254345064	1.787384142	0.112694669	0.402981521	-4.87840261
5758	0.426269968	0.426269968	1.278477973	0.243043391	0.559842724	-5.439657341
5759	-1.010518215	-1.010518215	-4.524979	0.002932622	0.138572893	-1.241256163
5760	-0.568945068	-0.568945068	-1.848104844	0.168615045	0.477817566	-4.334781532
5761	-0.174649759	-0.174649759	-0.688164289	0.511317137	0.76727655	-6.082328349
5762	-0.028867592	-0.028867592	-0.231936407	0.822563917	0.925965313	-6.304144565
5763	0.029659633	0.029659633	0.293744905	0.776626632	0.903210896	-6.286543085
5764	0.44619825	0.44619825	1.44938623	0.249573768	0.566292649	-4.662133608
5765	-0.158066264	-0.158066264	-1.387030426	0.203826096	0.517645077	-5.396845078
5766	NA	NA	NA	NA	NA	NA
5767	NA	NA	NA	NA	NA	NA
5768	0.236212535	0.236212535	1.816039119	0.107904099	0.396997422	-4.839060663
5769	NA	NA	NA	NA	NA	NA
5770	0.140633807	0.140633807	0.711881302	0.500258542	0.760226064	-5.975706709
5771	0.098469841	0.098469841	0.654163383	0.53183922	0.78125185	-6.105875071
5772	0.265591314	0.265591314	2.44600328	0.040968857	0.274388059	-3.93201937
5773	0.47831642	0.47831642	3.504835475	0.013516454	0.198171522	-2.587658477
5774	-0.108342641	-0.108342641	-1.08011138	0.312395056	0.62244715	-5.740408882
5775	-0.014112473	-0.014112473	-0.101610304	0.921632606	0.968098655	-6.32781118
5776	-0.314173629	-0.314173629	-1.610855283	0.146893849	0.448775841	-5.114877249
5777	-0.659830052	-0.659830052	-2.143326631	0.128238162	0.424751439	-4.109821591
5778	NA	NA	NA	NA	NA	NA
5779	-1.754434059	-1.754434059	-5.698929943	0.013011787	0.197860585	-2.699859862
5780	0.029739409	0.029739409	0.334765399	0.746637352	0.890703114	-6.27262965
5781	0.088745951	0.088745951	1.101141243	0.303692421	0.615662555	-5.718753534
5782	NA	NA	NA	NA	NA	NA
5783	0.126938335	0.126938335	0.393666188	0.710737379	0.87315251	-5.915530875
5784	NA	NA	NA	NA	NA	NA
5785	-0.562815683	-0.562815683	-1.828194757	0.171849744	0.482906111	-4.350580818
5786	-0.047235292	-0.047235292	-0.547869987	0.599123646	0.812464079	-6.172518153
5787	NA	NA	NA	NA	NA	NA
5788	-0.040928937	-0.040928937	-0.520192604	0.617384727	0.820947866	-6.188091819
5789	NA	NA	NA	NA	NA	NA
5790	0.003714046	0.003714046	0.028602425	0.978004138	0.991848956	-6.244921068
5791	-0.089164446	-0.089164446	-0.531319515	0.612127142	0.818303638	-6.092675761
5792	0.086757164	0.086757164	0.504021325	0.628188635	0.826182083	-6.196843382
5793	0.09610471	0.09610471	0.80080919	0.446975769	0.72600019	-5.996934976
5794	0.172652316	0.172652316	0.836879062	0.452177211	0.729188408	-5.44636454
5795	NA	NA	NA	NA	NA	NA
5796	NA	NA	NA	NA	NA	NA
5797	NA	NA	NA	NA	NA	NA
5798	-0.437014376	-0.437014376	-2.804882363	0.023638729	0.231877752	-3.400407317
5799	0.009447455	0.009447455	0.083922931	0.935234191	0.974528936	-6.32960332
5800	0.162154176	0.162154176	1.803347809	0.11000156	0.399157067	-4.856515033
5801	-0.641896236	-0.641896236	-2.230382872	0.057141868	0.308452135	-4.248955246
5802	NA	NA	NA	NA	NA	NA
5803	-0.054945533	-0.054945533	-0.501438376	0.629923288	0.826928328	-6.198217311
5804	0.105272711	0.105272711	0.927508358	0.381501845	0.682124443	-5.88805318
5805	NA	NA	NA	NA	NA	NA
5806	-0.057261433	-0.057261433	-0.467830382	0.65271459	0.84125899	-6.215489694
5807	0.039242108	0.039242109	0.401187138	0.699061635	0.868231949	-6.246377339
5808	-0.488713269	-0.488713269	-1.595294126	0.150328772	0.453404092	-5.135181485
5809	-0.13182433	-0.13182433	-0.703209371	0.522713147	0.774533819	-5.547554445
5810	NA	NA	NA	NA	NA	NA
5811	0.28778334	0.28778334	1.52848381	0.165923945	0.474733407	-5.221236156
5812	0.144616954	0.144616954	0.469759399	0.672782887	0.852220228	-5.389101132
5813	0.040317036	0.040317036	0.371334763	0.720283986	0.87744186	-6.258741567
5814	0.144416298	0.144416298	1.290194311	0.233960742	0.550716796	-5.511247221
5815	NA	NA	NA	NA	NA	NA
5816	0.04186844	0.04186844	0.175113682	0.865456046	0.944288507	-6.316720356
5817	-0.153372277	-0.153372277	-0.594446371	0.569071307	0.800162049	-6.144635683
5818	NA	NA	NA	NA	NA	NA
5819	0.224838253	0.224838253	1.965330246	0.085927932	0.361396104	-4.630514722
5820	NA	NA	NA	NA	NA	NA
5821	0.803509266	0.803509266	3.080225396	0.018503134	0.216545999	-3.035425519
5822	NA	NA	NA	NA	NA	NA
5823	NA	NA	NA	NA	NA	NA
5824	0.479680776	0.479680776	2.289888026	0.0521269	0.30069305	-4.16190266
5825	NA	NA	NA	NA	NA	NA
5826	-0.002928474	-0.002928474	-0.021716564	0.983219978	0.993377654	-6.33319445
5827	-0.129274833	-0.129274833	-1.317533589	0.225088193	0.540375612	-5.479465581
5828	0.083654079	0.083654079	0.606736777	0.56128722	0.796281979	-6.136932326
5829	-0.089904084	-0.089904084	-0.849413584	0.420986938	0.707234866	-5.956717331
5830	-0.32298773	-0.32298773	-1.817197476	0.10771456	0.396997422	-4.837465252
5831	NA	NA	NA	NA	NA	NA
5832	0.253628926	0.253628926	1.28862416	0.270562785	0.582610037	-5.033844562
5833	NA	NA	NA	NA	NA	NA
5834	0.197469792	0.197469792	2.201407092	0.059755054	0.314419341	-4.291196999
5835	0.128218168	0.128218168	1.071926077	0.315835272	0.624675553	-5.748755278
5836	NA	NA	NA	NA	NA	NA
5837	0.215020646	0.215020646	1.983591922	0.083556009	0.356617589	-4.604637719
5838	-0.031897542	-0.031897542	-0.169972961	0.873715392	0.947483947	-5.797544858
5839	-0.378963054	-0.378963054	-3.133717326	0.014411711	0.203015393	-2.916739845
5840	-0.113729982	-0.113729982	-1.179217719	0.273070331	0.58420098	-5.635771079
5841	-0.096814431	-0.096814431	-0.73396505	0.484471926	0.749623052	-6.048955761
5842	-0.172128887	-0.172128887	-1.063656425	0.319341211	0.626767957	-5.757140317
5843	-0.330399088	-0.330399088	-0.924807917	0.382820369	0.682779172	-5.890508414
5844	NA	NA	NA	NA	NA	NA
5845	NA	NA	NA	NA	NA	NA
5846	NA	NA	NA	NA	NA	NA
5847	-0.143975376	-0.143975376	-1.014590704	0.340773185	0.643640271	-5.805893518
5848	-0.003488649	-0.003488649	-0.030404035	0.976509316	0.991436847	-6.332946909
5849	NA	NA	NA	NA	NA	NA
5850	0.309875111	0.309875111	2.522624357	0.036409232	0.266995853	-3.818665312
5851	NA	NA	NA	NA	NA	NA
5852	-0.287887022	-0.287887022	-0.970270988	0.36519569	0.667379685	-5.759494237
5853	0.376971242	0.376971242	1.22451607	0.314017942	0.623149205	-4.851278045
5854	0.00480882	0.00480882	0.046580043	0.964019877	0.986641627	-6.332266188
5855	-0.156359135	-0.156359135	-0.756563397	0.478953218	0.745558036	-5.833626051
5856	NA	NA	NA	NA	NA	NA
5857	NA	NA	NA	NA	NA	NA
5858	0.172349617	0.172349617	1.423666486	0.193338613	0.507922124	-5.352282398
5859	-0.452517143	-0.452517143	-2.884306705	0.020955595	0.229132432	-3.283001903
5860	NA	NA	NA	NA	NA	NA
5861	NA	NA	NA	NA	NA	NA
5862	0.134029326	0.134029326	1.09617726	0.305729026	0.617533603	-5.723892438
5863	-0.295184458	-0.295184458	-2.119106059	0.090034636	0.369923351	-4.245702284
5864	NA	NA	NA	NA	NA	NA
5865	-0.100718291	-0.100718291	-0.765224305	0.466686023	0.739063496	-6.025110938
5866	NA	NA	NA	NA	NA	NA
5867	-0.093345846	-0.093345846	-0.569685335	0.584940062	0.807253011	-6.159718281
5868	0.094641583	0.094641583	0.652798427	0.538924328	0.785951856	-5.90867258
5869	0.026292431	0.026292431	0.141755625	0.890870352	0.954193561	-6.322480197
5870	0.058072263	0.058072263	0.632997831	0.544864416	0.787918245	-6.119994941
5871	0.34121351	0.34121351	0.837387328	0.4421381	0.722468612	-5.631888937
5872	-0.015071066	-0.015071066	-0.113100738	0.912810914	0.964501454	-6.32646435
5873	0.321613747	0.321613747	1.827284508	0.129767682	0.427375382	-4.589478956
5874	NA	NA	NA	NA	NA	NA
5875	0.024261651	0.024261651	0.106954393	0.917916466	0.966043114	-6.239058461
5876	0.237684922	0.237684922	2.397214294	0.044169794	0.284299192	-4.00404932
5877	-0.133831503	-0.133831503	-0.847572616	0.42195158	0.707431837	-5.95827646
5878	-0.102487319	-0.102487319	-1.211518877	0.261163084	0.576365974	-5.600295654
5879	NA	NA	NA	NA	NA	NA
5880	0.013348357	0.013348357	0.170802978	0.868731504	0.945501992	-6.317532418
5881	0.315002226	0.315002226	2.961250377	0.018657289	0.217192062	-3.169559891
5882	-0.336071852	-0.336071852	-3.239335784	0.01232422	0.195958166	-2.763165704
5883	NA	NA	NA	NA	NA	NA
5884	-0.068585365	-0.068585365	-0.434026475	0.676038826	0.854797597	-6.231720268
5885	0.111311646	0.111311646	0.892972047	0.398617487	0.69272576	-5.919021119
5886	NA	NA	NA	NA	NA	NA
5887	-0.139897718	-0.139897718	-0.376215137	0.726862897	0.881111046	-5.734124973
5888	-0.340399103	-0.340399103	-1.409318413	0.210121791	0.524564032	-5.189855168
5889	-0.436757921	-0.436757921	-2.258627622	0.090518382	0.370915939	-4.038061658
5890	-0.027287728	-0.027287728	-0.200900251	0.849026961	0.936087827	-5.979270897
5891	-3.006629151	-3.006629151	-2.859275397	0.029998919	0.253594717	-3.36136651
5892	-0.312080444	-0.312080444	-2.347999199	0.047654613	0.292747213	-4.076550316
5893	-0.684781435	-0.684781435	-5.455861968	0.00105171	0.108156516	-0.272027975
5894	-0.704239656	-0.704239656	-2.560851165	0.034330943	0.26434884	-3.762038143
5895	NA	NA	NA	NA	NA	NA
5896	NA	NA	NA	NA	NA	NA
5897	-1.389501519	-1.389501519	-4.513519201	0.023699117	0.231909347	-2.969413894
5898	0.002100815	0.002100816	0.021464339	0.983414834	0.993377654	-6.333200405
5899	0.514491268	0.514491268	1.01726393	0.349636006	0.653266832	-5.607725366
5900	0.527537492	0.527537492	3.481748324	0.008650771	0.181154292	-2.41518841
5901	0.013557128	0.013557128	0.097741864	0.924605248	0.96914073	-6.328232267
5902	-0.996783913	-0.996783913	-2.152905191	0.064397024	0.323081245	-4.361657496
5903	NA	NA	NA	NA	NA	NA
5904	0.014244074	0.014244074	0.12538633	0.903393054	0.960744197	-6.324865425
5905	0.317475379	0.317475379	2.037376024	0.076933723	0.345982367	-4.528021409
5906	-0.141703176	-0.141703176	-0.82702763	0.432822386	0.716361169	-5.975485873
5907	0.208905131	0.208905131	1.842086635	0.103717598	0.390408203	-4.803093426
5908	-0.703411458	-0.703411458	-1.822351027	0.112496856	0.402981521	-4.764106567
5909	NA	NA	NA	NA	NA	NA
5910	-0.12195766	-0.12195766	-0.321398531	0.759192664	0.89478019	-6.081117697
5911	-0.569640013	-0.569640013	-2.846619902	0.02218697	0.230529027	-3.338677428
5912	NA	NA	NA	NA	NA	NA
5913	0.22148146	0.22148146	1.751684984	0.118944045	0.413217774	-4.927068628
5914	0.136604946	0.136604946	1.567264198	0.156701728	0.464279841	-5.171510632
5915	NA	NA	NA	NA	NA	NA
5916	-0.126036479	-0.126036479	-0.893461944	0.398370865	0.69272576	-5.918588448
5917	NA	NA	NA	NA	NA	NA
5918	NA	NA	NA	NA	NA	NA
5919	0.099230602	0.099230602	0.48805464	0.638950688	0.832267536	-6.205230501
5920	0.211281525	0.211281525	1.842557307	0.10364339	0.390408203	-4.802441764
5921	NA	NA	NA	NA	NA	NA
5922	NA	NA	NA	NA	NA	NA
5923	0.290483793	0.290483793	1.190431737	0.280385589	0.591537604	-5.432822828
5924	0.042367104	0.042367104	0.285686202	0.78363664	0.906306406	-6.200559311
5925	-0.013184474	-0.013184474	-0.087241254	0.932680522	0.973638234	-6.329293081
5926	0.082920795	0.082920795	0.65491571	0.534070568	0.782126559	-6.01584942
5927	0.353843259	0.353843259	3.814032617	0.005394462	0.162972333	-1.950418599
5928	NA	NA	NA	NA	NA	NA
5929	-0.159281834	-0.159281834	-1.386782484	0.209327677	0.523952524	-5.314479425
5930	-1.58213794	-1.58213794	-4.754026135	0.003459482	0.146383353	-1.297417299
5931	0.428987231	0.428987231	1.618152612	0.145307967	0.446452175	-5.105323061
5932	0.254383119	0.254383119	2.877444545	0.021174403	0.229132432	-3.293134568
5933	0.162734471	0.162734471	1.155559997	0.293310019	0.604442366	-5.469413425
5934	0.087458532	0.087458532	0.602362629	0.564050466	0.797424783	-6.139690359
5935	-0.380574736	-0.380574736	-1.742412681	0.12061976	0.414553309	-4.939643382
5936	0.012225307	0.012225307	0.066892831	0.948351914	0.979697312	-6.331006518
5937	-0.208626581	-0.208626581	-2.605523309	0.032055028	0.258069313	-3.69582649
5938	-0.28355191	-0.28355191	-1.36759124	0.209590215	0.523952524	-5.420212667
5939	-0.033808361	-0.033808361	-0.27739785	0.788693559	0.908470201	-6.291593219
5940	NA	NA	NA	NA	NA	NA
5941	0.969631155	0.969631155	3.600476536	0.009197792	0.181154292	-2.350925506
5942	-0.157724774	-0.157724774	-1.727587723	0.123345032	0.417357983	-4.959690604
5943	0.161312219	0.161312219	1.688750571	0.130759808	0.429091371	-5.011860384
5944	0.107873598	0.107873598	0.857296701	0.4168739	0.705068105	-5.950009559
5945	-0.100432525	-0.100432525	-0.974125841	0.359267792	0.662432459	-5.844782166
5946	NA	NA	NA	NA	NA	NA
5947	0.542417917	0.542417917	3.138136082	0.014317301	0.203015393	-2.910293893
5948	-0.187504201	-0.187504201	-0.647181521	0.542304449	0.787511585	-5.912468059
5949	NA	NA	NA	NA	NA	NA
5950	-0.219177304	-0.219177304	-1.266225237	0.247140893	0.562913812	-5.453446084
5951	-0.306863914	-0.306863914	-1.650451522	0.144160624	0.444257195	-4.988723562
5952	NA	NA	NA	NA	NA	NA
5953	0.181688986	0.181688986	1.820935245	0.107105111	0.395985522	-4.83231458
5954	0.010557694	0.010557694	0.098265445	0.924202835	0.969037539	-6.328176228
5955	0.232234616	0.232234616	1.399880339	0.200092241	0.514495706	-5.381291814
5956	0.167839477	0.167839477	1.08041667	0.312267321	0.62244715	-5.740096686
5957	0.157460382	0.157460382	1.57599205	0.154691428	0.461148868	-5.160232814
5958	1.323104012	1.323104012	5.602446898	0.000559233	0.100233933	0.249713789
5959	-0.056718341	-0.056718341	-0.528068875	0.612158256	0.818303638	-6.183736194
5960	NA	NA	NA	NA	NA	NA
5961	NA	NA	NA	NA	NA	NA
5962	-0.127186339	-0.127186339	-1.257865445	0.244834683	0.561482024	-5.548280299
5963	0.11246202	0.11246202	1.234301061	0.253026487	0.569264954	-5.574888134
5964	-0.070986319	-0.070986319	-0.556821431	0.59328105	0.810758115	-6.167321673
5965	-0.090901461	-0.090901461	-0.882547928	0.403891345	0.695251408	-5.928182029
5966	NA	NA	NA	NA	NA	NA
5967	NA	NA	NA	NA	NA	NA
5968	NA	NA	NA	NA	NA	NA
5969	0.97500577	0.97500577	2.260627096	0.054535535	0.305821083	-4.204757858
5970	0.076751733	0.076751733	0.482216473	0.64290893	0.835205244	-6.208233967
5971	-0.081070389	-0.081070389	-0.263341027	0.810525057	0.920375381	-5.470453154
5972	-0.034516215	-0.034516215	-0.264004453	0.798626007	0.912800371	-6.295519683
5973	-0.36301029	-0.36301029	-2.644299506	0.030204914	0.253594717	-3.638337871
5974	0.169132723	0.169132723	0.549393997	0.623629857	0.823925397	-5.347416926
5975	NA	NA	NA	NA	NA	NA
5976	-0.430072615	-0.430072615	-3.668116604	0.006625065	0.17054635	-2.152623384
5977	-0.160624989	-0.160624989	-1.039793344	0.329629403	0.63402698	-5.781066455
5978	NA	NA	NA	NA	NA	NA
5979	NA	NA	NA	NA	NA	NA
5980	0.936187816	0.936187816	3.041019837	0.061312349	0.317064328	-3.547845771
5981	-0.226676564	-0.226676564	-1.550244626	0.17383567	0.484007087	-5.023454524
5982	-0.016597327	-0.016597327	-0.12356696	0.904786751	0.960872429	-6.32511256
5983	0.071748381	0.071748381	0.524620576	0.614443556	0.819345716	-6.185650613
5984	NA	NA	NA	NA	NA	NA
5985	-0.031609428	-0.031609428	-0.32895956	0.75085537	0.891675534	-6.274706245
5986	NA	NA	NA	NA	NA	NA
5987	NA	NA	NA	NA	NA	NA
5988	-0.010439256	-0.010439256	-0.112212004	0.913492788	0.964501454	-6.326573648
5989	-0.01926958	-0.01926958	-0.169211868	0.869941187	0.946061673	-6.317827082
5990	0.438701751	0.438701751	1.482732997	0.177431198	0.48720987	-5.279058487
5991	-0.082440659	-0.082440659	-0.710282009	0.498237636	0.758720603	-6.066446975
5992	NA	NA	NA	NA	NA	NA
5993	0.043932483	0.043932483	0.389015891	0.707681523	0.871581493	-6.25152929
5994	-0.00356127	-0.00356127	-0.033621622	0.974024359	0.990808439	-6.33283429
5995	0.027119841	0.027119841	0.155322787	0.880515907	0.949564915	-6.32028296
5996	-0.134416049	-0.134416049	-1.400467215	0.199923149	0.514495706	-5.380579472
5997	-1.259258099	-1.259258099	-4.232782737	0.00593898	0.169048834	-1.801441852
5998	0.26947462	0.26947462	0.875334683	0.450203949	0.728129691	-5.131404304
5999	-0.008927419	-0.008927419	-0.083904723	0.935248206	0.974528936	-6.32960499
6000	0.023862266	0.023862266	0.15600415	0.879996522	0.949564915	-6.320167351
6001	NA	NA	NA	NA	NA	NA
6002	-0.785476045	-0.785476045	-2.152013542	0.064485618	0.323239228	-4.362949725
6003	-0.249147949	-0.249147949	-1.434375366	0.190364121	0.503842378	-5.339130667
6004	-0.876390753	-0.876390753	-0.963739837	0.392556493	0.69042521	-5.339901067
6005	-0.497400325	-0.497400325	-2.503343192	0.037505688	0.266995853	-3.847211553
6006	0.10966213	0.10966213	0.631916352	0.55636476	0.793938581	-5.784727658
6007	-0.037601142	-0.037601142	-0.32497523	0.753755238	0.89250924	-6.276110906
6008	0.144203209	0.144203209	1.310514325	0.227338283	0.542887227	-5.487665265
6009	0.188233095	0.188233095	1.493591762	0.180224702	0.492547236	-5.185757719
6010	0.047943224	0.047943224	0.254328584	0.805826152	0.9176545	-6.298237618
6011	NA	NA	NA	NA	NA	NA
6012	0.095514378	0.095514378	0.722295645	0.491223624	0.754071402	-6.057636649
6013	-0.106172048	-0.106172048	-0.684797837	0.5133267	0.768663936	-6.084706812
6014	NA	NA	NA	NA	NA	NA
6015	NA	NA	NA	NA	NA	NA
6016	-0.212056523	-0.212056523	-1.561688602	0.157998372	0.465850261	-5.178698785
6017	-0.06388095	-0.06388095	-0.551984817	0.596434008	0.811206502	-6.170139063
6018	0.085683049	0.085683049	0.278324335	0.800101743	0.913746859	-5.465963769
6019	NA	NA	NA	NA	NA	NA
6020	0.126023142	0.126023142	0.740093109	0.480950659	0.74741087	-6.044348821
6021	-0.375126066	-0.375126066	-1.218522383	0.315962776	0.624675553	-4.85628681
6022	-0.49101415	-0.49101415	-2.723630465	0.02675383	0.244037794	-3.520738228
6023	0.030208115	0.030208115	0.236295184	0.819297877	0.924518959	-6.303036739
6024	NA	NA	NA	NA	NA	NA
6025	-0.143394908	-0.143394908	-1.468268124	0.18121524	0.4938406	-5.297142724
6026	0.611845336	0.611845336	1.987457829	0.147895769	0.450111419	-4.226328291
6027	-1.083981877	-1.083981877	-2.684799458	0.028389289	0.248982264	-3.578293852
6028	0.080047688	0.080047688	0.508970704	0.624871635	0.824711559	-6.194192267
6029	NA	NA	NA	NA	NA	NA
6030	-0.173449667	-0.173449667	-1.708413843	0.126955245	0.423105672	-4.985510849
6031	-0.269545363	-0.269545363	-0.952746723	0.369340818	0.67110774	-5.864833195
6032	0.134227129	0.134227129	1.314933033	0.225919591	0.541231921	-5.482506653
6033	0.024749666	0.024749666	0.153681496	0.881767277	0.949843691	-6.320559377
6034	NA	NA	NA	NA	NA	NA
6035	0.109513606	0.109513606	0.782081951	0.457277072	0.733079014	-6.011898705
6036	-0.178855298	-0.178855298	-0.544767568	0.603336144	0.814194791	-6.085019525
6037	NA	NA	NA	NA	NA	NA
6038	NA	NA	NA	NA	NA	NA
6039	-0.438121247	-0.438121247	-3.917738599	0.004670136	0.156327028	-1.808617093
6040	NA	NA	NA	NA	NA	NA
6041	0.025152756	0.025152756	0.172968232	0.867085908	0.944900146	-6.317127032
6042	NA	NA	NA	NA	NA	NA
6043	-0.179495673	-0.179495673	-1.23449963	0.252956509	0.569264954	-5.574665301
6044	-0.226052988	-0.226052988	-2.06164229	0.07411609	0.340464116	-4.493268917
6045	0.196454311	0.196454311	1.251454721	0.247040892	0.562913812	-5.555551594
6046	0.011463385	0.011463385	0.114299169	0.911891549	0.964215674	-6.326315603
6047	0.156846999	0.156846999	1.622688845	0.144330076	0.444349861	-5.099373531
6048	0.25627094	0.25627094	2.742457765	0.025996143	0.240927274	-3.492841135
6049	0.078456042	0.078456042	0.703449059	0.502255417	0.761927323	-6.071400343
6050	0.069087324	0.069087324	0.522918371	0.620427454	0.822519254	-5.989036662
6051	-0.054647787	-0.054647787	-0.281856244	0.785396287	0.906696854	-6.290243942
6052	-0.657564562	-0.657564562	-1.844054783	0.142899382	0.442518731	-4.461059997
6053	0.310407017	0.310407017	1.00829543	0.392604405	0.69042521	-5.028429092
6054	-0.679143843	-0.679143843	-3.578174437	0.025402395	0.24054502	-2.896794904
6055	NA	NA	NA	NA	NA	NA
6056	0.192975141	0.192975141	1.151109219	0.283791611	0.592875266	-5.666105012
6057	0.049106454	0.049106454	0.158120306	0.880810528	0.949564915	-5.987934259
6058	NA	NA	NA	NA	NA	NA
6059	-0.645225224	-0.645225224	-5.55491268	0.000590497	0.100233933	0.198043693
6060	-0.076346708	-0.076346708	-0.3834056	0.711670146	0.873436533	-6.253852728
6061	-0.119868314	-0.119868314	-1.378833098	0.206239704	0.521308471	-5.406722828
6062	0.219147183	0.219147183	1.37603432	0.207069459	0.521847775	-5.410087405
6063	NA	NA	NA	NA	NA	NA
6064	0.003066802	0.003066802	0.011704181	0.991133361	0.995080889	-6.002021988
6065	-0.776610452	-0.776610452	-2.060802701	0.112218694	0.402713582	-4.237477679
6066	0.244208295	0.244208295	1.740977029	0.120881187	0.414553309	-4.941587889
6067	-0.171313552	-0.171313552	-1.184070212	0.271253507	0.582939384	-5.630483404
6068	0.386520166	0.386520166	1.255533849	0.304152738	0.615839269	-4.825305193
6069	-0.205654612	-0.205654612	-1.656874122	0.142838589	0.442518731	-4.980479632
6070	0.001107148	0.001107148	0.006125202	0.995359689	0.997550043	-6.0020785
6071	NA	NA	NA	NA	NA	NA
6072	-0.717443898	-0.717443898	-1.833540841	0.118196318	0.412757931	-4.672904139
6073	-0.332586097	-0.332586097	-0.788163549	0.461639942	0.73589868	-5.80897904
6074	-0.526465408	-0.526465408	-2.215475501	0.070240836	0.334720156	-4.182942951
6075	-0.003998131	-0.003998131	-0.037636586	0.970924012	0.989944971	-6.332677893
6076	-0.072400021	-0.072400021	-0.163874403	0.874600939	0.947589641	-6.230566313
6077	-0.102814998	-0.102814998	-1.076768928	0.313796266	0.623149205	-5.74382273
6078	0.610814211	0.610814211	1.201130298	0.264944881	0.577563944	-5.61177598
6079	NA	NA	NA	NA	NA	NA
6080	0.365862987	0.365862987	2.935598365	0.019392822	0.221907516	-3.207342449
6081	0.079200812	0.079200812	0.699930631	0.504332272	0.762751125	-6.073934565
6082	0.016780929	0.016780929	0.159600977	0.877255784	0.949222811	-6.319548736
6083	0.121367212	0.121367212	0.381343573	0.714599849	0.874349699	-6.165907648
6084	0.187004211	0.187004211	2.286009045	0.052439983	0.301019388	-4.16758882
6085	-0.281217966	-0.281217966	-2.446177527	0.040957856	0.274388059	-3.93176188
6086	NA	NA	NA	NA	NA	NA
6087	-0.131527313	-0.131527313	-1.099692754	0.304285581	0.615888615	-5.720254797
6088	-0.4778559	-0.4778559	-2.495939074	0.03793561	0.267267899	-3.858170143
6089	0.146745521	0.146745521	1.31227451	0.226772238	0.542144653	-5.485611639
6090	0.151848718	0.151848718	0.954448734	0.385502764	0.685242717	-5.530890994
6091	NA	NA	NA	NA	NA	NA
6092	0.008947076	0.008947076	0.074407592	0.942561212	0.97735734	-6.330426346
6093	0.101991441	0.101991441	0.858437789	0.416280901	0.704611264	-5.949034382
6094	-0.532172481	-0.532172481	-3.989943631	0.004227984	0.155486522	-1.710857934
6095	0.00438956	0.00438956	0.023604244	0.981846938	0.993377654	-6.245065219
6096	0.304099527	0.304099527	2.191763081	0.060650856	0.315683907	-4.305232702
6097	NA	NA	NA	NA	NA	NA
6098	0.222315472	0.222315472	1.260320832	0.243994083	0.561424134	-5.545488905
6099	0.079068376	0.079068376	0.458330942	0.659229423	0.843856013	-6.220167111
6100	-0.337538524	-0.337538524	-1.470628208	0.180592967	0.493130946	-5.294198728
6101	NA	NA	NA	NA	NA	NA
6102	0.262706939	0.262706939	2.240816483	0.05622901	0.308452135	-4.233719911
6103	0.018249783	0.018249783	0.226790458	0.826424547	0.926498009	-6.30542628
6104	-0.090036121	-0.090036121	-0.723024802	0.493810628	0.755906357	-5.967517881
6105	-0.076525213	-0.076525213	-0.436355637	0.674419294	0.853532636	-6.230638991
6106	-1.283604526	-1.283604526	-4.680981461	0.001696857	0.123586201	-0.817792084
6107	0.367951405	0.367951405	1.944336894	0.10158918	0.388256626	-4.531975096
6108	-0.249564898	-0.249564898	-2.639248652	0.030439564	0.253594717	-3.645826433
6109	-0.047688981	-0.047688981	-0.477065675	0.646411297	0.836838428	-6.210855589
6110	-0.239176536	-0.239176536	-1.467001725	0.181549932	0.4938406	-5.298721375
6111	-0.268584333	-0.268584333	-1.986758343	0.083151244	0.355820359	-4.600143559
6112	NA	NA	NA	NA	NA	NA
6113	0.097188586	0.097188586	0.6262574	0.549052192	0.78952566	-6.124404009
6114	0.092777429	0.092777429	1.0309711	0.333497709	0.637404495	-5.789809359
6115	0.38312046	0.38312046	4.00975937	0.004114686	0.153422446	-1.684170844
6116	NA	NA	NA	NA	NA	NA
6117	-0.008197808	-0.008197808	-0.061292105	0.952669862	0.981613291	-6.331398829
6118	NA	NA	NA	NA	NA	NA
6119	NA	NA	NA	NA	NA	NA
6120	NA	NA	NA	NA	NA	NA
6121	-0.174416505	-0.174416505	-1.79271607	0.111788301	0.402713582	-4.871100513
6122	0.043470044	0.043470044	0.235252534	0.820078796	0.924518959	-6.303303588
6123	-0.45206635	-0.45206635	-1.895334437	0.095636092	0.37802667	-4.728994244
6124	0.647586	0.647586	2.515730223	0.036797481	0.266995853	-3.828873638
6125	0.35264522	0.35264522	2.505257132	0.041691777	0.275908225	-3.826275726
6126	-0.355573018	-0.355573018	-2.11303099	0.080715526	0.353220449	-4.315211306
6127	-2.017307902	-2.017307902	-6.552823315	0.009006166	0.181154292	-2.568630497
6128	-0.344571636	-0.344571636	-1.982473149	0.089130647	0.368545397	-4.548847418
6129	-0.090797141	-0.090797141	-0.748215908	0.476309079	0.743756891	-6.038191303
6130	-0.018363238	-0.018363238	-0.177931085	0.863316759	0.944007487	-6.316178758
6131	0.074806331	0.074806331	0.517023718	0.619494126	0.822038407	-6.189827049
6132	0.147217092	0.147217092	1.230074366	0.25451985	0.571414988	-5.579625663
6133	0.243102714	0.243102714	0.789670794	0.491317283	0.754071402	-5.194011081
6134	-0.068082324	-0.068082324	-0.508477638	0.625201673	0.824976379	-6.194457461
6135	-0.356151189	-0.356151189	-1.15688627	0.336706652	0.640274862	-4.907553887
6136	0.128578332	0.128578332	0.804108849	0.445177264	0.724279212	-5.994267467
6137	-0.149447245	-0.149447245	-1.101362563	0.308242471	0.619399306	-5.63073627
6138	0.003362529	0.003362529	0.010922506	0.992018756	0.995453508	-5.509360586
6139	-0.05131276	-0.05131276	-0.613146232	0.557252486	0.794021338	-6.132858306
6140	-0.102793396	-0.102793396	-0.794345707	0.450513117	0.728129691	-6.002133367
6141	0.061935872	0.061935872	0.622867929	0.551165242	0.790115225	-6.126605068
6142	0.237137567	0.237137567	1.153236048	0.282968563	0.592875266	-5.663827581
6143	0.034964851	0.034964851	0.320265298	0.757188604	0.893712429	-6.277749903
6144	0.083197675	0.083197675	0.755680508	0.47206971	0.741983013	-6.032481713
6145	-0.193117827	-0.193117827	-1.75574148	0.118217841	0.412757931	-4.921558728
6146	0.116600441	0.116600441	1.078602275	0.313027083	0.622829893	-5.741951179
6147	0.266047585	0.266047585	1.944880135	0.088661436	0.367327633	-4.659405183
6148	0.201844097	0.201844097	1.94279992	0.088944152	0.368251892	-4.662338643
6149	0.310496667	0.310496667	2.374124602	0.045771566	0.288909875	-4.038085724
6150	0.03365388	0.03365388	0.264485428	0.798268627	0.912797842	-6.295381978
6151	0.263698324	0.263698324	1.293833267	0.268936679	0.580989567	-5.028655782
6152	0.050975988	0.050975988	0.407903325	0.697997722	0.867530892	-6.046654371
6153	NA	NA	NA	NA	NA	NA
6154	NA	NA	NA	NA	NA	NA
6155	0.227862071	0.227862071	1.542299012	0.162583729	0.47162596	-5.203594972
6156	0.168914003	0.168914003	0.548683528	0.62405729	0.82408817	-5.347811479
6157	-0.178618808	-0.178618808	-1.346350067	0.216050095	0.532072386	-5.445520086
6158	-0.149944253	-0.149944253	-1.231374034	0.254059873	0.571186795	-5.578170063
6159	-0.033304127	-0.033304127	-0.303177709	0.770831995	0.8989985	-6.19494303
6160	0.04349302	0.04349302	0.450969243	0.664299677	0.846776883	-6.223729494
6161	0.080242576	0.080242576	0.703889867	0.501995601	0.761895727	-6.071082057
6162	NA	NA	NA	NA	NA	NA
6163	0.236121322	0.236121322	1.20348973	0.26408201	0.577160402	-5.609174443
6164	0.200759742	0.200759742	2.054971083	0.074880492	0.342494991	-4.502833854
6165	0.083636975	0.083636975	0.535002567	0.607576801	0.816591418	-6.179851532
6166	0.008676452	0.008676452	0.091010443	0.929780895	0.971980668	-6.328926128
6167	0.132847326	0.132847326	0.431528104	0.697235999	0.86703131	-5.40719874
6168	0.079169537	0.079169537	0.595148052	0.568625235	0.800162049	-6.144199743
6169	-0.088182223	-0.088182223	-0.402155196	0.698378018	0.867665285	-6.245961039
6170	0.166182593	0.166182593	0.744546218	0.478402375	0.745064373	-6.040980306
6171	-0.230483087	-0.230483087	-2.606390711	0.032012397	0.258069313	-3.694540601
6172	-0.145129184	-0.145129184	-0.907630768	0.391285833	0.690143024	-5.90599203
6173	NA	NA	NA	NA	NA	NA
6174	NA	NA	NA	NA	NA	NA
6175	-0.094679366	-0.094679366	-0.876375063	0.407037947	0.698217366	-5.933565673
6176	-0.022030757	-0.022030757	-0.28025998	0.7865763	0.907730405	-6.290729453
6177	0.019585608	0.019585608	0.199397637	0.847057836	0.934792864	-6.311770975
6178	-0.239837793	-0.239837793	-1.885018532	0.097153162	0.381199116	-4.743407542
6179	-0.15787189	-0.15787189	-1.35863467	0.212293383	0.527301366	-5.430912928
6180	0.226495029	0.226495029	1.922755025	0.091713318	0.373412591	-4.690553671
6181	0.025196905	0.025196905	0.274082101	0.791148732	0.909733064	-6.29258302
6182	-0.042137921	-0.042137921	-0.28529239	0.782858185	0.906306406	-6.289189664
6183	0.157297387	0.157297387	0.583799995	0.58136688	0.806031146	-5.953317997
6184	-0.002633408	-0.002633408	-0.013849875	0.989347882	0.994893759	-6.245267055
6185	0.137285619	0.137285619	1.097553035	0.309790313	0.620328238	-5.634639355
6186	-0.124932694	-0.124932694	-0.898898616	0.395641367	0.691220155	-5.91377399
6187	NA	NA	NA	NA	NA	NA
6188	0.143149843	0.143149843	0.687299941	0.518460171	0.770919322	-5.88474763
6189	NA	NA	NA	NA	NA	NA
6190	-0.213247914	-0.213247914	-2.377095898	0.045562203	0.288909875	-4.033707836
6191	0.267578236	0.267578236	2.341009553	0.04817149	0.293073874	-4.086832136
6192	0.525335128	0.525335128	2.100022448	0.06986464	0.333574567	-4.438087532
6193	0.036996312	0.036996312	0.259990818	0.801610236	0.915141784	-6.296659204
6194	NA	NA	NA	NA	NA	NA
6195	-0.003438011	-0.003438011	-0.029328052	0.977587605	0.991742016	-6.137906934
6196	0.338569225	0.338569225	3.289087347	0.011453809	0.190336178	-2.691209553
6197	-0.033899948	-0.033899948	-0.28807636	0.780803847	0.906306406	-6.288326318
6198	NA	NA	NA	NA	NA	NA
6199	-0.247722749	-0.247722749	-2.137300147	0.065965031	0.328265477	-4.384256173
6200	NA	NA	NA	NA	NA	NA
6201	-0.003683723	-0.003683723	-0.031735079	0.97548131	0.991403533	-6.332901693
6202	NA	NA	NA	NA	NA	NA
6203	-0.724810234	-0.724810234	-3.627210353	0.016273838	0.20940768	-2.619597278
6204	-0.167522101	-0.167522101	-1.51964627	0.168093024	0.477274057	-5.232477853
6205	-0.073490914	-0.073490914	-0.864226509	0.413281842	0.703049207	-5.944070931
6206	-0.111690988	-0.111690988	-1.157168723	0.2814518	0.592060929	-5.65960871
6207	0.272977964	0.272977964	3.303810537	0.011208871	0.190336178	-2.669965696
6208	0.294285178	0.294285178	2.251996054	0.055267001	0.306948975	-4.217381378
6209	0.116235251	0.116235251	1.395205981	0.201443505	0.515410829	-5.386959273
6210	0.20971878	0.20971878	1.865566702	0.100076678	0.386215378	-4.770510969
6211	0.193824345	0.193824345	1.01510296	0.370410849	0.671428926	-5.294347574
6212	NA	NA	NA	NA	NA	NA
6213	0.192123538	0.192123538	1.2549118	0.245849092	0.561840074	-5.551633446
6214	NA	NA	NA	NA	NA	NA
6215	0.124665568	0.124665568	0.701496223	0.503407463	0.762276128	-6.072808291
6216	-0.386852547	-0.386852547	-1.256613523	0.303815304	0.615662555	-4.824399711
6217	0.05032292	0.05032292	0.548861775	0.598474764	0.812061097	-6.171946229
6218	-1.881191305	-1.881191305	-3.967118144	0.018406997	0.21644192	-2.628680061
6219	NA	NA	NA	NA	NA	NA
6220	NA	NA	NA	NA	NA	NA
6221	NA	NA	NA	NA	NA	NA
6222	0.629936166	0.629936166	1.677808978	0.132922513	0.431964293	-5.026464254
6223	NA	NA	NA	NA	NA	NA
6224	NA	NA	NA	NA	NA	NA
6225	-0.094547775	-0.094547775	-0.631963269	0.545505941	0.788008007	-6.120674431
6226	-0.161865173	-0.161865173	-1.634967366	0.141713428	0.442490115	-5.083230103
6227	-2.554889478	-2.554889478	-1.752675439	0.158492122	0.466360995	-4.556231856
6228	0.042347717	0.042347717	0.442846016	0.669915933	0.850365118	-6.227596925
6229	NA	NA	NA	NA	NA	NA
6230	NA	NA	NA	NA	NA	NA
6231	-0.680335295	-0.680335295	-3.885651216	0.008702117	0.181154292	-2.164343297
6232	0.202046395	0.202046395	1.409358312	0.197376712	0.511782805	-5.369766367
6233	0.147774862	0.147774862	0.779396459	0.458767341	0.733989484	-6.014019884
6234	0.14534558	0.14534558	1.823838529	0.106633986	0.395127833	-4.828311084
6235	0.002622336	0.002622336	0.006770498	0.994768132	0.997113915	-6.33342723
6236	-0.146033085	-0.146033085	-1.006648392	0.344344533	0.648034458	-5.813621884
6237	-0.016081028	-0.016081028	-0.110380443	0.914898281	0.964943894	-6.326796187
6238	-0.079101115	-0.079101115	-0.971729767	0.360386327	0.663535438	-5.84704662
6239	-0.145517956	-0.145517956	-1.761897582	0.11712372	0.410996608	-4.913187019
6240	-0.076112388	-0.076112388	-0.521229407	0.616695391	0.820544619	-6.18752194
6241	-0.035531686	-0.035531686	-0.355981563	0.731302002	0.882830049	-6.264741771
6242	NA	NA	NA	NA	NA	NA
6243	NA	NA	NA	NA	NA	NA
6244	0.296151695	0.296151695	0.879287244	0.405551285	0.696791968	-5.931029653
6245	NA	NA	NA	NA	NA	NA
6246	-0.106845579	-0.106845579	-1.001809378	0.346534478	0.651194764	-5.818307863
6247	0.560439578	0.560439578	1.820476453	0.173123399	0.483743966	-4.356724783
6248	-0.568099806	-0.568099806	-4.97847155	0.001170412	0.109743351	-0.457780004
6249	-0.087992363	-0.087992363	-0.427385264	0.680666533	0.858032782	-6.234773099
6250	0.000767814	0.000767814	0.009079327	0.992984044	0.995823093	-6.333407223
6251	0.03703903	0.03703903	0.240131353	0.816426542	0.923229566	-6.302044927
6252	0.141429421	0.141429421	1.23072825	0.254288342	0.571297557	-5.578893455
6253	0.173148704	0.173148704	1.945623266	0.088560649	0.367327633	-4.658357001
6254	0.144908395	0.144908395	0.99283918	0.354842973	0.657888571	-5.738170207
6255	NA	NA	NA	NA	NA	NA
6256	0.52019258	0.52019258	2.692828439	0.028042885	0.247647413	-3.566391656
6257	NA	NA	NA	NA	NA	NA
6258	NA	NA	NA	NA	NA	NA
6259	0.261381421	0.261381421	2.346322842	0.047778068	0.292916307	-4.079016611
6260	-0.121257205	-0.121257205	-1.233113066	0.253445484	0.570006492	-5.576220795
6261	-0.200834843	-0.200834843	-1.36717304	0.222267546	0.539055866	-5.238245538
6262	0.100221675	0.100221675	1.152303654	0.283329145	0.592875266	-5.66482636
6263	-0.300432354	-0.300432354	-1.189712196	0.269153605	0.580989567	-5.624316782
6264	0.040367218	0.040367218	0.354922581	0.732064465	0.88289589	-6.265146608
6265	NA	NA	NA	NA	NA	NA
6266	NA	NA	NA	NA	NA	NA
6267	0.037830121	0.037830121	0.340038905	0.742813974	0.887923115	-6.270712898
6268	0.310118185	0.310118185	1.882678002	0.097500559	0.382091925	-4.746673937
6269	-0.248844037	-0.248844037	-1.565364549	0.157142414	0.464946815	-5.173961138
6270	0.153194588	0.153194588	0.690494654	0.516591404	0.769756202	-5.882479618
6271	0.137289958	0.137289958	0.755648314	0.475251515	0.743243478	-5.942925513
6272	0.409500972	0.409500972	2.647736335	0.03004631	0.253594717	-3.633242314
6273	0.122230568	0.122230568	1.436864003	0.189678693	0.50265642	-5.336066337
6274	NA	NA	NA	NA	NA	NA
6275	-0.019720928	-0.019720928	-0.127289112	0.902398962	0.960229603	-6.236432334
6276	NA	NA	NA	NA	NA	NA
6277	-0.04279033	-0.04279033	-0.311489295	0.763601329	0.897107732	-6.280741689
6278	0.072032637	0.072032637	0.911207361	0.389511983	0.688812359	-5.902787198
6279	NA	NA	NA	NA	NA	NA
6280	-0.216438879	-0.216438879	-2.296397018	0.051605736	0.299988242	-4.152357856
6281	0.114576287	0.114576287	0.408293689	0.694050042	0.865492483	-6.243298902
6282	0.327374609	0.327374609	1.006270714	0.374138663	0.676276353	-5.302271696
6283	0.42302911	0.42302911	2.230309095	0.062106531	0.317986233	-4.208413235
6284	0.066089538	0.066089538	0.496489983	0.63325338	0.829267847	-6.200831022
6285	0.278796957	0.278796957	1.475342644	0.217960393	0.534095107	-4.844454061
6286	-0.631804208	-0.631804208	-1.987006014	0.083119665	0.355820359	-4.599791945
6287	NA	NA	NA	NA	NA	NA
6288	NA	NA	NA	NA	NA	NA
6289	-0.271888744	-0.271888744	-1.826538605	0.106197603	0.394359883	-4.824585652
6290	-0.295300542	-0.295300542	-0.611625229	0.568643245	0.800162049	-5.797928723
6291	NA	NA	NA	NA	NA	NA
6292	0.551904074	0.551904074	3.090065622	0.018253768	0.21644192	-3.022144937
6293	0.070023011	0.070023011	0.650678007	0.53397101	0.782126559	-6.108228793
6294	-0.091042216	-0.091042216	-0.544719601	0.603367376	0.814194791	-6.085047144
6295	NA	NA	NA	NA	NA	NA
6296	0.398132796	0.398132796	2.662621766	0.029369182	0.252052726	-3.611172912
6297	-0.360950721	-0.360950721	-1.717053395	0.165059204	0.474160782	-4.593385943
6298	0.303349202	0.303349202	1.92149158	0.104809954	0.392406498	-4.561152697
6299	0.01265615	0.01265615	0.128456849	0.901041752	0.960190311	-6.324440181
6300	-0.168643991	-0.168643991	-0.781707746	0.457484535	0.733079014	-6.012194649
6301	0.115137539	0.115137539	1.321227075	0.223911895	0.539666638	-5.475140028
6302	NA	NA	NA	NA	NA	NA
6303	NA	NA	NA	NA	NA	NA
6304	0.02301944	0.02301944	0.242167333	0.814903831	0.92304119	-6.30151215
6305	0.667498538	0.667498538	2.168236182	0.125398801	0.420148585	-4.091701592
6306	-0.101242435	-0.101242435	-0.619458148	0.559183997	0.795838653	-5.930786595
6307	0.057371534	0.057371534	0.439286542	0.672383929	0.852220228	-6.229270549
6308	NA	NA	NA	NA	NA	NA
6309	-0.052597816	-0.052597816	-0.395441958	0.703124756	0.869496401	-6.248828183
6310	NA	NA	NA	NA	NA	NA
6311	NA	NA	NA	NA	NA	NA
6312	0.007117266	0.007117266	0.035212189	0.973686371	0.990779492	-5.813423694
6313	0.194464581	0.194464581	2.140444459	0.065646086	0.327767772	-4.37970563
6314	0.200912859	0.200912859	0.597813437	0.56693263	0.799366049	-6.142539531
6315	-0.066687015	-0.066687015	-0.634974159	0.543640162	0.787550008	-6.118694134
6316	-0.334500285	-0.334500285	-0.950941888	0.374246099	0.676276353	-5.777466259
6317	0.421341448	0.421341448	1.894701615	0.095728498	0.37802667	-4.729879191
6318	-0.032403395	-0.032403395	-0.16155428	0.876358594	0.948991576	-6.230981783
6319	0.039325801	0.039325801	0.354933888	0.732056323	0.88289589	-6.265142292
6320	-0.016827858	-0.016827858	-0.138427131	0.893414163	0.955612935	-6.322988764
6321	NA	NA	NA	NA	NA	NA
6322	0.049953454	0.049953454	0.560988417	0.590571997	0.81020645	-6.164876202
6323	0.401992595	0.401992595	2.973530637	0.018315532	0.21644192	-3.151486895
6324	-0.037074856	-0.037074856	-0.287807025	0.783517351	0.906306406	-6.092379689
6325	0.275348919	0.275348919	2.263331581	0.054308328	0.305624455	-4.200800679
6326	-0.293813454	-0.293813454	-3.217991519	0.012718806	0.196439621	-2.794114253
6327	0.019228033	0.019228033	0.175593978	0.865091267	0.944288507	-6.316628634
6328	0.527376643	0.527376643	3.437229716	0.009226455	0.181154292	-2.478576588
6329	NA	NA	NA	NA	NA	NA
6330	NA	NA	NA	NA	NA	NA
6331	0.051624677	0.051624677	0.439653344	0.672129406	0.852156908	-6.229098676
6332	NA	NA	NA	NA	NA	NA
6333	NA	NA	NA	NA	NA	NA
6334	NA	NA	NA	NA	NA	NA
6335	0.232330828	0.232330828	0.754680465	0.509030969	0.766190146	-5.218549156
6336	0.097421819	0.097421819	0.711425962	0.497567003	0.758423288	-6.065613603
6337	NA	NA	NA	NA	NA	NA
6338	NA	NA	NA	NA	NA	NA
6339	NA	NA	NA	NA	NA	NA
6340	-0.090531868	-0.090531868	-1.002457492	0.346240551	0.650834243	-5.817681245
6341	0.105451063	0.105451063	0.532393438	0.609298632	0.81713631	-6.181318836
6342	-0.819845139	-0.819845139	-2.006848173	0.119109327	0.413413757	-4.292730646
6343	0.057864322	0.057864322	0.697010456	0.50606012	0.76385522	-6.07602941
6344	NA	NA	NA	NA	NA	NA
6345	-2.18493751	-2.18493751	-4.67349795	0.006090317	0.169442552	-1.73534277
6346	0.453972028	0.453972028	1.913616497	0.093003168	0.375308987	-4.703385293
6347	NA	NA	NA	NA	NA	NA
6348	0.063150921	0.063150921	0.656671968	0.530308086	0.780725039	-6.104174045
6349	NA	NA	NA	NA	NA	NA
6350	0.017882171	0.017882171	0.134458069	0.896449252	0.957734657	-6.323579488
6351	0.93550606	0.93550606	3.038805288	0.061413809	0.317064328	-3.549007612
6352	0.07336609	0.07336609	0.326199414	0.754096385	0.89250924	-6.187057265
6353	-0.623884507	-0.623884507	-4.526468417	0.006927777	0.17054635	-1.847493135
6354	-1.618026496	-1.618026496	-2.857772061	0.025227421	0.24054502	-3.338407097
6355	0.135216547	0.135216547	1.088297229	0.308984334	0.620303562	-5.732015607
6356	0.169886199	0.169886199	1.305675707	0.228900531	0.543766687	-5.493301639
6357	0.081035571	0.081035571	0.816592955	0.438417658	0.719524064	-5.984091724
6358	NA	NA	NA	NA	NA	NA
6359	-0.199196655	-0.199196655	-1.368095936	0.209438787	0.523952524	-5.419608461
6360	NA	NA	NA	NA	NA	NA
6361	0.567397339	0.567397339	2.777058256	0.053090525	0.303320063	-3.547065667
6362	0.092226324	0.092226324	0.668788469	0.529376032	0.7801541	-5.897714429
6363	-0.056685255	-0.056685255	-0.532952094	0.608929741	0.816860094	-6.181005222
6364	-0.891908674	-0.891908674	-2.309006652	0.071284632	0.336189538	-4.023315603
6365	0.954636568	0.954636568	4.413441524	0.00239611	0.138572893	-1.154216727
6366	NA	NA	NA	NA	NA	NA
6367	NA	NA	NA	NA	NA	NA
6368	0.475993345	0.475993345	2.985406526	0.017991243	0.21643805	-3.134018312
6369	NA	NA	NA	NA	NA	NA
6370	NA	NA	NA	NA	NA	NA
6371	NA	NA	NA	NA	NA	NA
6372	NA	NA	NA	NA	NA	NA
6373	NA	NA	NA	NA	NA	NA
6374	NA	NA	NA	NA	NA	NA
6375	NA	NA	NA	NA	NA	NA
6376	-0.449360947	-0.449360947	-1.057616181	0.352927554	0.655480946	-5.255707642
6377	NA	NA	NA	NA	NA	NA
6378	NA	NA	NA	NA	NA	NA
6379	NA	NA	NA	NA	NA	NA
6380	0.039129732	0.039129732	0.275472596	0.791147394	0.909733064	-6.203688249
6381	0.714775248	0.714775248	4.573232771	0.002772476	0.138572893	-1.187385778
6382	0.021410302	0.021410302	0.179806945	0.861893064	0.943397279	-6.315813403
6383	NA	NA	NA	NA	NA	NA
6384	-0.36620179	-0.36620179	-2.179921631	0.061768999	0.31761221	-4.322449616
6385	NA	NA	NA	NA	NA	NA
6386	0.131019062	0.131019062	1.403041705	0.199182861	0.514165959	-5.377452535
6387	NA	NA	NA	NA	NA	NA
6388	NA	NA	NA	NA	NA	NA
6389	-0.378821489	-0.378821489	-4.088615974	0.003695225	0.150016614	-1.578582103
6390	NA	NA	NA	NA	NA	NA
6391	NA	NA	NA	NA	NA	NA
6392	-0.422950707	-0.422950707	-1.903706542	0.117849793	0.412409592	-4.499577665
6393	NA	NA	NA	NA	NA	NA
6394	NA	NA	NA	NA	NA	NA
6395	NA	NA	NA	NA	NA	NA
6396	-0.082194241	-0.082194241	-0.711753989	0.497374806	0.758423288	-6.065374419
6397	-0.272071634	-0.272071634	-1.611883779	0.152344679	0.456675915	-5.03795501
6398	NA	NA	NA	NA	NA	NA
6399	NA	NA	NA	NA	NA	NA
6400	-0.382994131	-0.382994131	-1.661247462	0.175938538	0.485831146	-4.651587867
6401	-0.078788811	-0.078788811	-0.407944015	0.694296261	0.865630223	-6.243451585
6402	0.039752801	0.039752801	0.327344478	0.754917573	0.892552219	-6.078999449
6403	-0.209271001	-0.209271001	-1.272060455	0.261606513	0.576365974	-5.217603828
6404	NA	NA	NA	NA	NA	NA
6405	NA	NA	NA	NA	NA	NA
6406	0.899701246	0.899701246	2.922500475	0.067058663	0.328835675	-3.611506721
6407	0.208297056	0.208297056	1.836474716	0.104606311	0.391874172	-4.81085862
6408	0.168914495	0.168914495	2.015550964	0.079557	0.350799055	-4.559181793
6409	NA	NA	NA	NA	NA	NA
6410	0.131611931	0.131611931	0.42751517	0.699833317	0.868252126	-5.409022792
6411	-0.025686597	-0.025686597	-0.249606671	0.809347141	0.919692991	-6.299527779
6412	NA	NA	NA	NA	NA	NA
6413	0.193150481	0.193150481	1.758976942	0.117641611	0.41236004	-4.917160297
6414	-0.26487405	-0.26487405	-1.551040526	0.160501762	0.469000889	-5.192390485
6415	NA	NA	NA	NA	NA	NA
6416	-0.022521864	-0.022521864	-0.052769098	0.959243936	0.985541258	-6.331930116
6417	0.005377838	0.005377838	0.047667944	0.963582371	0.986639024	-6.13711697
6418	NA	NA	NA	NA	NA	NA
6419	-0.201468095	-0.201468095	-0.816032069	0.438719826	0.719834692	-5.984551719
6420	NA	NA	NA	NA	NA	NA
6421	0.097502529	0.097502529	1.11591152	0.297696552	0.609881837	-5.703364106
6422	NA	NA	NA	NA	NA	NA
6423	NA	NA	NA	NA	NA	NA
6424	0.020772096	0.020772096	0.153422959	0.881964426	0.949843691	-6.320602653
6425	0.266456864	0.266456864	1.434747824	0.190261398	0.503781842	-5.33867224
6426	NA	NA	NA	NA	NA	NA
6427	NA	NA	NA	NA	NA	NA
6428	NA	NA	NA	NA	NA	NA
6429	0.81640691	0.81640691	2.6550519	0.047138658	0.291047986	-3.627275812
6430	-0.073660455	-0.073660455	-0.48358355	0.64198096	0.834509806	-6.207533714
6431	0.377050498	0.377050498	3.928201756	0.00460309	0.156113324	-1.794401069
6432	0.029123102	0.029123102	0.25056105	0.808635112	0.91921153	-6.299268932
6433	-0.473009682	-0.473009682	-1.525582619	0.166633213	0.474733407	-5.224930336
6434	-0.013070204	-0.013070204	-0.150516714	0.884181201	0.951162365	-6.321084135
6435	-0.049343687	-0.049343687	-0.448659959	0.665893991	0.847973472	-6.224835715
6436	-0.159795394	-0.159795394	-0.921584683	0.384398543	0.684101095	-5.893431513
6437	0.224342116	0.224342116	1.507273691	0.171172632	0.481852849	-5.248158652
6438	0.521887243	0.521887243	2.342925812	0.048029227	0.293047224	-4.084013702
6439	0.108011059	0.108011059	0.959632263	0.366073774	0.668027012	-5.858413302
6440	NA	NA	NA	NA	NA	NA
6441	0.131108354	0.131108354	1.324140986	0.222987602	0.539303136	-5.471722161
6442	NA	NA	NA	NA	NA	NA
6443	0.092380723	0.092380723	1.018405947	0.33906778	0.642502485	-5.802164665
6444	0.242598771	0.242598771	2.070475915	0.073115654	0.338305811	-4.480591174
6445	NA	NA	NA	NA	NA	NA
6446	0.299228317	0.299228317	2.934516596	0.019424497	0.221907516	-3.20893664
6447	0.053182808	0.053182808	0.358801673	0.72927309	0.882156179	-6.263657987
6448	0.681672352	0.681672352	3.38329157	0.009979002	0.185539649	-2.555700978
6449	0.055827433	0.055827433	0.542696321	0.602514746	0.814194791	-6.175486098
6450	-0.377545055	-0.377545055	-3.259889926	0.011956438	0.193980279	-2.73340667
6451	0.140231262	0.140231262	0.568827383	0.585494317	0.807300729	-6.16023035
6452	-0.130803887	-0.130803887	-0.72418374	0.4901271	0.753076308	-6.05624029
6453	0.259359981	0.259359981	1.355131727	0.213358797	0.528506483	-5.435086323
6454	0.485963323	0.485963323	2.90053584	0.020447415	0.228026504	-3.259047352
6455	0.370168919	0.370168919	2.97695301	0.018221457	0.21644192	-3.146451879
6456	-0.288497233	-0.288497233	-2.091920033	0.093125223	0.375563834	-4.277704522
6457	0.110518473	0.110518473	1.145939602	0.285800284	0.595198428	-5.671628431
6458	NA	NA	NA	NA	NA	NA
6459	NA	NA	NA	NA	NA	NA
6460	-0.01933203	-0.01933203	-0.246435216	0.811714614	0.920835424	-6.300380958
6461	-0.127651401	-0.127651401	-1.360000989	0.211879071	0.526682634	-5.429283341
6462	-0.371215101	-0.371215101	-2.211710206	0.063811634	0.321376759	-4.234161427
[truncated: 157,728 more chars]
